# Supplementary material for: Transcriptomic Analysis Identifies RNA Binding Proteins as Putative Regulators of Myelopoiesis and Leukemia
Source: Front Oncol. 2019 Aug 6;9:692. doi: 10.3389/fonc.2019.00692 (PMC6691814; doi:10.3389/fonc.2019.00692)
Supplement: Supplementary file 1 [file Table_1.xlsx]

## Sheet: 1734  RBPs
Table 1_v1
Symbol	Ensembl gene ID	consensus RNA target
LAS1L	ENSG00000001497	rRNA
RBM5	ENSG00000003756	mRNA
FKBP4	ENSG00000004478	mRNA
RBM6	ENSG00000004534	mRNA
UPF1	ENSG00000005007	mRNA
SLC25A5	ENSG00000005022	mRNA
POLR2J	ENSG00000005075	mRNA
DHX33	ENSG00000005100	mRNA
AC004381.6	ENSG00000005189	rRNA
MSL3	ENSG00000005302	ncRNA
GCFC2	ENSG00000005436	mRNA
YBX2	ENSG00000006047	mRNA
ELAC2	ENSG00000006744	tRNA
CCDC124	ENSG00000007080	mRNA
RPUSD1	ENSG00000007376	tRNA
LUC7L	ENSG00000007392	mRNA
TSR3	ENSG00000007520	rRNA
RPS20	ENSG00000008988	ribosome
CSDE1	ENSG00000009307	mRNA
AKAP8L	ENSG00000011243	mRNA
UTP18	ENSG00000011260	snoRNA
PTBP1	ENSG00000011304	mRNA
LARS2	ENSG00000011376	tRNA
BRCA1	ENSG00000012048	ncRNA
MVP	ENSG00000013364	ncRNA
CLK1	ENSG00000013441	mRNA
ANGEL1	ENSG00000013523	mRNA
ZC3H3	ENSG00000014164	mRNA
MATR3	ENSG00000015479	mRNA
SAMD4A	ENSG00000020577	mRNA
AQR	ENSG00000021776	mRNA
RNH1	ENSG00000023191	diverse
STRAP	ENSG00000023734	mRNA
SEC63	ENSG00000025796	mRNA
RNASET2	ENSG00000026297	diverse
BCLAF1	ENSG00000029363	mRNA
TFB1M	ENSG00000029639	rRNA
GRN	ENSG00000030582	mRNA
SARS	ENSG00000031698	tRNA
ZCCHC8	ENSG00000033030	mRNA
RPL26L1	ENSG00000037241	ribosome
NSUN2	ENSG00000037474	tRNA
METTL1	ENSG00000037897	tRNA
EDC4	ENSG00000038358	mRNA
SKIV2L2	ENSG00000039123	diverse
STAU2	ENSG00000040341	mRNA
LSG1	ENSG00000041802	rRNA
TRIT1	ENSG00000043514	tRNA
CTNNA1	ENSG00000044115	mRNA
GEMIN8	ENSG00000046647	snRNA
YTHDC2	ENSG00000047188	mRNA
POLR2B	ENSG00000047315	mRNA
TPR	ENSG00000047410	mRNA
MAP4	ENSG00000047849	mRNA
NOP16	ENSG00000048162	rRNA
MRPS10	ENSG00000048544	ribosome
CELF2	ENSG00000048740	mRNA
FAM120A	ENSG00000048828	mRNA
R3HDM1	ENSG00000048991	unknown
PTCD2	ENSG00000049883	mRNA
THOC3	ENSG00000051596	mRNA
RRP12	ENSG00000052749	rRNA
MRTO4	ENSG00000053372	mRNA
THRAP3	ENSG00000054118	mRNA
NOP58	ENSG00000055044	snoRNA
EIF2AK2	ENSG00000055332	ncRNA
USP36	ENSG00000055483	mRNA
KMT2C	ENSG00000055609	mRNA
PUM2	ENSG00000055917	mRNA
MRPL43	ENSG00000055950	ribosome
ZFR	ENSG00000056097	unknown
RC3H2	ENSG00000056586	mRNA
ZC3H11A	ENSG00000058673	unknown
RIOK2	ENSG00000058729	rRNA
UNKL	ENSG00000059145	unknown
PARP12	ENSG00000059378	unknown
ALDH18A1	ENSG00000059573	mRNA
TARBP1	ENSG00000059588	mRNA
YBX3	ENSG00000060138	mRNA
CCAR1	ENSG00000060339	mRNA
SNRNP40	ENSG00000060688	snRNA
MRPS35	ENSG00000061794	ribosome
SFSWAP	ENSG00000061936	mRNA
MRPS24	ENSG00000062582	ribosome
EIF4B	ENSG00000063046	mRNA
RPL18	ENSG00000063177	ribosome
U2AF2	ENSG00000063244	mRNA
TNPO3	ENSG00000064419	mRNA
SUGP2	ENSG00000064607	mRNA
DDX20	ENSG00000064703	snRNA
IPO5	ENSG00000065150	mRNA
WDR3	ENSG00000065183	snoRNA
PKN2	ENSG00000065243	mRNA
KARS	ENSG00000065427	tRNA
ADAT1	ENSG00000065457	tRNA
SPEN	ENSG00000065526	mRNA
ZC3H15	ENSG00000065548	unknown
YBX1	ENSG00000065978	mRNA
ELAVL1	ENSG00000066044	mRNA
TRMT11	ENSG00000066651	tRNA
THUMPD1	ENSG00000066654	tRNA
DDX3Y	ENSG00000067048	mRNA
PKM	ENSG00000067225	mRNA
DHX29	ENSG00000067248	mRNA
DNTTIP2	ENSG00000067334	rRNA
RRP15	ENSG00000067533	rRNA
DHX8	ENSG00000067596	mRNA
IARS2	ENSG00000067704	tRNA
GPKOW	ENSG00000068394	unknown
FTSJ1	ENSG00000068438	tRNA
SRBD1	ENSG00000068784	unknown
PHRF1	ENSG00000070047	mRNA
SMG6	ENSG00000070366	mRNA
PABPC1	ENSG00000070756	mRNA
EIF2B3	ENSG00000070785	mRNA
TCOF1	ENSG00000070814	rRNA
RPL31	ENSG00000071082	ribosome
DAZAP1	ENSG00000071626	mRNA
HLTF	ENSG00000071794	mRNA
CPSF1	ENSG00000071894	mRNA
TFRC	ENSG00000072274	mRNA
AFF4	ENSG00000072364	mRNA
MARK2	ENSG00000072518	mRNA
TRNT1	ENSG00000072756	tRNA
SIDT1	ENSG00000072858	ncRNA
MOV10L1	ENSG00000073146	mRNA
IGF2BP2	ENSG00000073792	mRNA
MRPS34	ENSG00000074071	ribosome
CLNS1A	ENSG00000074201	mRNA
EED	ENSG00000074266	ncRNA
C17orf85	ENSG00000074356	unknown
ENO1	ENSG00000074800	mRNA
EIF4G3	ENSG00000075151	mRNA
ZNF638	ENSG00000075292	mRNA
FNDC3B	ENSG00000075420	mRNA
FSCN1	ENSG00000075618	mRNA
SART3	ENSG00000075856	snRNA
EXOSC7	ENSG00000075914	diverse
MKRN2	ENSG00000075975	mRNA
REXO2	ENSG00000076043	rRNA
RBM7	ENSG00000076053	mRNA
RBMS2	ENSG00000076067	mRNA
BAZ2A	ENSG00000076108	ncRNA
GPATCH1	ENSG00000076650	mRNA
MBNL3	ENSG00000076770	mRNA
XAB2	ENSG00000076924	mRNA
ARHGEF1	ENSG00000076928	mRNA
SNRPA	ENSG00000077312	snRNA
EXOSC5	ENSG00000077348	diverse
RBFOX1	ENSG00000078328	mRNA
TNRC6C	ENSG00000078687	mRNA
THOC1	ENSG00000079134	mRNA
XRCC5	ENSG00000079246	mRNA
TNS1	ENSG00000079308	mRNA
REXO1	ENSG00000079313	rRNA
DDX1	ENSG00000079785	mRNA
DDX43	ENSG00000080007	mRNA
PIH1D3	ENSG00000080572	unknown
KIAA0020	ENSG00000080608	mRNA
CNOT4	ENSG00000080802	mRNA
HSP90AA1	ENSG00000080824	mRNA
BZW1	ENSG00000082153	mRNA
CCNT2	ENSG00000082258	ncRNA
MRPL22	ENSG00000082515	ribosome
GEMIN5	ENSG00000082516	snRNA
XPO1	ENSG00000082898	mRNA
ZCCHC6	ENSG00000083223	ncRNA
TNPO1	ENSG00000083312	mRNA
DIS3	ENSG00000083520	diverse
TDRD3	ENSG00000083544	mRNA
NUFIP1	ENSG00000083635	snoRNA
RPS5	ENSG00000083845	ribosome
YTHDC1	ENSG00000083896	mRNA
PPIE	ENSG00000084072	mRNA
NOA1	ENSG00000084092	rRNA
EIF3I	ENSG00000084623	mRNA
TAF9	ENSG00000085231	snoRNA
CPNE3	ENSG00000085719	mRNA
MTIF2	ENSG00000085760	tRNA
CHERP	ENSG00000085872	mRNA
NFX1	ENSG00000086102	mRNA
DIMT1	ENSG00000086189	rRNA
IPO11	ENSG00000086200	mRNA
EIF2AK1	ENSG00000086232	mRNA
MRPL28	ENSG00000086504	ribosome
RBM22	ENSG00000086589	mRNA
HUWE1	ENSG00000086758	mRNA
TRIP6	ENSG00000087077	mRNA
SRRT	ENSG00000087087	ncRNA
NOP14	ENSG00000087269	rRNA
ADD1	ENSG00000087274	mRNA
C14orf166	ENSG00000087302	mRNA
SF3B2	ENSG00000087365	mRNA
METTL2A	ENSG00000087995	tRNA
CNOT3	ENSG00000088038	mRNA
DDX18	ENSG00000088205	rRNA
KHSRP	ENSG00000088247	mRNA
DNMT3B	ENSG00000088305	diverse
XRN2	ENSG00000088930	diverse
DYNLL1	ENSG00000088986	mRNA
RPL6	ENSG00000089009	ribosome
ESF1	ENSG00000089048	rRNA
OAS1	ENSG00000089127	ncRNA
RPLP0	ENSG00000089157	ribosome
TRMT6	ENSG00000089195	tRNA
PEBP1	ENSG00000089220	mRNA
FUS	ENSG00000089280	mRNA
GANAB	ENSG00000089597	mRNA
RBM41	ENSG00000089682	mRNA
DDX24	ENSG00000089737	rRNA
DHX32	ENSG00000089876	mRNA
PAPOLA	ENSG00000090060	mRNA
PCBP4	ENSG00000090097	mRNA
MRPS33	ENSG00000090263	ribosome
PDCD7	ENSG00000090470	snRNA
PABPC4	ENSG00000090621	mRNA
AARS	ENSG00000090861	tRNA
TNRC6A	ENSG00000090905	mRNA
RBM27	ENSG00000091009	mRNA
PUS7	ENSG00000091127	rRNA
ALKBH5	ENSG00000091542	mRNA
ZC3HC1	ENSG00000091732	unknown
HNRNPC	ENSG00000092199	mRNA
SUPT16H	ENSG00000092201	mRNA
GEMIN2	ENSG00000092208	snRNA
DAZL	ENSG00000092345	mRNA
EZR	ENSG00000092820	mRNA
AGO1	ENSG00000092847	ncRNA
LRRFIP2	ENSG00000093167	ncRNA
ARCN1	ENSG00000095139	mRNA
CWF19L1	ENSG00000095485	mRNA
TDRD1	ENSG00000095627	ncRNA
MRPS18A	ENSG00000096080	ribosome
RPS18	ENSG00000096150	ribosome
VARS	ENSG00000096171	tRNA
HSP90AB1	ENSG00000096384	mRNA
CDC5L	ENSG00000096401	mRNA
HNRNPH3	ENSG00000096746	mRNA
SETD1A	ENSG00000099381	ncRNA
CIRBP	ENSG00000099622	mRNA
HNRNPM	ENSG00000099783	mRNA
POLR2E	ENSG00000099817	mRNA
POLRMT	ENSG00000099821	mRNA
TRMT2A	ENSG00000099899	tRNA
CRKL	ENSG00000099942	mRNA
SF3A1	ENSG00000099995	snRNA
SNRPD3	ENSG00000100028	snRNA
PES1	ENSG00000100029	rRNA
TOP3B	ENSG00000100038	mRNA
DGCR14	ENSG00000100056	mRNA
LGALS1	ENSG00000100097	mRNA
TFIP11	ENSG00000100109	mRNA
EIF3L	ENSG00000100129	mRNA
NHP2L1	ENSG00000100138	snRNA
POLR2F	ENSG00000100142	mRNA
DDX17	ENSG00000100201	mRNA
TCF20	ENSG00000100207	mRNA
RTCB	ENSG00000100220	tRNA
GTPBP1	ENSG00000100226	mRNA
POLDIP3	ENSG00000100227	mRNA
THOC5	ENSG00000100296	mRNA
APOBEC3H	ENSG00000100298	ncRNA
RPL3	ENSG00000100316	ribosome
ZMAT5	ENSG00000100319	snRNA
RBFOX2	ENSG00000100320	mRNA
EIF3D	ENSG00000100353	mRNA
TNRC6B	ENSG00000100354	mRNA
ZC3H7B	ENSG00000100403	unknown
PHF5A	ENSG00000100410	mRNA
TRMU	ENSG00000100416	tRNA
KHNYN	ENSG00000100441	mRNA
FKBP3	ENSG00000100442	mRNA
RBM23	ENSG00000100461	mRNA
ALKBH1	ENSG00000100601	mRNA
SNW1	ENSG00000100603	mRNA
SRSF5	ENSG00000100650	mRNA
EIF5	ENSG00000100664	mRNA
DICER1	ENSG00000100697	ncRNA
ZC3H14	ENSG00000100722	mRNA
PSMC1	ENSG00000100764	mRNA
C14orf93	ENSG00000100802	mRNA
ACIN1	ENSG00000100813	mRNA
APEX1	ENSG00000100823	mRNA
PABPN1	ENSG00000100836	mRNA
SRP54	ENSG00000100883	ncRNA
KIAA0391	ENSG00000100890	ncRNA
PSMA6	ENSG00000100902	unknown
PNN	ENSG00000100941	mRNA
PABPC1L	ENSG00000101104	mRNA
CSTF1	ENSG00000101138	mRNA
RAE1	ENSG00000101146	mRNA
TPD52L2	ENSG00000101150	mRNA
PRPF6	ENSG00000101161	snRNA
EEF1A2	ENSG00000101210	tRNA
CRNKL1	ENSG00000101343	mRNA
SAMHD1	ENSG00000101347	diverse
NOP56	ENSG00000101361	snoRNA
CDK5RAP1	ENSG00000101391	tRNA
DHX35	ENSG00000101452	mRNA
CELF4	ENSG00000101489	mRNA
RNMT	ENSG00000101654	mRNA
SMAD7	ENSG00000101665	ncRNA
RIOK3	ENSG00000101782	rRNA
CSTF2	ENSG00000101811	mRNA
NXT2	ENSG00000101888	mRNA
TLR8	ENSG00000101916	ncRNA
LUZP4	ENSG00000102021	mRNA
ZC3H12B	ENSG00000102053	unknown
FMR1	ENSG00000102081	mRNA
PQBP1	ENSG00000102103	mRNA
HTATSF1	ENSG00000102241	mRNA
PIN4	ENSG00000102309	rRNA
RBM3	ENSG00000102317	mRNA
FNDC3A	ENSG00000102531	mRNA
PARP4	ENSG00000102699	ncRNA
MRPS31	ENSG00000102738	ribosome
INTS6	ENSG00000102786	snRNA
CORO1A	ENSG00000102879	mRNA
NUTF2	ENSG00000102898	mRNA
N4BP1	ENSG00000102921	unknown
USB1	ENSG00000103005	snRNA
ESRP2	ENSG00000103067	mRNA
USP10	ENSG00000103194	mRNA
MTHFSD	ENSG00000103248	mRNA
UBE2I	ENSG00000103275	mRNA
EEF2K	ENSG00000103319	mRNA
GSPT1	ENSG00000103342	mRNA
UBFD1	ENSG00000103353	mRNA
EARS2	ENSG00000103356	tRNA
MAZ	ENSG00000103495	unknown
KAT8	ENSG00000103510	ncRNA
KNOP1	ENSG00000103550	mRNA
MTFMT	ENSG00000103707	tRNA
ZNF106	ENSG00000103994	unknown
SCG3	ENSG00000104112	mRNA
DNAJC17	ENSG00000104129	unknown
EIF3J	ENSG00000104131	mRNA
MYEF2	ENSG00000104177	mRNA
INTS9	ENSG00000104299	snRNA
POP1	ENSG00000104356	ncRNA
EIF3E	ENSG00000104408	mRNA
ESRP1	ENSG00000104413	mRNA
EEF1D	ENSG00000104529	tRNA
INTS10	ENSG00000104613	snRNA
ERI1	ENSG00000104626	rRNA
R3HCC1	ENSG00000104679	unknown
HNRNPL	ENSG00000104824	mRNA
SARS2	ENSG00000104835	tRNA
SNRNP70	ENSG00000104852	snRNA
CLASRP	ENSG00000104859	mRNA
PIH1D1	ENSG00000104872	snoRNA
RNASEH2A	ENSG00000104889	diverse
SF3A2	ENSG00000104897	snRNA
TRMT1	ENSG00000104907	tRNA
NOVA2	ENSG00000104967	mRNA
FAM32A	ENSG00000105058	mRNA
AKAP8	ENSG00000105127	mRNA
POP4	ENSG00000105171	ncRNA
RPS16	ENSG00000105193	ribosome
FBL	ENSG00000105202	snoRNA
POLR2I	ENSG00000105258	mRNA
ZFR2	ENSG00000105278	unknown
CACTIN	ENSG00000105298	mRNA
CCDC9	ENSG00000105321	mRNA
HNRNPUL1	ENSG00000105323	mRNA
MRPL4	ENSG00000105364	ribosome
RPS19	ENSG00000105372	ribosome
GLTSCR2	ENSG00000105373	rRNA
GRWD1	ENSG00000105447	rRNA
TNPO2	ENSG00000105576	mRNA
PRPF31	ENSG00000105618	snRNA
RPL18A	ENSG00000105640	ribosome
DDX49	ENSG00000105671	rRNA
SUGP1	ENSG00000105705	mRNA
SMG9	ENSG00000105771	mRNA
GTPBP10	ENSG00000105793	unknown
DNAJC2	ENSG00000105821	mRNA
DUS4L	ENSG00000105865	tRNA
ZC3HAV1	ENSG00000105939	ncRNA
SSBP1	ENSG00000106028	mRNA
GARS	ENSG00000106105	tRNA
HSPB1	ENSG00000106211	mRNA
PTCD1	ENSG00000106246	tRNA
EIF3B	ENSG00000106263	mRNA
AIMP2	ENSG00000106305	tRNA
RBM28	ENSG00000106344	snRNA
LSM5	ENSG00000106355	snRNA
EZH2	ENSG00000106462	ncRNA
MRPL32	ENSG00000106591	ribosome
TBL2	ENSG00000106638	mRNA
EIF4H	ENSG00000106682	mRNA
SEC61B	ENSG00000106803	mRNA
ELAVL2	ENSG00000107105	mRNA
FUBP3	ENSG00000107164	mRNA
DDX58	ENSG00000107201	ncRNA
EDF1	ENSG00000107223	mRNA
SETX	ENSG00000107290	mRNA
EXOSC3	ENSG00000107371	diverse
EIF3A	ENSG00000107581	mRNA
TRDMT1	ENSG00000107614	tRNA
DDX50	ENSG00000107625	rRNA
SEC23IP	ENSG00000107651	mRNA
NPM3	ENSG00000107833	rRNA
CPEB3	ENSG00000107864	mRNA
LARP4B	ENSG00000107929	mRNA
GTPBP4	ENSG00000107937	rRNA
BCCIP	ENSG00000107949	mRNA
MTPAP	ENSG00000107951	mRNA
OBFC1	ENSG00000107960	unknown
GLRX3	ENSG00000108010	mRNA
TFAM	ENSG00000108064	mRNA
RPL28	ENSG00000108107	ribosome
NUFIP2	ENSG00000108256	mRNA
RPL19	ENSG00000108298	ribosome
UBTF	ENSG00000108312	rRNA
CASC3	ENSG00000108349	mRNA
DHX40	ENSG00000108406	mRNA
KPNB1	ENSG00000108424	mRNA
INTS2	ENSG00000108506	snRNA
C1QBP	ENSG00000108561	mRNA
CCDC47	ENSG00000108588	mRNA
DRG2	ENSG00000108591	mRNA
FTSJ3	ENSG00000108592	rRNA
UTP6	ENSG00000108651	snoRNA
DDX5	ENSG00000108654	mRNA
DHX58	ENSG00000108771	ncRNA
PTGES3L-AARSD1	ENSG00000108825	tRNA
MRPL27	ENSG00000108826	ribosome
LRRC59	ENSG00000108829	mRNA
LUC7L3	ENSG00000108848	mRNA
EFTUD2	ENSG00000108883	tRNA
YWHAE	ENSG00000108953	mRNA
SUPT6H	ENSG00000109111	mRNA
RPL34	ENSG00000109475	ribosome
GAR1	ENSG00000109534	snoRNA
FRG1	ENSG00000109536	mRNA
DHX15	ENSG00000109606	mRNA
SEPSECS	ENSG00000109618	tRNA
PPARGC1A	ENSG00000109819	unknown
DDX25	ENSG00000109832	mRNA
HSPA8	ENSG00000109971	mRNA
PUS3	ENSG00000110060	tRNA
DCPS	ENSG00000110063	mRNA
CCDC86	ENSG00000110104	unknown
PRPF19	ENSG00000110107	mRNA
EIF4G2	ENSG00000110321	mRNA
DDX6	ENSG00000110367	mRNA
CARS	ENSG00000110619	tRNA
RPS13	ENSG00000110700	ribosome
PRPF40B	ENSG00000110844	snRNA
CAPRIN2	ENSG00000110888	mRNA
PTGES3	ENSG00000110958	ncRNA
KRT18	ENSG00000111057	mRNA
METAP2	ENSG00000111142	mRNA
LTA4H	ENSG00000111144	mRNA
MAGOHB	ENSG00000111196	mRNA
OAS3	ENSG00000111331	ncRNA
OAS2	ENSG00000111335	ncRNA
EIF2B1	ENSG00000111361	mRNA
DDX55	ENSG00000111364	rRNA
ENDOU	ENSG00000111405	snoRNA
CNOT2	ENSG00000111596	mRNA
CPSF6	ENSG00000111605	mRNA
KRR1	ENSG00000111615	snoRNA
MRPL51	ENSG00000111639	ribosome
GAPDH	ENSG00000111640	mRNA
NOP2	ENSG00000111641	rRNA
APOBEC1	ENSG00000111701	mRNA
SRSF9	ENSG00000111786	mRNA
RNGTT	ENSG00000111880	mRNA
HINT3	ENSG00000111911	tRNA
MTRF1L	ENSG00000112031	mRNA
SRSF3	ENSG00000112081	mRNA
MRPL18	ENSG00000112110	ribosome
RBM24	ENSG00000112183	mRNA
KHDRBS2	ENSG00000112232	mRNA
RPS12	ENSG00000112306	ribosome
HBS1L	ENSG00000112339	mRNA
QKI	ENSG00000112531	mRNA
BYSL	ENSG00000112578	rRNA
FAM120B	ENSG00000112584	unknown
MRPL2	ENSG00000112651	ribosome
PRPF4B	ENSG00000112739	snRNA
FAM46A	ENSG00000112773	unknown
HARS2	ENSG00000112855	tRNA
PAPD7	ENSG00000112941	diverse
MRPS30	ENSG00000112996	ribosome
HSPA9	ENSG00000113013	mRNA
MRPS27	ENSG00000113048	ribosome
CLK4	ENSG00000113240	mRNA
THG1L	ENSG00000113272	tRNA
CNOT6	ENSG00000113300	mRNA
DROSHA	ENSG00000113360	ncRNA
SUB1	ENSG00000113387	mRNA
TARS	ENSG00000113407	tRNA
BRIX1	ENSG00000113460	rRNA
PPWD1	ENSG00000113593	mRNA
RARS	ENSG00000113643	tRNA
TCERG1	ENSG00000113649	mRNA
SMAD5	ENSG00000113658	ncRNA
CPEB4	ENSG00000113742	mRNA
ZNF346	ENSG00000113761	unknown
XRN1	ENSG00000114127	diverse
RPL24	ENSG00000114391	ribosome
FXR1	ENSG00000114416	mRNA
NCBP2	ENSG00000114503	mRNA
MRPL3	ENSG00000114686	ribosome
RRP9	ENSG00000114767	snoRNA
EIF1B	ENSG00000114784	mRNA
EIF4G1	ENSG00000114867	mRNA
EEF1B2	ENSG00000114942	tRNA
NCL	ENSG00000115053	snoRNA
EIF2B4	ENSG00000115211	mRNA
IFIH1	ENSG00000115267	ncRNA
RPS15	ENSG00000115268	ribosome
RTN4	ENSG00000115310	mRNA
MRPL19	ENSG00000115364	ribosome
WDR75	ENSG00000115368	mRNA
PAPOLG	ENSG00000115421	mRNA
CCT4	ENSG00000115484	mRNA
SF3B1	ENSG00000115524	mRNA
HSPE1	ENSG00000115541	mRNA
HDLBP	ENSG00000115677	mRNA
NOL10	ENSG00000115761	rRNA
CEBPZ	ENSG00000115816	rRNA
DARS	ENSG00000115866	tRNA
SRSF7	ENSG00000115875	mRNA
PNO1	ENSG00000115946	rRNA
TIA1	ENSG00000116001	mRNA
SUMO1	ENSG00000116030	mRNA
FARSB	ENSG00000116120	tRNA
MRPL37	ENSG00000116221	ribosome
RPL22	ENSG00000116251	ribosome
PARK7	ENSG00000116288	mRNA
KIAA1324	ENSG00000116299	mRNA
SRSF4	ENSG00000116350	mRNA
ASH1L	ENSG00000116539	ncRNA
SFPQ	ENSG00000116560	mRNA
SWT1	ENSG00000116668	mRNA
SMG7	ENSG00000116698	mRNA
TROVE2	ENSG00000116747	ncRNA
UCHL5	ENSG00000116750	mRNA
SRSF11	ENSG00000116754	mRNA
CRYZ	ENSG00000116791	mRNA
TTF2	ENSG00000116830	mRNA
WARS2	ENSG00000116874	tRNA
MRPS15	ENSG00000116898	ribosome
TSNAX	ENSG00000116918	tRNA
RPF1	ENSG00000117133	rRNA
ZNHIT6	ENSG00000117174	snoRNA
PRPF3	ENSG00000117360	snRNA
EBNA1BP2	ENSG00000117395	rRNA
IPO13	ENSG00000117408	mRNA
ERI3	ENSG00000117419	unknown
PRDX1	ENSG00000117450	mRNA
NSUN4	ENSG00000117481	rRNA
PRRC2C	ENSG00000117523	mRNA
PTBP2	ENSG00000117569	mRNA
DARS2	ENSG00000117593	tRNA
DIEXF	ENSG00000117597	mRNA
SYF2	ENSG00000117614	mRNA
PPP1R8	ENSG00000117751	diverse
CD3EAP	ENSG00000117877	rRNA
RPS25	ENSG00000118181	ribosome
DDX59	ENSG00000118197	mRNA
FASTKD2	ENSG00000118246	mRNA
CPSF3	ENSG00000119203	mRNA
HEATR1	ENSG00000119285	snoRNA
PTBP3	ENSG00000119314	mRNA
GLE1	ENSG00000119392	mRNA
RBM18	ENSG00000119446	mRNA
FCF1	ENSG00000119616	rRNA
SLIRP	ENSG00000119705	ncRNA
RBM25	ENSG00000119707	mRNA
ALDH6A1	ENSG00000119711	mRNA
EIF2B2	ENSG00000119718	mRNA
FAM98A	ENSG00000119812	mRNA
IFIT3	ENSG00000119917	ncRNA
IFIT2	ENSG00000119922	ncRNA
SMNDC1	ENSG00000119953	mRNA
RCL1	ENSG00000120158	rRNA
MRPS14	ENSG00000120333	ribosome
ENOX1	ENSG00000120658	mRNA
MTRF1	ENSG00000120662	mRNA
WBP4	ENSG00000120688	mRNA
SMAD9	ENSG00000120693	ncRNA
EXOSC8	ENSG00000120699	diverse
ETF1	ENSG00000120705	mRNA
PAIP2	ENSG00000120727	mRNA
UTP20	ENSG00000120800	snoRNA
TARDBP	ENSG00000120948	mRNA
AKAP1	ENSG00000121057	mRNA
TRIM25	ENSG00000121060	mRNA
PAPD5	ENSG00000121274	diverse
PSPC1	ENSG00000121390	ncRNA
TRMT1L	ENSG00000121486	tRNA
ZCCHC17	ENSG00000121766	unknown
KHDRBS1	ENSG00000121774	mRNA
RPL21	ENSG00000122026	ribosome
MTIF3	ENSG00000122033	mRNA
GTF3A	ENSG00000122034	rRNA
FYTTD1	ENSG00000122068	mRNA
MRPS2	ENSG00000122140	ribosome
RBBP6	ENSG00000122257	mRNA
ZC3H7A	ENSG00000122299	unknown
RPL5	ENSG00000122406	ribosome
TRMT13	ENSG00000122435	tRNA
HNRNPA2B1	ENSG00000122566	mRNA
FTSJ2	ENSG00000122687	rRNA
ACO1	ENSG00000122729	mRNA
BICC1	ENSG00000122870	mRNA
RBM19	ENSG00000122965	rRNA
DDX54	ENSG00000123064	rRNA
DDX39A	ENSG00000123136	mRNA
WDR83	ENSG00000123154	mRNA
ZC3H13	ENSG00000123200	unknown
TSFM	ENSG00000123297	mRNA
SPATS2	ENSG00000123352	mRNA
LRP1	ENSG00000123384	mRNA
BAZ2B	ENSG00000123636	ncRNA
EXOSC9	ENSG00000123737	diverse
AGO2	ENSG00000123908	ncRNA
SRSF6	ENSG00000124193	mRNA
ZNFX1	ENSG00000124201	unknown
STAU1	ENSG00000124214	mRNA
DDX27	ENSG00000124228	rRNA
FASTKD3	ENSG00000124279	mRNA
PAIP2B	ENSG00000124374	mRNA
SNRNP27	ENSG00000124380	snRNA
MPHOSPH10	ENSG00000124383	snoRNA
RRP36	ENSG00000124541	rRNA
SNRPC	ENSG00000124562	snRNA
XPO5	ENSG00000124571	ncRNA
AARS2	ENSG00000124608	tRNA
RPS10	ENSG00000124614	ribosome
APOBEC2	ENSG00000124701	mRNA
RIOK1	ENSG00000124784	rRNA
RPP40	ENSG00000124787	ncRNA
ATXN1	ENSG00000124788	mRNA
NUP153	ENSG00000124789	diverse
DEK	ENSG00000124795	mRNA
EEF1E1	ENSG00000124802	tRNA
LRRFIP1	ENSG00000124831	ncRNA
AHNAK	ENSG00000124942	mRNA
CNOT1	ENSG00000125107	mRNA
PIWIL1	ENSG00000125207	ncRNA
UPF3B	ENSG00000125351	mRNA
RNF113A	ENSG00000125352	snRNA
MRPS7	ENSG00000125445	ribosome
MIF4GD	ENSG00000125457	mRNA
DDX31	ENSG00000125485	rRNA
GTF2F1	ENSG00000125651	mRNA
THOC2	ENSG00000125676	mRNA
RPL23	ENSG00000125691	ribosome
SNRPD2	ENSG00000125743	snRNA
SYMPK	ENSG00000125755	mRNA
SNRPB	ENSG00000125835	snRNA
RRBP1	ENSG00000125844	mRNA
SNRPB2	ENSG00000125870	snRNA
MRPS26	ENSG00000125901	ribosome
HNRNPR	ENSG00000125944	mRNA
RALY	ENSG00000125970	mRNA
EIF2S2	ENSG00000125977	tRNA
AGO3	ENSG00000126070	ncRNA
RBM42	ENSG00000126254	mRNA
SCAF1	ENSG00000126461	mRNA
SBDS	ENSG00000126524	rRNA
TRAP1	ENSG00000126602	mRNA
NSRP1	ENSG00000126653	mRNA
EMG1	ENSG00000126749	rRNA
KTN1	ENSG00000126777	mRNA
TRMT5	ENSG00000126814	tRNA
HNRNPH2	ENSG00000126945	mRNA
NXF5	ENSG00000126952	mRNA
CANX	ENSG00000127022	unknown
CPSF3L	ENSG00000127054	mRNA
METTL16	ENSG00000127804	mRNA
RBM48	ENSG00000127993	mRNA
ZFP36	ENSG00000128016	mRNA
DGCR8	ENSG00000128191	ncRNA
TST	ENSG00000128311	rRNA
APOBEC3F	ENSG00000128394	mRNA
MRPS12	ENSG00000128626	ribosome
SNRPN	ENSG00000128739	snRNA
EIF2AK4	ENSG00000128829	tRNA
DUT	ENSG00000128951	mRNA
PSMA1	ENSG00000129084	unknown
FXR2	ENSG00000129245	mRNA
KIF1C	ENSG00000129250	mRNA
CCNT1	ENSG00000129315	ncRNA
PUS7L	ENSG00000129317	rRNA
KRI1	ENSG00000129347	mRNA
ILF3	ENSG00000129351	mRNA
NGDN	ENSG00000129460	mRNA
RNASE1	ENSG00000129538	diverse
TEP1	ENSG00000129566	ncRNA
RPS4Y1	ENSG00000129824	ribosome
GNL3L	ENSG00000130119	rRNA
XPO7	ENSG00000130227	mRNA
FAM98C	ENSG00000130244	unknown
SAFB2	ENSG00000130254	mRNA
RPL36	ENSG00000130255	ribosome
GTPBP3	ENSG00000130299	tRNA
BST2	ENSG00000130303	mRNA
NSUN5	ENSG00000130305	rRNA
MRPL34	ENSG00000130312	ribosome
LSM7	ENSG00000130332	snRNA
QRSL1	ENSG00000130348	tRNA
ACTN4	ENSG00000130402	mRNA
LSM4	ENSG00000130520	snRNA
HELZ2	ENSG00000130589	mRNA
EXOSC2	ENSG00000130713	diverse
PRRC2B	ENSG00000130723	mRNA
EIF2S3	ENSG00000130741	tRNA
ZC3H4	ENSG00000130749	unknown
LRRC47	ENSG00000130764	unknown
PPAN	ENSG00000130810	mRNA
EIF3G	ENSG00000130811	mRNA
DNMT1	ENSG00000130816	ncRNA
DKC1	ENSG00000130826	snoRNA
C12orf65	ENSG00000130921	mRNA
NOL11	ENSG00000130935	rRNA
HABP4	ENSG00000130956	mRNA
UBA1	ENSG00000130985	mRNA
PPIL4	ENSG00000131013	mRNA
SYNE1	ENSG00000131018	mRNA
AAR2	ENSG00000131043	snRNA
RBM39	ENSG00000131051	mRNA
MRPS25	ENSG00000131368	ribosome
RPL27	ENSG00000131469	ribosome
ANKHD1	ENSG00000131503	unknown
DIAPH1	ENSG00000131504	mRNA
THOC6	ENSG00000131652	mRNA
ZCCHC9	ENSG00000131732	unknown
KHDRBS3	ENSG00000131773	mRNA
SNRPA1	ENSG00000131876	snRNA
LIN28A	ENSG00000131914	mRNA
LGALS3	ENSG00000131981	mRNA
TRIM21	ENSG00000132109	ncRNA
DHX30	ENSG00000132153	mRNA
RRP8	ENSG00000132275	rRNA
PTCD3	ENSG00000132300	mRNA
IMMT	ENSG00000132305	mRNA
MRPL35	ENSG00000132313	ribosome
RAN	ENSG00000132341	mRNA
MYBBP1A	ENSG00000132382	mRNA
EEFSEC	ENSG00000132394	tRNA
GRSF1	ENSG00000132463	mRNA
ANKRD17	ENSG00000132466	unknown
UTP3	ENSG00000132467	snoRNA
UNK	ENSG00000132478	unknown
ZRANB2	ENSG00000132485	mRNA
EIF5A	ENSG00000132507	mRNA
HRSP12	ENSG00000132541	unknown
ERAL1	ENSG00000132591	rRNA
NIP7	ENSG00000132603	rRNA
NXT1	ENSG00000132661	mRNA
DAP3	ENSG00000132676	ribosome
IGHMBP2	ENSG00000132740	tRNA
TOE1	ENSG00000132773	unknown
RBM38	ENSG00000132819	mRNA
DMGDH	ENSG00000132837	mRNA
XPO4	ENSG00000132953	mRNA
RNF17	ENSG00000132972	mRNA
TPT1	ENSG00000133112	mRNA
SRRM1	ENSG00000133226	mRNA
MKRN1	ENSG00000133606	mRNA
IPO8	ENSG00000133704	ncRNA
LARS	ENSG00000133706	tRNA
CCDC59	ENSG00000133773	unknown
ZFC3H1	ENSG00000133858	unknown
EIF2S1	ENSG00000134001	tRNA
CTIF	ENSG00000134030	mRNA
MRPS36	ENSG00000134056	ribosome
THUMPD3	ENSG00000134077	tRNA
PRPF38B	ENSG00000134186	snRNA
PPHLN1	ENSG00000134283	mRNA
ERN2	ENSG00000134398	mRNA
RPS15A	ENSG00000134419	ribosome
NARS	ENSG00000134440	tRNA
RBM17	ENSG00000134453	mRNA
RBMX2	ENSG00000134597	mRNA
PIWIL4	ENSG00000134627	ncRNA
PUM1	ENSG00000134644	mRNA
YARS	ENSG00000134684	tRNA
GNL2	ENSG00000134697	rRNA
AGO4	ENSG00000134698	ncRNA
ZCCHC11	ENSG00000134744	ncRNA
PRPF38A	ENSG00000134748	snRNA
DHX34	ENSG00000134815	mRNA
DZIP1	ENSG00000134874	mRNA
CARS2	ENSG00000134905	tRNA
WDR36	ENSG00000134987	rRNA
MSI1	ENSG00000135097	mRNA
OASL	ENSG00000135114	ncRNA
SRPK2	ENSG00000135250	mRNA
TES	ENSG00000135269	mRNA
MTO1	ENSG00000135297	tRNA
KHDC1	ENSG00000135314	mRNA
SYNCRIP	ENSG00000135316	mRNA
NAT10	ENSG00000135372	rRNA
CAPRIN1	ENSG00000135387	mRNA
PAN2	ENSG00000135473	mRNA
ZC3H10	ENSG00000135482	unknown
HNRNPA1	ENSG00000135486	mRNA
MPHOSPH6	ENSG00000135698	rRNA
URB2	ENSG00000135763	rRNA
RNASEL	ENSG00000135828	ncRNA
DHX9	ENSG00000135829	ncRNA
RC3H1	ENSG00000135870	mRNA
MRPL44	ENSG00000135900	ribosome
EIF4E2	ENSG00000135930	mRNA
MRPS9	ENSG00000135972	ribosome
CKAP4	ENSG00000136026	mRNA
RNASEH2B	ENSG00000136104	diverse
IGF2BP3	ENSG00000136231	mRNA
NUPL2	ENSG00000136243	mRNA
BZW2	ENSG00000136261	mRNA
TBRG4	ENSG00000136270	mRNA
DDX56	ENSG00000136271	rRNA
IREB2	ENSG00000136381	mRNA
SRSF1	ENSG00000136450	mRNA
MRPL47	ENSG00000136522	ribosome
TRA2B	ENSG00000136527	mRNA
EPRS	ENSG00000136628	tRNA
IMP4	ENSG00000136718	snoRNA
CDK9	ENSG00000136807	ncRNA
TXN	ENSG00000136810	mRNA
STXBP1	ENSG00000136854	mRNA
PRPF4	ENSG00000136875	snRNA
MRPL50	ENSG00000136897	ribosome
NCBP1	ENSG00000136937	mRNA
RPL35	ENSG00000136942	ribosome
RANBP6	ENSG00000137040	mRNA
POLR1E	ENSG00000137054	rRNA
UBAP2	ENSG00000137073	mRNA
APTX	ENSG00000137074	diverse
RPS6	ENSG00000137154	ribosome
CMTR1	ENSG00000137200	mRNA
VARS2	ENSG00000137411	tRNA
CPEB2	ENSG00000137449	mRNA
NARS2	ENSG00000137513	tRNA
MRPL15	ENSG00000137547	ribosome
TGS1	ENSG00000137574	snRNA
DDX60	ENSG00000137628	ncRNA
BUD13	ENSG00000137656	mRNA
RDX	ENSG00000137710	mRNA
ALKBH8	ENSG00000137760	tRNA
SLTM	ENSG00000137776	mRNA
NUSAP1	ENSG00000137804	mRNA
RTF1	ENSG00000137815	mRNA
RPLP1	ENSG00000137818	ribosome
SMAD6	ENSG00000137834	ncRNA
RSL24D1	ENSG00000137876	rRNA
RTCA	ENSG00000137996	tRNA
HADHB	ENSG00000138029	mRNA
PNPT1	ENSG00000138035	diverse
THUMPD2	ENSG00000138050	tRNA
LRPPRC	ENSG00000138095	mRNA
DBR1	ENSG00000138231	mRNA
ASCC1	ENSG00000138303	unknown
RPS24	ENSG00000138326	ribosome
BARD1	ENSG00000138376	ncRNA
METTL5	ENSG00000138382	unknown
SSB	ENSG00000138385	tRNA
PPIG	ENSG00000138398	mRNA
FASTKD1	ENSG00000138399	mRNA
WDR12	ENSG00000138442	rRNA
SECISBP2L	ENSG00000138593	mRNA
HERC5	ENSG00000138646	mRNA
HNRNPD	ENSG00000138668	mRNA
LARP1B	ENSG00000138709	mRNA
G3BP2	ENSG00000138757	mRNA
CNOT6L	ENSG00000138767	mRNA
USO1	ENSG00000138768	mRNA
INTS12	ENSG00000138785	snRNA
YARS2	ENSG00000139131	tRNA
ZCRB1	ENSG00000139168	snRNA
SCAF11	ENSG00000139218	mRNA
LLPH	ENSG00000139233	mRNA
SNRPF	ENSG00000139343	snRNA
TARBP2	ENSG00000139546	mRNA
HNRNPA1L2	ENSG00000139675	mRNA
SETD1B	ENSG00000139718	ncRNA
DENR	ENSG00000139726	mRNA
RBM26	ENSG00000139746	mRNA
SRRM4	ENSG00000139767	mRNA
MBNL2	ENSG00000139793	mRNA
RNF113B	ENSG00000139797	snRNA
NOVA1	ENSG00000139910	mRNA
WARS	ENSG00000140105	tRNA
MFAP1	ENSG00000140259	mRNA
SRP14	ENSG00000140319	ncRNA
WDR61	ENSG00000140395	mRNA
CELF6	ENSG00000140488	mRNA
EFTUD1	ENSG00000140598	tRNA
PARN	ENSG00000140694	mRNA
FTO	ENSG00000140718	mRNA
DHX38	ENSG00000140829	mRNA
TXNL4B	ENSG00000140830	snRNA
NOL3	ENSG00000140939	mRNA
ZCCHC14	ENSG00000140948	unknown
ADAD2	ENSG00000140955	mRNA
RPL3L	ENSG00000140986	ribosome
RPS2	ENSG00000140988	ribosome
CIRH1A	ENSG00000141076	mRNA
NOB1	ENSG00000141101	rRNA
PTRH2	ENSG00000141378	tRNA
PELP1	ENSG00000141456	mRNA
WRAP53	ENSG00000141499	ncRNA
SLC16A3	ENSG00000141526	mRNA
EIF4A3	ENSG00000141543	mRNA
ELAC1	ENSG00000141642	tRNA
SMAD4	ENSG00000141646	ncRNA
ZCCHC2	ENSG00000141664	unknown
TXNL4A	ENSG00000141759	snRNA
DUS3L	ENSG00000141994	tRNA
URB1	ENSG00000142207	rRNA
GEMIN7	ENSG00000142252	snRNA
ZNF473	ENSG00000142528	snRNA
RPS11	ENSG00000142534	ribosome
RPL13A	ENSG00000142541	ribosome
CTU1	ENSG00000142544	tRNA
NOSIP	ENSG00000142546	mRNA
RPL11	ENSG00000142676	ribosome
SERBP1	ENSG00000142864	mRNA
RPS8	ENSG00000142937	ribosome
MAEL	ENSG00000143194	ncRNA
RRNAD1	ENSG00000143303	unknown
MRPL24	ENSG00000143314	ribosome
ISG20L2	ENSG00000143319	rRNA
HDGF	ENSG00000143321	mRNA
SF3B4	ENSG00000143368	mRNA
TARS2	ENSG00000143374	tRNA
MRPL9	ENSG00000143436	ribosome
EIF2D	ENSG00000143486	tRNA
INTS7	ENSG00000143493	snRNA
UBAP2L	ENSG00000143569	mRNA
ILF2	ENSG00000143621	mRNA
INTS3	ENSG00000143624	snRNA
C1orf131	ENSG00000143633	mRNA
SRP9	ENSG00000143742	ncRNA
NVL	ENSG00000143748	mRNA
C1orf35	ENSG00000143793	mRNA
PARP1	ENSG00000143799	mRNA
HNRNPLL	ENSG00000143889	mRNA
RPS27A	ENSG00000143947	ribosome
SNRPG	ENSG00000143977	snRNA
SNRNP200	ENSG00000144028	snRNA
MRPS5	ENSG00000144029	ribosome
DQX1	ENSG00000144045	mRNA
DUSP11	ENSG00000144048	mRNA
ZC3H8	ENSG00000144161	unknown
AFF3	ENSG00000144218	mRNA
POLR2D	ENSG00000144231	mRNA
HSPD1	ENSG00000144381	mRNA
DIS3L2	ENSG00000144535	diverse
RQCD1	ENSG00000144580	mRNA
DYNC1LI1	ENSG00000144635	mRNA
RBMS3	ENSG00000144642	mRNA
RPL32	ENSG00000144713	ribosome
SHQ1	ENSG00000144736	snoRNA
EIF2A	ENSG00000144895	tRNA
MANF	ENSG00000145050	mRNA
EIF2B5	ENSG00000145191	mRNA
FIP1L1	ENSG00000145216	mRNA
LYAR	ENSG00000145220	mRNA
TRMT10A	ENSG00000145331	tRNA
CISD2	ENSG00000145354	mRNA
METTL14	ENSG00000145388	mRNA
SETD7	ENSG00000145391	ncRNA
NAF1	ENSG00000145414	snoRNA
RPS3A	ENSG00000145425	ribosome
RPL37	ENSG00000145592	ribosome
BTF3	ENSG00000145741	mRNA
DDX46	ENSG00000145833	snRNA
G3BP1	ENSG00000145907	mRNA
NHP2	ENSG00000145912	snoRNA
FARS2	ENSG00000145982	tRNA
ZMAT2	ENSG00000146007	snRNA
ABT1	ENSG00000146109	mRNA
RPL7L1	ENSG00000146223	ribosome
RARS2	ENSG00000146282	tRNA
PNLDC1	ENSG00000146453	mRNA
C7orf50	ENSG00000146540	mRNA
PURB	ENSG00000146676	mRNA
MDH2	ENSG00000146701	mRNA
CCT6A	ENSG00000146731	mRNA
MEPCE	ENSG00000146834	ncRNA
ZC3HAV1L	ENSG00000146858	unknown
NOM1	ENSG00000146909	rRNA
NONO	ENSG00000147140	ncRNA
NXF3	ENSG00000147206	mRNA
RBMX	ENSG00000147274	mRNA
RPL10	ENSG00000147403	ribosome
MRPS28	ENSG00000147586	ribosome
RPL7	ENSG00000147604	ribosome
MTDH	ENSG00000147649	mRNA
POLR2K	ENSG00000147669	mRNA
EIF3H	ENSG00000147677	mRNA
UTP23	ENSG00000147679	snoRNA
ZCCHC7	ENSG00000147905	diverse
AUH	ENSG00000148090	mRNA
MRRF	ENSG00000148187	ribosome
SURF6	ENSG00000148296	rRNA
REXO4	ENSG00000148300	rRNA
RPL7A	ENSG00000148303	ribosome
A1CF	ENSG00000148584	mRNA
RPP30	ENSG00000148688	ncRNA
MKI67	ENSG00000148773	mRNA
MTG1	ENSG00000148824	rRNA
PPRC1	ENSG00000148840	mRNA
PDCD11	ENSG00000148843	snoRNA
TUT1	ENSG00000149016	snRNA
EIF3M	ENSG00000149100	mRNA
SSRP1	ENSG00000149136	mRNA
CELF1	ENSG00000149187	mRNA
SERPINH1	ENSG00000149257	mRNA
INTS4	ENSG00000149262	snRNA
RPS3	ENSG00000149273	ribosome
ZC3H12C	ENSG00000149289	unknown
FRG1B	ENSG00000149531	mRNA
CPSF7	ENSG00000149532	mRNA
SIDT2	ENSG00000149577	ncRNA
LSM14B	ENSG00000149657	mRNA
YTHDF1	ENSG00000149658	mRNA
TRPT1	ENSG00000149743	tRNA
MRPL49	ENSG00000149792	ribosome
FAU	ENSG00000149806	ribosome
CWC15	ENSG00000150316	mRNA
SAP18	ENSG00000150459	mRNA
PDCD4	ENSG00000150593	mRNA
PIH1D2	ENSG00000150773	unknown
DHX37	ENSG00000150990	snoRNA
CCRN4L	ENSG00000151014	mRNA
DCP1B	ENSG00000151065	mRNA
EIF4E	ENSG00000151247	mRNA
SRFBP1	ENSG00000151304	rRNA
UPF2	ENSG00000151461	mRNA
QTRTD1	ENSG00000151576	tRNA
KIN	ENSG00000151657	snRNA
GUF1	ENSG00000151806	mRNA
PABPC3	ENSG00000151846	mRNA
TIAL1	ENSG00000151923	mRNA
RBM46	ENSG00000151962	mRNA
GEMIN6	ENSG00000152147	snRNA
ATP5A1	ENSG00000152234	mRNA
UHMK1	ENSG00000152332	mRNA
CWF19L2	ENSG00000152404	mRNA
BOLL	ENSG00000152430	mRNA
RPP38	ENSG00000152464	ncRNA
ZFP36L2	ENSG00000152518	mRNA
PAN3	ENSG00000152520	mRNA
MBNL1	ENSG00000152601	mRNA
DDX4	ENSG00000152670	mRNA
PELO	ENSG00000152684	mRNA
IFIT5	ENSG00000152778	tRNA
HNRNPDL	ENSG00000152795	mRNA
JAKMIP1	ENSG00000152969	mRNA
CWC27	ENSG00000153015	mRNA
SRP19	ENSG00000153037	ncRNA
CARHSP1	ENSG00000153048	mRNA
CAST	ENSG00000153113	mRNA
HNRNPU	ENSG00000153187	mRNA
RANBP2	ENSG00000153201	mRNA
RBMS1	ENSG00000153250	mRNA
SREK1	ENSG00000153914	mRNA
MSI2	ENSG00000153944	mRNA
SRSF12	ENSG00000154548	mRNA
MRPL39	ENSG00000154719	ribosome
TSEN2	ENSG00000154743	tRNA
TRMT44	ENSG00000155275	tRNA
SAMSN1	ENSG00000155307	mRNA
MOV10	ENSG00000155363	mRNA
NIFK	ENSG00000155438	rRNA
LARP1	ENSG00000155506	mRNA
CNOT8	ENSG00000155508	mRNA
RBM45	ENSG00000155636	mRNA
PDIA4	ENSG00000155660	mRNA
PPARGC1B	ENSG00000155846	unknown
LSM11	ENSG00000155858	snRNA
AFF2	ENSG00000155966	mRNA
ADK	ENSG00000156110	mRNA
SCAF4	ENSG00000156304	mRNA
RPGR	ENSG00000156313	mRNA
TDRD9	ENSG00000156414	ncRNA
RPL30	ENSG00000156482	ribosome
SUPV3L1	ENSG00000156502	mRNA
EEF1A1	ENSG00000156508	tRNA
PHF6	ENSG00000156531	mRNA
UTP14A	ENSG00000156697	snoRNA
EIF4A2	ENSG00000156976	mRNA
RPUSD3	ENSG00000156990	mRNA
EXOG	ENSG00000157036	diverse
SMG1	ENSG00000157106	mRNA
RBPMS	ENSG00000157110	mRNA
DDX19B	ENSG00000157349	mRNA
MRPL17	ENSG00000158042	ribosome
DZIP1L	ENSG00000158163	mRNA
HIST1H4H	ENSG00000158406	mRNA
EIF5B	ENSG00000158417	tRNA
CNOT11	ENSG00000158435	mRNA
TSR2	ENSG00000158526	rRNA
ZC3H18	ENSG00000158545	unknown
NPM2	ENSG00000158806	rRNA
CCAR2	ENSG00000158941	mRNA
MRPL10	ENSG00000159111	ribosome
SON	ENSG00000159140	mRNA
CSRP1	ENSG00000159176	mRNA
IGF2BP1	ENSG00000159217	mRNA
PSMD4	ENSG00000159352	mRNA
CELF3	ENSG00000159409	mRNA
ZYX	ENSG00000159840	mRNA
SSU72	ENSG00000160075	mRNA
WDR4	ENSG00000160193	tRNA
NDUFV3	ENSG00000160194	mRNA
U2AF1	ENSG00000160201	mRNA
RRP1B	ENSG00000160208	rRNA
CSTB	ENSG00000160213	mRNA
RRP1	ENSG00000160214	rRNA
SAFB	ENSG00000160633	mRNA
CHTOP	ENSG00000160679	mRNA
ADAR	ENSG00000160710	mRNA
FDPS	ENSG00000160752	mRNA
GPATCH4	ENSG00000160818	unknown
AZGP1	ENSG00000160862	unknown
CPSF4	ENSG00000160917	mRNA
RPL8	ENSG00000161016	ribosome
CELF5	ENSG00000161082	mRNA
U2AF1L4	ENSG00000161265	mRNA
SRSF2	ENSG00000161547	mRNA
ZNF385A	ENSG00000161642	mRNA
LSM12	ENSG00000161654	mRNA
LARP4	ENSG00000161813	mRNA
RAVER1	ENSG00000161847	mRNA
EIF4A1	ENSG00000161960	mRNA
RPL26	ENSG00000161970	ribosome
SNRNP25	ENSG00000161981	snRNA
FLYWCH2	ENSG00000162076	mRNA
NXF1	ENSG00000162231	mRNA
RPL29	ENSG00000162244	ribosome
ELAVL4	ENSG00000162374	mRNA
MAGOH	ENSG00000162385	mRNA
PARS2	ENSG00000162396	tRNA
NOL9	ENSG00000162408	rRNA
RAVER2	ENSG00000162437	mRNA
FUBP1	ENSG00000162613	mRNA
TYW3	ENSG00000162623	tRNA
HENMT1	ENSG00000162639	ncRNA
C1orf52	ENSG00000162642	mRNA
ZNF326	ENSG00000162664	mRNA
RBM15	ENSG00000162775	mRNA
TDRD5	ENSG00000162782	ncRNA
TFB2M	ENSG00000162851	rRNA
MRPL55	ENSG00000162910	ribosome
PUS10	ENSG00000162927	tRNA
TYW5	ENSG00000162971	tRNA
DHX57	ENSG00000163214	mRNA
TDRD10	ENSG00000163239	unknown
MRPS18C	ENSG00000163319	ribosome
EIF4E3	ENSG00000163412	mRNA
CWC22	ENSG00000163510	mRNA
SUCLG1	ENSG00000163541	mRNA
IFI16	ENSG00000163565	mRNA
EIF5A2	ENSG00000163577	mRNA
RPL22L1	ENSG00000163584	ribosome
THOC7	ENSG00000163634	mRNA
TIPARP	ENSG00000163659	unknown
RPL9	ENSG00000163682	ribosome
RPP14	ENSG00000163684	ncRNA
RBM47	ENSG00000163694	mRNA
U2SURP	ENSG00000163714	snRNA
SLC4A1AP	ENSG00000163798	unknown
WDR43	ENSG00000163811	rRNA
ZC3H12A	ENSG00000163874	ncRNA
SNIP1	ENSG00000163877	ncRNA
POLR2H	ENSG00000163882	mRNA
RPN1	ENSG00000163902	mRNA
RPL39L	ENSG00000163923	ribosome
GNL3	ENSG00000163938	rRNA
FAM208A	ENSG00000163946	mRNA
SLBP	ENSG00000163950	mRNA
AIMP1	ENSG00000164022	tRNA
APEH	ENSG00000164062	mRNA
HMGB2	ENSG00000164104	mRNA
ADAD1	ENSG00000164113	mRNA
NAA15	ENSG00000164134	mRNA
ABCE1	ENSG00000164163	ncRNA
LSM6	ENSG00000164167	snRNA
PAPD4	ENSG00000164329	mRNA
UTP15	ENSG00000164338	snoRNA
TLR3	ENSG00000164342	ncRNA
NSA2	ENSG00000164346	rRNA
GFM2	ENSG00000164347	mRNA
TERT	ENSG00000164362	ncRNA
TRA2A	ENSG00000164548	mRNA
RPS14	ENSG00000164587	ribosome
SLU7	ENSG00000164609	mRNA
RP9	ENSG00000164610	snRNA
INTS1	ENSG00000164880	snRNA
FASTK	ENSG00000164896	mRNA
PHAX	ENSG00000164902	snRNA
YWHAZ	ENSG00000164924	mRNA
DCAF13	ENSG00000164934	rRNA
INTS8	ENSG00000164941	snRNA
RPP25L	ENSG00000164967	ncRNA
PSIP1	ENSG00000164985	mRNA
METTL2B	ENSG00000165055	tRNA
HNRNPK	ENSG00000165119	mRNA
STRBP	ENSG00000165209	mRNA
NOL6	ENSG00000165271	rRNA
TRMT10B	ENSG00000165275	tRNA
DDX26B	ENSG00000165359	mRNA
ZCCHC24	ENSG00000165424	unknown
PCF11	ENSG00000165494	mRNA
RPL10L	ENSG00000165496	ribosome
RPL36AL	ENSG00000165502	ribosome
DNAAF2	ENSG00000165506	unknown
RPUSD4	ENSG00000165526	mRNA
ATP5C1	ENSG00000165629	mRNA
PRPF18	ENSG00000165630	mRNA
ENOX2	ENSG00000165675	mRNA
DDX21	ENSG00000165732	rRNA
BMS1	ENSG00000165733	rRNA
RNASE7	ENSG00000165799	diverse
METTL3	ENSG00000165819	mRNA
TRUB1	ENSG00000165832	tRNA
CPSF2	ENSG00000165934	mRNA
R3HCC1L	ENSG00000166024	unknown
RPUSD2	ENSG00000166133	tRNA
TRMT61A	ENSG00000166166	tRNA
LARP6	ENSG00000166173	mRNA
API5	ENSG00000166181	mRNA
NOLC1	ENSG00000166197	snoRNA
RPL27A	ENSG00000166441	ribosome
KIAA0430	ENSG00000166783	ncRNA
PPIB	ENSG00000166794	mRNA
RBPMS2	ENSG00000166831	mRNA
PATL1	ENSG00000166889	mRNA
MRPL16	ENSG00000166902	ribosome
DIS3L	ENSG00000166938	diverse
SMAD3	ENSG00000166949	ncRNA
MARS	ENSG00000166986	tRNA
PDIA3	ENSG00000167004	mRNA
NUDT21	ENSG00000167005	mRNA
SNRPD1	ENSG00000167088	snRNA
TRUB2	ENSG00000167112	tRNA
URM1	ENSG00000167118	tRNA
ENDOG	ENSG00000167136	diverse
DUS2	ENSG00000167264	tRNA
POP5	ENSG00000167272	ncRNA
RBFOX3	ENSG00000167281	mRNA
ACAA2	ENSG00000167315	mRNA
SMG8	ENSG00000167447	mRNA
RPL13	ENSG00000167526	ribosome
EEF2	ENSG00000167658	tRNA
TSR1	ENSG00000167721	rRNA
ICT1	ENSG00000167862	tRNA
SRP68	ENSG00000167881	ncRNA
ZNF598	ENSG00000167962	mRNA
SRRM2	ENSG00000167978	mRNA
POLR2G	ENSG00000168002	mRNA
SLC3A2	ENSG00000168003	mRNA
RPSA	ENSG00000168028	ribosome
SF1	ENSG00000168066	mRNA
NUDT16L1	ENSG00000168101	snoRNA
POLR2J3	ENSG00000168255	mRNA
COA6	ENSG00000168275	mRNA
CDC40	ENSG00000168438	mRNA
STIP1	ENSG00000168439	mRNA
ATXN2L	ENSG00000168488	mRNA
HEXIM2	ENSG00000168517	ncRNA
SNRNP48	ENSG00000168566	snRNA
DNAJC21	ENSG00000168724	unknown
LCMT2	ENSG00000168806	tRNA
SNTB2	ENSG00000168807	mRNA
GFM1	ENSG00000168827	mRNA
DDX19A	ENSG00000168872	mRNA
USP39	ENSG00000168883	snRNA
HNRNPH1	ENSG00000169045	mRNA
MECP2	ENSG00000169057	mRNA
UPF3A	ENSG00000169062	mRNA
XPO6	ENSG00000169180	mRNA
CD2BP2	ENSG00000169217	snRNA
ZRSR2	ENSG00000169249	mRNA
NMD3	ENSG00000169251	mRNA
MRPL1	ENSG00000169288	ribosome
NR0B1	ENSG00000169297	mRNA
SNUPN	ENSG00000169371	snRNA
RNASE2	ENSG00000169385	diverse
RNASE3	ENSG00000169397	diverse
RNASE6	ENSG00000169413	diverse
PCBP1	ENSG00000169564	mRNA
FAM103A1	ENSG00000169612	mRNA
FASN	ENSG00000169710	mRNA
CNBP	ENSG00000169714	mRNA
DUS1L	ENSG00000169718	tRNA
RBMY1F	ENSG00000169800	mRNA
HNRNPF	ENSG00000169813	mRNA
TRIM56	ENSG00000169871	unknown
ZNF768	ENSG00000169957	unknown
PUSL1	ENSG00000169972	tRNA
SF3B5	ENSG00000169976	mRNA
CHD3	ENSG00000170004	mRNA
YWHAG	ENSG00000170027	mRNA
HNRNPA3	ENSG00000170144	mRNA
SMAD1	ENSG00000170365	ncRNA
HARS	ENSG00000170445	tRNA
WIBG	ENSG00000170473	mRNA
PA2G4	ENSG00000170515	rRNA
RBMXL2	ENSG00000170748	mRNA
LSM3	ENSG00000170860	snRNA
RPS9	ENSG00000170889	ribosome
TSEN34	ENSG00000170892	tRNA
NCBP2L	ENSG00000170935	mRNA
TRMT61B	ENSG00000171103	tRNA
FAM98B	ENSG00000171262	tRNA
EXOSC1	ENSG00000171311	diverse
MRPL36	ENSG00000171421	ribosome
RSL1D1	ENSG00000171490	unknown
PLRG1	ENSG00000171566	mRNA
EXOSC10	ENSG00000171824	diverse
RPS21	ENSG00000171858	ribosome
RNMTL1	ENSG00000171861	rRNA
RPS7	ENSG00000171863	ribosome
RNASEH1	ENSG00000171865	diverse
PPIH	ENSG00000171960	mRNA
QARS	ENSG00000172053	tRNA
SMN1	ENSG00000172062	snRNA
EIF2AK3	ENSG00000172071	mRNA
TEFM	ENSG00000172171	mRNA
MRPL13	ENSG00000172172	ribosome
ISG20	ENSG00000172183	ncRNA
PAIP1	ENSG00000172239	mRNA
POP7	ENSG00000172336	ncRNA
CSDC2	ENSG00000172346	mRNA
CLP1	ENSG00000172409	mRNA
GTPBP2	ENSG00000172432	mRNA
AFF1	ENSG00000172493	mRNA
MRPL52	ENSG00000172590	ribosome
ZMAT3	ENSG00000172667	ncRNA
PURG	ENSG00000172733	mRNA
DCP2	ENSG00000172795	mRNA
RPL38	ENSG00000172809	ribosome
LSM2	ENSG00000172850	snRNA
RNASEH2C	ENSG00000172922	diverse
TRMT112	ENSG00000173113	tRNA
NOC3L	ENSG00000173145	rRNA
GOLGB1	ENSG00000173230	mRNA
RNASE8	ENSG00000173431	diverse
RNASE11	ENSG00000173464	unknown
ZNF622	ENSG00000173545	unknown
CHD2	ENSG00000173575	mRNA
APOBEC4	ENSG00000173627	mRNA
EIF1AX	ENSG00000173674	mRNA
CXorf23	ENSG00000173681	mRNA
AGFG1	ENSG00000173744	mRNA
CNP	ENSG00000173786	mRNA
TDRD12	ENSG00000173809	ncRNA
EIF1	ENSG00000173812	mRNA
ENDOV	ENSG00000173818	tRNA
RBM4B	ENSG00000173914	mRNA
RBM4	ENSG00000173933	mRNA
TRMT10C	ENSG00000174173	ncRNA
CTU2	ENSG00000174177	tRNA
PRPF8	ENSG00000174231	snRNA
DDX23	ENSG00000174243	snRNA
EXO1	ENSG00000174371	diverse
RPL4	ENSG00000174444	ribosome
MRPL11	ENSG00000174547	ribosome
ANGEL2	ENSG00000174606	mRNA
LARP7	ENSG00000174720	ncRNA
PABPC5	ENSG00000174740	mRNA
RPL15	ENSG00000174748	ribosome
SRP72	ENSG00000174780	ncRNA
PDE12	ENSG00000174840	mRNA
RSRC1	ENSG00000174891	mRNA
DHX36	ENSG00000174953	mRNA
MRPS22	ENSG00000175110	ribosome
LSM1	ENSG00000175324	snRNA
EIF1AD	ENSG00000175376	mRNA
SMAD2	ENSG00000175387	ncRNA
SART1	ENSG00000175467	snRNA
C11orf68	ENSG00000175573	unknown
MRPL48	ENSG00000175581	ribosome
RBMXL3	ENSG00000175718	mRNA
EIF4E1B	ENSG00000175766	mRNA
RUVBL1	ENSG00000175792	mRNA
CSTF3	ENSG00000176102	mRNA
CLK2	ENSG00000176444	mRNA
MEX3C	ENSG00000176624	mRNA
PUS1	ENSG00000177192	tRNA
PTRF	ENSG00000177469	rRNA
RBM44	ENSG00000177483	mRNA
RPLP2	ENSG00000177600	ribosome
CSTF2T	ENSG00000177613	mRNA
SRRM3	ENSG00000177679	mRNA
POLR2L	ENSG00000177700	mRNA
HNRNPA0	ENSG00000177733	mRNA
GRB2	ENSG00000177885	mRNA
RPS27	ENSG00000177954	ribosome
IMP3	ENSG00000177971	snoRNA
DDX10	ENSG00000178105	rRNA
DALRD3	ENSG00000178149	tRNA
ZC3H12D	ENSG00000178199	unknown
PLEC	ENSG00000178209	mRNA
WDR6	ENSG00000178252	mRNA
ERN1	ENSG00000178607	mRNA
SUZ12	ENSG00000178691	ncRNA
NSUN3	ENSG00000178694	unknown
RPP25	ENSG00000178718	ncRNA
EXOSC4	ENSG00000178896	diverse
TUFM	ENSG00000178952	mRNA
EIF3K	ENSG00000178982	mRNA
RRS1	ENSG00000179041	rRNA
RCC2	ENSG00000179051	mRNA
FARSA	ENSG00000179115	tRNA
SAMD4B	ENSG00000179134	mRNA
EDC3	ENSG00000179151	mRNA
HNRNPCL1	ENSG00000179172	mRNA
CALR	ENSG00000179218	mRNA
NSUN7	ENSG00000179299	rRNA
ZCCHC5	ENSG00000179300	unknown
CLK3	ENSG00000179335	mRNA
GEMIN4	ENSG00000179409	snRNA
MKRN3	ENSG00000179455	mRNA
PLD6	ENSG00000179598	ncRNA
CDC42EP4	ENSG00000179604	mRNA
R3HDM2	ENSG00000179912	unknown
PUF60	ENSG00000179950	mRNA
PSTK	ENSG00000179988	tRNA
TRNAU1AP	ENSG00000180098	tRNA
TDRD6	ENSG00000180113	ncRNA
PRKRA	ENSG00000180228	ncRNA
EIF2S3L	ENSG00000180574	tRNA
CMTR2	ENSG00000180917	mRNA
MRPL14	ENSG00000180992	ribosome
NQO1	ENSG00000181019	mRNA
AEN	ENSG00000181026	diverse
NPM1	ENSG00000181163	rRNA
POLR2A	ENSG00000181222	mRNA
DDX60L	ENSG00000181381	ncRNA
MEX3D	ENSG00000181588	mRNA
MRPS23	ENSG00000181610	ribosome
LSM10	ENSG00000181817	snRNA
MRPS11	ENSG00000181991	ribosome
SNRPE	ENSG00000182004	snRNA
NOP10	ENSG00000182117	snoRNA
TDRKH	ENSG00000182134	ncRNA
MRPL41	ENSG00000182154	ribosome
TSEN54	ENSG00000182173	tRNA
MRPS16	ENSG00000182180	ribosome
ARL6IP4	ENSG00000182196	mRNA
RNASE10	ENSG00000182545	unknown
ANXA2	ENSG00000182718	mRNA
NGRN	ENSG00000182768	mRNA
RPS17	ENSG00000182774	ribosome
DDX28	ENSG00000182810	rRNA
RBM10	ENSG00000182872	mRNA
RPL35A	ENSG00000182899	ribosome
SRPR	ENSG00000182934	ncRNA
EWSR1	ENSG00000182944	mRNA
CNOT10	ENSG00000182973	mRNA
NAA38	ENSG00000183011	snoRNA
RUVBL2	ENSG00000183207	mRNA
DDX41	ENSG00000183258	mRNA
SF3A3	ENSG00000183431	snRNA
MEX3B	ENSG00000183496	mRNA
UTP11L	ENSG00000183520	snoRNA
PCBP3	ENSG00000183570	mRNA
MRPL54	ENSG00000183617	ribosome
TRMT12	ENSG00000183665	tRNA
ALYREF	ENSG00000183684	mRNA
TBL3	ENSG00000183751	snoRNA
RBM12B	ENSG00000183808	mRNA
FAM120C	ENSG00000184083	unknown
EIF3C	ENSG00000184110	mRNA
SNRNP35	ENSG00000184209	snRNA
CMSS1	ENSG00000184220	rRNA
HIST1H1B	ENSG00000184357	mRNA
PABPC1L2B	ENSG00000184388	mRNA
PIWIL3	ENSG00000184571	ncRNA
XPOT	ENSG00000184575	tRNA
RALYL	ENSG00000184672	mRNA
EIF4ENIF1	ENSG00000184708	mRNA
DDX53	ENSG00000184735	mRNA
RBM33	ENSG00000184863	mRNA
RBM43	ENSG00000184898	mRNA
PTRHD1	ENSG00000184924	tRNA
NOC4L	ENSG00000184967	rRNA
INTS5	ENSG00000185085	snRNA
RPS27L	ENSG00000185088	ribosome
PURA	ENSG00000185129	mRNA
DDX51	ENSG00000185163	rRNA
PRPF39	ENSG00000185246	snRNA
RBM11	ENSG00000185272	mRNA
CCDC137	ENSG00000185298	mRNA
MRPL30	ENSG00000185414	ribosome
TARSL2	ENSG00000185418	tRNA
MRPL40	ENSG00000185608	ribosome
P4HB	ENSG00000185624	mRNA
ZFP36L1	ENSG00000185650	mRNA
UBE2L3	ENSG00000185651	mRNA
DRG1	ENSG00000185721	mRNA
YTHDF3	ENSG00000185728	mRNA
ADARB2	ENSG00000185736	mRNA
IFIT1	ENSG00000185745	ncRNA
RNPC3	ENSG00000185946	snRNA
PABPC1L2A	ENSG00000186288	mRNA
NKRF	ENSG00000186416	unknown
RPS23	ENSG00000186468	ribosome
GPATCH8	ENSG00000186566	unknown
BCDIN3D	ENSG00000186666	ncRNA
HEXIM1	ENSG00000186834	ncRNA
PTRH1	ENSG00000187024	tRNA
RPS19BP1	ENSG00000187051	unknown
DAZ3	ENSG00000187191	mRNA
NANOS3	ENSG00000187556	mRNA
SECISBP2	ENSG00000187742	mRNA
LIN28B	ENSG00000187772	mRNA
HIST1H1C	ENSG00000187837	mRNA
COL14A1	ENSG00000187955	mRNA
CPSF4L	ENSG00000187959	mRNA
ZCCHC13	ENSG00000187969	mRNA
DAZ1	ENSG00000188120	mRNA
ZC3H6	ENSG00000188177	unknown
NANOS2	ENSG00000188425	mRNA
SRSF10	ENSG00000188529	mRNA
C15orf52	ENSG00000188549	mRNA
FBLL1	ENSG00000188573	snoRNA
NANOS1	ENSG00000188613	mRNA
RNASE9	ENSG00000188655	unknown
RBM34	ENSG00000188739	mRNA
RPL14	ENSG00000188846	ribosome
TRMT2B	ENSG00000188917	tRNA
NOC2L	ENSG00000188976	rRNA
ADAT2	ENSG00000189007	tRNA
H1F0	ENSG00000189060	mRNA
SF3B3	ENSG00000189091	mRNA
PNRC2	ENSG00000189266	mRNA
RRP7A	ENSG00000189306	rRNA
GSPT2	ENSG00000189369	mRNA
HMGB1	ENSG00000189403	mRNA
TDRD7	ENSG00000196116	mRNA
SPATS2L	ENSG00000196141	mRNA
S100A4	ENSG00000196154	mRNA
SUPT5H	ENSG00000196235	mRNA
PPIA	ENSG00000196262	mRNA
IARS	ENSG00000196305	tRNA
ELAVL3	ENSG00000196361	mRNA
WDR5	ENSG00000196363	ncRNA
LONP1	ENSG00000196365	diverse
PTPN1	ENSG00000196396	mRNA
XRCC6	ENSG00000196419	mRNA
YRDC	ENSG00000196449	tRNA
IPO4	ENSG00000196497	mRNA
PRPF40A	ENSG00000196504	snRNA
TLR7	ENSG00000196664	ncRNA
ERI2	ENSG00000196678	unknown
ZNF239	ENSG00000196793	unknown
FLNA	ENSG00000196924	mRNA
NOP9	ENSG00000196943	rRNA
DYNC1H1	ENSG00000197102	mRNA
PCBP2	ENSG00000197111	mRNA
ZGPAT	ENSG00000197114	unknown
SND1	ENSG00000197157	mRNA
PIWIL2	ENSG00000197181	ncRNA
C1D	ENSG00000197223	rRNA
GTF2E2	ENSG00000197265	mRNA
MRPL21	ENSG00000197345	ribosome
ADARB1	ENSG00000197381	mRNA
HNRNPAB	ENSG00000197451	mRNA
RPF2	ENSG00000197498	rRNA
RPS26	ENSG00000197728	ribosome
RPL37A	ENSG00000197756	ribosome
RPL12	ENSG00000197958	ribosome
AKAP17A	ENSG00000197976	mRNA
NOL8	ENSG00000198000	rRNA
MRPL42	ENSG00000198015	ribosome
RPS4X	ENSG00000198034	ribosome
MAK16	ENSG00000198042	rRNA
PRIM1	ENSG00000198056	diverse
DDX42	ENSG00000198231	mRNA
RPL23A	ENSG00000198242	ribosome
HELZ	ENSG00000198265	mRNA
YTHDF2	ENSG00000198492	mRNA
DDX39B	ENSG00000198563	mRNA
NUDT16	ENSG00000198585	snoRNA
EIF1AY	ENSG00000198692	mRNA
IPO9	ENSG00000198700	mRNA
RPL10A	ENSG00000198755	ribosome
CNOT7	ENSG00000198791	mRNA
TSEN15	ENSG00000198860	tRNA
TYW1	ENSG00000198874	tRNA
TOP1	ENSG00000198900	unknown
C9orf114	ENSG00000198917	unknown
RPL39	ENSG00000198918	ribosome
DZIP3	ENSG00000198919	mRNA
SMG5	ENSG00000198952	mRNA
MRPS18B	ENSG00000203624	ribosome
METTL10	ENSG00000203791	tRNA
RBM20	ENSG00000203867	mRNA
IFIT1B	ENSG00000204010	ncRNA
WDR46	ENSG00000204221	snoRNA
MRPL38	ENSG00000204316	ribosome
DXO	ENSG00000204348	diverse
SKIV2L	ENSG00000204351	mRNA
C9orf129	ENSG00000204352	unknown
NELFE	ENSG00000204356	mRNA
PRRC2A	ENSG00000204469	mRNA
DHX16	ENSG00000204560	snRNA
PPP1R10	ENSG00000204569	unknown
ABCF1	ENSG00000204574	mRNA
PRR3	ENSG00000204576	unknown
GNL1	ENSG00000204590	rRNA
GNB2L1	ENSG00000204628	mRNA
RANBP17	ENSG00000204764	mRNA
MRPL53	ENSG00000204822	ribosome
ATXN2	ENSG00000204842	mRNA
PABPN1L	ENSG00000205022	mRNA
SARNP	ENSG00000205323	mRNA
IPO7	ENSG00000205339	mRNA
NAP1L4	ENSG00000205531	mRNA
TMSB4X	ENSG00000205542	mRNA
SMN2	ENSG00000205571	snRNA
EIF3CL	ENSG00000205609	mRNA
DAZ4	ENSG00000205916	mRNA
RNPS1	ENSG00000205937	mRNA
DAZ2	ENSG00000205944	mRNA
NYNRIN	ENSG00000205978	unknown
RNASE13	ENSG00000206150	unknown
HLA-A	ENSG00000206503	mRNA
TRIM71	ENSG00000206557	ncRNA
TSN	ENSG00000211460	tRNA
ZRSR1	ENSG00000212643	mRNA
SCAF8	ENSG00000213079	mRNA
SUPT4H1	ENSG00000213246	mRNA
QTRT1	ENSG00000213339	tRNA
RBMXL1	ENSG00000213516	mRNA
SRA1	ENSG00000213523	ncRNA
ADAT3	ENSG00000213638	tRNA
RPS29	ENSG00000213741	ribosome
DDX47	ENSG00000213782	rRNA
REPIN1	ENSG00000214022	unknown
MRPL23	ENSG00000214026	ribosome
ANG	ENSG00000214274	diverse
CPEB1	ENSG00000214575	mRNA
HNRNPUL2	ENSG00000214753	mRNA
ARHGEF28	ENSG00000214944	mRNA
FASTKD5	ENSG00000215251	mRNA
DDX3X	ENSG00000215301	mRNA
TDRD15	ENSG00000218819	unknown
PAPOLB	ENSG00000218823	mRNA
ZNF579	ENSG00000218891	unknown
RNASEK	ENSG00000219200	diverse
UBA52	ENSG00000221983	ribosome
EXOSC6	ENSG00000223496	diverse
ATXN1L	ENSG00000224470	mRNA
NOL7	ENSG00000225921	unknown
RBMY1J	ENSG00000226941	mRNA
POLR2J2	ENSG00000228049	mRNA
RPL41	ENSG00000229117	ribosome
PATL2	ENSG00000229474	mRNA
VARSL	ENSG00000230985	tRNA
MCTS1	ENSG00000232119	unknown
RPS28	ENSG00000233927	ribosome
RBMY1A1	ENSG00000234414	mRNA
RBM14	ENSG00000239306	mRNA
NME1	ENSG00000239672	mRNA
APOBEC3G	ENSG00000239713	mRNA
MRPS17	ENSG00000239789	ribosome
RPP21	ENSG00000239865	ncRNA
PPIL3	ENSG00000240344	mRNA
L1TD1	ENSG00000240563	mRNA
ISY1	ENSG00000240682	mRNA
NSUN6	ENSG00000241058	unknown
RPL36A	ENSG00000241343	ribosome
PWP2	ENSG00000241945	snoRNA
C2orf15	ENSG00000241962	rRNA
PEG10	ENSG00000242265	unknown
EIF6	ENSG00000242372	mRNA
RBMY1E	ENSG00000242389	mRNA
MRPL20	ENSG00000242485	ribosome
RBMY1B	ENSG00000242875	mRNA
MRPL33	ENSG00000243147	ribosome
MRPS6	ENSG00000243927	ribosome
RBMY1D	ENSG00000244395	mRNA
RBM12	ENSG00000244462	mRNA
APOBEC3C	ENSG00000244509	mRNA
ZCCHC3	ENSG00000247315	unknown
TWF2	ENSG00000247596	mRNA
MARS2	ENSG00000247626	tRNA
EIF5AL1	ENSG00000253626	mRNA
PRKDC	ENSG00000253729	mRNA
UTP14C	ENSG00000253797	snoRNA
PINX1	ENSG00000254093	ncRNA
PABPC4L	ENSG00000254535	mRNA
MEX3A	ENSG00000254726	mRNA
EEF1G	ENSG00000254772	tRNA
FDXACB1	ENSG00000255561	tRNA
DND1	ENSG00000256453	mRNA
KHDC1L	ENSG00000256980	mRNA
LSM14A	ENSG00000257103	mRNA
GATC	ENSG00000257218	tRNA
RNASE12	ENSG00000258436	unknown
RNASE4	ENSG00000258818	diverse
MRPL46	ENSG00000259494	ribosome
RBM15B	ENSG00000259956	mRNA
BOP1	ENSG00000261236	rRNA
MRPL12	ENSG00000262814	ribosome
SRSF8	ENSG00000263465	mRNA
RBM8A	ENSG00000265241	mRNA
RPL17	ENSG00000265681	ribosome
MRPS21	ENSG00000266472	ribosome
AARSD1	ENSG00000266967	tRNA
TEX13A	ENSG00000268629	mRNA
CALR3	ENSG00000269058	unknown
FBXO17	ENSG00000269190	unknown
NXF2	ENSG00000269405	mRNA
NXF2B	ENSG00000269437	mRNA
LUC7L2	ENSG00000269955	mRNA
TAF15	ENSG00000270647	mRNA
DCP1A	ENSG00000272886	mRNA
CWC25	ENSG00000273559	mRNA
LENG9	ENSG00000273574	unknown
NOL12	ENSG00000273899	rRNA
WBSCR16	ENSG00000274523	mRNA
MRM1	ENSG00000274853	rRNA
AATF	ENSG00000275700	mRNA
RDM1	ENSG00000276432	unknown
DDX52	ENSG00000277594	rRNA
MRPL45	ENSG00000277936	ribosome
RPS17L	ENSG00000278229	ribosome
RPS4Y2	ENSG00000279854	ribosome

## Sheet: Statistics
RBP class	Nos.	Percenatge
diverse	47	2.7105
mRBP	887	51.1534
ncRBP	122	7.03576
rRBP	168	9.68858
rrRBP	121	6.97809
snoRBP	41	2.36448
snRBP	90	5.19031
tRBP	152	8.76586
unknown	106	6.11303
Total.	1734	100
