# Supplementary material for: Transcriptomic Analysis Identifies RNA Binding Proteins as Putative Regulators of Myelopoiesis and Leukemia
Source: Front Oncol. 2019 Aug 6;9:692. doi: 10.3389/fonc.2019.00692 (PMC6691814; doi:10.3389/fonc.2019.00692)
Supplement: Supplementary file 2 [file Table_2.xlsx]

## Sheet: RBP_rlog_expression
Table 2_v1
Symbol	gene	consensus RNA target	HSC_1	HSC_2	HSC_3	HSC_4	CMP_1	CMP_2	CMP_3	CMP_4	GMP_1	GMP_2	GMP_3	GMP_4	Mono_1	Mono_2	Mono_3	Mono_4	LSC_1	LSC_2	LSC_3	LSC_4	LSC_5	LSC_6	LSC_7	LSC_8	Blast_1	Blast_2	Blast_3	Blast_4	Blast_5	Blast_6	Blast_7	Blast_8	Blast9	Blast_11	Blast_12
LONP1	ENSG00000196365	diverse	5.87408	6.507	4.17793	6.40477	6.28033	6.81665	4.67983	7.47854	6.46446	7.04521	6.34434	7.39409	6.0178	6.70455	5.85988	6.66832	4.24496	2.84074	3.508	3.35698	3.93166	3.73905	3.32187	3.7386	6.48487	6.46062	6.3514	4.23405	4.07621	3.93929	6.46926	5.88027	6.46146	5.30948	3.50342
RNASEH1	ENSG00000171865	diverse	7.38192	7.11384	7.17068	6.98141	8.26782	7.50253	7.63062	7.65366	8.45016	7.46623	7.75637	7.3803	7.40467	7.13059	7.18129	7.38289	6.34246	6.7597	6.58574	6.80296	6.57022	6.73448	6.53344	7.19215	6.95203	6.93332	7.083	6.86252	7.12287	7.03247	7.37742	7.37231	7.06842	7.16967	6.50468
EXOSC2	ENSG00000130713	diverse	7.02815	7.08834	7.38959	7.27829	6.91702	7.56756	7.69691	7.91354	7.059	7.49124	7.51893	8.10104	6.83034	6.4276	6.31037	6.81335	6.4708	6.81292	6.48457	7.15258	6.75201	6.95031	7.08809	7.02037	6.52202	6.95147	7.09913	6.64145	6.64788	7.25282	7.1006	6.78923	7.57835	7.29118	5.57634
ENDOG	ENSG00000167136	diverse	-0.0290286	0.022532	-0.359394	0.540222	0.927615	0.905794	-0.351623	0.528262	0.167976	0.620626	-0.17329	1.21792	0.026821	0.472044	-0.31978	0.240659	-0.383953	0.0390336	-0.432443	-0.436973	0.131832	0.0616414	-0.440271	-0.435791	-0.409734	0.63238	0.817755	-0.195144	0.0322029	-0.431058	0.206396	0.439906	0.284667	0.271234	-0.117212
EXOG	ENSG00000157036	diverse	6.45149	6.44691	7.05484	6.96702	5.70852	6.44907	6.62816	6.70147	7.39373	6.95587	6.96018	7.04731	5.69973	6.197	5.60005	6.01071	7.30462	6.90058	6.95967	7.17965	6.95089	6.99796	6.42692	6.75599	5.25726	6.83965	6.71559	6.26458	6.93705	6.80395	6.20093	6.85582	6.80328	6.78396	6.89481
RNASEK	ENSG00000219200	diverse	5.01085	3.68272	2.89378	3.01427	4.4735	3.47119	2.39302	3.21364	5.38113	2.62001	3.11924	2.03248	5.91925	5.17282	4.0865	5.01782	1.78933	2.81284	3.41479	3.64851	4.76003	3.46793	2.586	3.29807	4.20633	3.74138	4.40704	4.25048	3.71062	2.81651	3.05188	3.59007	3.82155	4.66741	4.60906
EXOSC7	ENSG00000075914	diverse	7.7303	7.22444	6.80448	7.39992	7.60837	7.40471	7.152	7.70489	7.2135	7.46527	7.18412	7.51089	8.20652	7.11477	6.14403	7.16097	7.17801	6.6129	6.8803	6.69377	6.58234	7.01399	7.15745	7.2408	7.00831	7.17421	6.83457	6.45746	6.74174	6.33745	6.98847	6.35138	7.24098	7.52259	6.56791
EXOSC8	ENSG00000120699	diverse	7.39431	7.31995	7.67764	7.73231	7.97161	7.8256	8.42931	8.18605	6.91927	7.8083	8.26837	8.14643	6.85251	6.99414	7.09571	6.53594	7.5553	7.44333	7.43316	7.83327	8.23188	7.59342	7.7703	7.98734	6.97593	6.93422	7.3949	6.7918	7.40259	7.67783	8.15021	7.41704	7.63379	6.92418	6.9951
EXOSC9	ENSG00000123737	diverse	8.546	7.77482	8.36933	8.12992	9.16955	8.47991	8.89348	8.55386	8.93465	8.61674	8.60602	8.85451	7.59269	7.5229	7.58155	7.86941	8.63578	8.22751	8.20704	8.37788	8.54906	7.75979	8.49875	8.53349	7.41422	7.59482	7.60515	8.08571	7.80623	7.90428	8.36196	7.96973	7.80016	7.74572	7.71336
PPP1R8	ENSG00000117751	diverse	8.43747	7.93754	8.56453	8.36431	8.61127	8.38001	8.72534	8.42198	7.60305	8.28867	8.64287	8.42144	7.93368	7.83581	8.12925	8.68108	9.04381	8.87046	8.91308	8.46726	8.97618	9.23001	8.68596	8.57201	8.02081	8.02602	7.93197	8.45601	8.63155	8.84561	8.22506	8.01073	8.28038	8.20525	8.42664
NUP153	ENSG00000124789	diverse	10.8298	10.5985	11.3651	10.908	11.1387	10.9955	11.504	11.0746	10.4578	11.045	11.3643	11.2659	10.3684	10.1308	10.3712	10.3911	11.2304	10.9047	11.1008	10.8894	11.1326	11.3054	11.2034	10.9428	10.4933	10.4576	10.8886	11.0995	11.3376	11.0852	10.8956	10.9898	10.7293	10.4111	11.3593
XRN2	ENSG00000088930	diverse	10.9504	10.7057	10.831	10.8174	10.7902	10.9048	10.978	10.9586	11.0193	11.093	10.9227	11.0858	11.477	11.5724	11.5509	11.7241	11.2282	11.2045	11.107	11.2863	11.7692	11.2836	11.2067	11.2325	11.0847	10.7306	10.5135	11.3237	11.5147	11.0094	10.6264	10.9159	10.3922	11.0958	11.4491
EXOSC4	ENSG00000178896	diverse	4.40066	4.41669	2.63805	4.60019	6.51866	4.89009	2.9436	5.27763	2.20528	4.50701	4.01671	4.654	4.30631	3.99185	3.06195	4.86735	2.15836	2.20932	2.92262	2.87706	2.86966	2.86344	2.41006	2.03834	5.11183	5.06097	4.88509	1.65922	3.47753	3.05268	4.57067	4.3526	5.06519	4.10764	1.80247
EXOSC6	ENSG00000223496	diverse	9.34453	8.80185	9.26341	8.55655	9.5692	8.82643	9.45218	8.46825	8.84425	8.73281	9.10928	8.37901	7.80359	7.59533	8.35889	7.93407	8.71049	8.4484	8.59613	9.03145	8.71468	8.97377	8.4499	9.41525	8.22855	8.37351	8.27574	8.21086	8.46351	9.2335	8.77018	9.00849	8.46535	8.65547	8.46779
EXOSC10	ENSG00000171824	diverse	9.15004	9.11312	9.71648	9.4723	9.06015	9.68718	9.81119	9.9837	9.38873	9.79462	9.98346	10.1321	9.23219	9.37758	9.33495	9.64816	9.19453	9.17076	9.38329	9.20374	10.0654	9.08356	9.2387	9.11131	9.14993	9.22979	9.6571	9.15009	9.57882	9.49818	9.4283	9.32567	9.17827	9.18271	8.72395
DIS3	ENSG00000083520	diverse	9.86272	9.99047	10.4302	10.2838	10.1832	10.1645	10.5936	10.3186	10.2582	10.3421	10.2639	10.4863	9.92892	9.84373	10.2473	10.0375	10.6674	10.7005	10.5838	10.6005	10.7186	10.7096	10.7216	10.599	9.6697	9.63155	10.0332	10.5117	10.0806	10.612	10.4514	10.5552	9.59836	9.95555	10.8024
DIS3L	ENSG00000166938	diverse	9.20316	8.98341	9.06173	9.36214	9.2495	9.62197	9.57799	9.58327	8.90092	9.85682	9.92795	9.80831	8.29609	8.77902	8.89184	9.04433	8.92234	8.99333	8.98779	8.91848	8.78168	9.15279	9.31175	8.83035	8.34513	9.07038	9.2792	8.39393	8.94955	9.65695	9.2911	9.29701	8.86143	9.02765	8.44286
DIS3L2	ENSG00000144535	diverse	7.4864	7.18323	7.52869	6.96602	7.29846	6.9176	7.06737	7.19893	7.48469	6.87849	6.64711	6.76163	7.821	7.23565	7.28988	6.95527	6.99723	6.9173	6.58061	6.827	5.39155	6.46387	6.78711	7.1929	6.8714	7.48819	6.69765	7.30373	6.84089	7.12526	6.98099	6.93566	7.41903	7.19732	7.35927
ZCCHC7	ENSG00000147905	diverse	9.81547	10.1037	10.2197	10.1747	9.52379	9.81014	10.1023	9.92452	8.50126	9.96505	9.55963	10.0624	9.0937	9.43249	9.42983	9.70299	10.7098	10.8483	10.3031	11.1044	10.7627	10.4222	10.7	10.7383	9.21746	9.82577	9.96662	9.91322	9.95958	10.1689	10.2899	9.81317	9.37668	9.98871	8.83777
DNMT3B	ENSG00000088305	diverse	8.49525	7.36991	7.80008	7.93069	8.9562	8.37553	8.2577	8.39281	8.43184	8.28443	8.04582	7.93396	3.99776	4.7066	4.33402	3.59424	7.45314	8.51732	8.79491	8.24787	6.3279	9.0625	8.37328	8.70844	4.51151	9.34504	8.64767	4.35887	6.51888	9.12817	7.87429	7.96005	7.94688	7.0944	4.0906
EXOSC3	ENSG00000107371	diverse	6.68832	7.35374	7.98649	7.41002	5.5264	7.52197	8.05706	7.67825	7.18262	7.66166	7.8855	7.54632	6.32051	7.07544	7.3957	7.28396	8.98972	8.70996	8.89272	8.82158	8.66666	9.26319	8.82458	8.46073	7.8708	7.18435	8.17637	8.0873	7.60761	8.25872	7.96219	7.72683	8.10007	7.23906	7.6296
PNPT1	ENSG00000138035	diverse	8.42135	8.4424	9.03519	8.43881	8.77887	8.87232	9.32147	8.82119	8.55007	8.99269	8.94079	8.81421	7.96658	7.93053	8.13704	7.95977	8.63036	9.10805	8.51937	8.97264	8.43936	8.8048	9.11379	8.9011	7.34651	8.22275	8.13559	8.0055	7.97955	9.01919	8.8753	8.53781	7.96188	8.07458	7.95703
APTX	ENSG00000137074	diverse	7.92117	7.29996	7.57224	7.73028	6.93834	7.84007	8.08233	7.87033	7.36989	7.80156	7.78	7.86262	7.74815	7.30891	7.02825	7.87195	8.34684	8.31728	8.38222	8.48984	8.18889	8.79922	8.24428	8.20775	7.76285	8.0733	7.80475	8.12002	8.07164	8.21155	7.78887	7.20126	8.01251	8.05494	7.62417
RNASE1	ENSG00000129538	diverse	-0.0803381	0.00701129	2.0108	-0.00946344	-0.0870591	2.94909	2.35903	3.31108	0.229147	2.74817	3.51978	2.55873	4.50528	6.81871	3.82682	3.94527	0.197376	0.033904	-0.0607211	-0.088056	1.79456	0.0699808	-0.108399	-0.0808612	3.88304	0.343059	3.62234	4.63223	4.06321	-0.0524969	0.282916	0.140006	0.387209	4.93865	2.74684
RNASE2	ENSG00000169385	diverse	3.38296	3.22362	4.87276	4.92887	13.0849	11.7167	13.2958	12.4117	10.1117	11.2613	12.0696	11.8278	10.7265	11.6435	11.1356	10.1943	9.49003	4.79155	7.06282	7.0919	10.9168	4.9933	7.08774	9.25826	11.894	7.3305	10.4028	11.6451	10.4011	8.23618	9.83595	10.9693	9.34789	11.5065	11.6102
RNASE3	ENSG00000169397	diverse	1.70843	1.82373	2.69643	1.80187	10.5602	10.5114	11.3279	10.6564	6.9247	9.83041	10.6156	10.0726	5.89371	7.70212	6.14325	5.72831	6.43472	2.59401	2.89894	3.5511	8.05434	1.90782	3.28288	4.48668	9.45406	5.01152	6.88856	7.64235	8.05184	4.53965	6.23062	7.04877	6.70693	8.71234	8.31661
RNASE4	ENSG00000258818	diverse	-0.558135	1.10613	-0.264007	1.35092	-0.563191	-0.052045	-0.238588	0.720884	0.533988	1.19801	1.35856	0.874147	4.66943	3.27969	4.18162	3.86973	-0.348914	-0.472092	-0.543372	-0.56394	1.35457	0.348663	-0.579238	-0.558528	2.31217	-0.239488	-0.441104	2.61336	-0.480438	-0.537181	-0.284595	-0.392123	-0.206456	0.702094	3.23538
RNASE6	ENSG00000169413	diverse	2.51641	3.76497	4.0017	4.05554	7.70538	5.97977	7.29129	7.56575	11.7585	8.19884	9.37622	10.2427	11.5739	11.0301	11.0881	11.3788	6.49219	6.25449	5.1542	7.86909	5.67074	4.52158	5.13223	5.21529	11.1718	5.40475	8.81772	11.286	7.47964	5.71274	5.11488	6.39579	5.94251	10.6273	9.86432
RNASE7	ENSG00000165799	diverse	-1.66205	-1.63631	-1.54541	-1.64117	-1.66403	-1.40767	-1.53502	-1.29031	-1.57005	-1.69549	-1.69986	-1.70386	-1.63423	-1.58618	-1.51342	-1.32645	-1.57962	-0.424935	-1.65628	-1.66432	-1.58579	-1.61766	-1.6703	-1.66221	-0.724529	-1.53539	-1.61617	-1.44984	-1.63163	-1.65386	-1.55377	-1.59682	-1.16538	-1.17077	-1.05368
RNASE8	ENSG00000173431	diverse	-0.941299	-0.438281	-0.230392	-0.930587	-0.942282	-0.969087	-0.799216	-0.456149	-0.860622	-0.964665	-0.640532	-0.989228	0.885379	0.307776	0.276092	-0.199969	-0.877396	-0.923717	-0.938398	-0.495785	-0.888201	-0.917817	-0.945364	-0.491557	0.396434	0.202047	-0.916981	-0.0251912	-0.428366	-0.937167	-0.83207	-0.905889	-0.171528	0.22954	0.0444916
ANG	ENSG00000214274	diverse	3.77592	3.58264	1.85887	2.33889	1.60214	1.73438	2.25257	3.26969	2.07293	3.3761	3.8603	3.65571	4.63396	5.21534	4.28451	5.55529	0.571761	0.416955	0.328658	0.303336	2.80292	1.09021	0.284546	0.309993	4.7604	0.712095	1.52288	3.222	3.61132	1.34752	0.653889	1.61395	1.97271	2.2931	3.20653
EXOSC5	ENSG00000077348	diverse	6.13986	4.79896	1.85686	4.6166	5.24631	4.64124	2.33095	4.92769	5.31442	5.19765	5.20045	4.59341	4.62865	4.10925	3.72619	4.5122	2.10796	0.93317	2.2493	2.20668	1.67382	1.92018	2.80754	1.70356	3.52886	5.6221	4.21197	1.59086	2.57847	2.45661	4.43879	3.5664	5.57734	4.54515	1.73543
PAPD5	ENSG00000121274	diverse	8.53917	8.90388	9.04364	8.9452	9.1498	8.66744	9.05073	8.7459	8.17048	9.01254	9.10421	9.10255	9.21988	9.90256	10.4142	9.67714	8.58857	9.17641	9.05575	8.9188	9.57911	8.87646	8.75812	8.88605	8.66005	8.34198	8.88659	10.6124	8.73645	8.74282	9.08681	9.09996	7.89491	8.77125	11.2227
PAPD7	ENSG00000112941	diverse	7.74148	8.00905	7.72455	8.14111	7.83311	7.55011	7.60859	8.17645	8.93428	7.68542	8.02244	8.14579	8.14996	7.86899	7.94854	8.14285	7.84141	7.80163	7.8501	7.39547	7.87745	7.59763	7.42494	7.7106	7.72955	8.08383	7.83944	8.46085	8.11325	7.25636	7.49274	7.77966	7.89199	7.92716	8.8373
EXOSC1	ENSG00000171311	diverse	6.54007	6.57631	7.18872	7.38683	8.26423	7.21589	7.70964	7.58258	7.93281	6.81908	7.29144	7.54751	7.03366	7.16037	7.21117	7.5532	7.33225	7.41285	7.47028	7.50845	7.56243	7.29057	7.11236	7.01377	7.64738	7.45231	7.30786	7.55175	7.36574	7.83346	7.12097	6.77474	7.3937	7.6952	7.07761
PRIM1	ENSG00000198056	diverse	9.04042	8.65388	9.38483	8.91089	9.60282	9.54207	9.95464	9.67001	10.1038	9.80242	9.82855	9.79954	6.56123	7.48542	6.99284	6.47135	9.04905	8.56011	8.27926	8.88538	9.48415	7.95811	9.14648	8.86149	7.03667	7.55047	8.42123	8.10945	8.01271	8.45359	9.43524	9.00495	8.76036	7.52616	6.14362
RNASEH2C	ENSG00000172922	diverse	7.80321	7.13677	5.74674	7.07623	8.59606	7.92591	6.57135	8.2202	8.21908	7.59665	7.04354	7.81911	7.41942	7.18623	6.80723	7.16723	4.79512	5.42982	5.22219	5.14184	5.48565	5.13704	5.18889	4.96451	7.25778	7.32412	7.46928	5.47303	5.96793	5.69015	7.09194	6.59625	7.48713	6.84816	4.91861
DXO	ENSG00000204348	diverse	4.49874	3.00174	2.82713	2.50316	3.43541	2.92489	2.6795	2.62202	3.14327	3.26828	3.23361	3.38396	2.91153	3.2761	2.78799	2.04301	1.54941	1.37043	1.61588	2.38756	2.78602	1.40911	2.02854	1.25046	4.09014	3.33285	3.29266	3.51279	3.6778	3.37259	2.9533	3.1133	3.9147	2.9214	2.21208
SAMHD1	ENSG00000101347	diverse	8.18746	7.90903	7.86882	7.67134	8.38067	6.79489	8.14964	9.33364	12.9035	11.6375	12.9507	12.8275	12.8392	13.8388	14.365	13.9376	11.8514	11.4573	12.0134	12.1668	12.344	8.93091	11.0521	9.24674	13.6807	10.6138	12.5166	14.5443	12.3718	9.73502	11.4326	10.7549	8.63097	13.5377	13.2673
SKIV2L2	ENSG00000039123	diverse	9.52062	9.62883	10.1459	9.85249	9.97408	10.0681	10.2969	9.97193	9.91177	10.2288	10.2127	10.1107	9.36177	9.5923	9.81524	9.79744	10.3588	10.7382	10.7969	10.5412	10.5683	10.7709	10.5657	10.2817	9.55879	9.80542	9.81189	9.99796	9.99904	10.3796	10.0858	9.87814	9.67402	9.66974	10.0087
RNASEH2B	ENSG00000136104	diverse	9.31283	9.42895	9.78709	9.58943	9.7359	9.48264	9.76019	9.62108	9.95842	9.98923	10.1471	9.90211	8.16794	8.40109	8.83409	8.65282	9.85936	10.2563	9.63547	10.4415	10.2115	10.0461	10.0934	10.3488	8.27557	9.16902	8.96082	8.93951	9.35863	9.6336	9.5369	9.90857	9.57532	9.19814	8.54664
AEN	ENSG00000181026	diverse	6.10252	5.65338	5.12221	6.25339	6.46165	6.27739	5.86424	6.92692	6.06661	6.705	6.67575	6.9613	5.74704	5.7771	5.27061	4.67467	5.89206	5.06632	5.76549	5.57	6.4349	5.35824	5.02168	6.43655	6.39182	6.25199	6.8894	6.4859	6.2403	5.57975	5.39196	6.49846	5.95083	6.16459	6.23942
XRN1	ENSG00000114127	diverse	10.8148	11.1585	11.3977	11.0817	10.2361	10.9787	11.1877	10.6308	10.5162	10.8098	10.7498	10.5833	10.8368	11.2953	11.836	11.6223	11.9137	11.8996	11.9793	11.3688	11.3597	11.6829	11.4779	11.4875	11.0092	10.8767	10.9575	11.4134	11.169	11.2831	10.8652	11.2236	10.612	10.9513	11.278
RNASEH2A	ENSG00000104889	diverse	6.60995	5.73682	4.7987	6.67832	7.70053	6.75245	5.96564	7.81721	7.68252	7.21165	7.15281	7.93534	5.046	5.35877	3.53937	5.75091	3.66381	3.8193	4.38272	4.17266	5.01907	4.13502	4.29466	3.522	5.92731	6.2079	6.64687	4.44162	6.30145	4.88598	5.8138	5.25574	7.13125	5.71253	3.56922
RNH1	ENSG00000023191	diverse	3.46811	5.49611	3.07577	4.04087	3.76624	5.14747	2.88644	4.63817	4.28834	5.71558	5.21578	5.67572	4.91483	7.54937	6.901	6.71621	2.88085	2.80216	3.08606	3.03829	4.67609	2.6668	2.56456	1.9308	8.55678	6.27474	7.0373	3.36418	4.22023	2.46633	5.65677	4.4437	6.5414	5.33392	3.86219
RNASET2	ENSG00000026297	diverse	6.85537	7.40755	8.04396	8.58025	6.64913	6.51926	6.88239	8.57733	8.95639	7.84989	9.05991	9.15076	9.67045	8.89377	9.02843	9.42783	8.90411	7.85264	8.15873	6.6046	8.03973	7.27584	8.08588	7.90199	9.3981	8.55886	8.28827	8.00297	8.87725	6.365	8.30843	8.00636	8.06506	8.96179	8.16257
EXO1	ENSG00000174371	diverse	6.15303	6.13762	7.83349	7.27134	7.72487	8.23432	8.6865	8.91956	8.84229	8.61069	8.91541	9.19205	3.83369	5.46388	4.66203	2.7801	6.71732	5.12062	6.39863	5.53396	8.18515	4.43942	7.96015	4.5185	5.93815	6.50965	7.65949	6.86133	7.09653	5.99015	8.342	6.54748	7.58397	5.9833	5.06935
DEK	ENSG00000124795	mRNA	11.2528	11.2826	12.4744	11.2925	11.8982	11.527	11.9466	11.6892	12.1356	11.7639	12.1129	11.7681	10.5762	11.2348	11.9753	10.9526	12.5876	12.3316	12.0888	11.9307	13.3807	11.8008	12.2435	12.588	10.3004	10.2085	11.0464	11.8512	11.761	10.7744	12.402	12.1869	10.3686	10.2983	11.661
UPF2	ENSG00000151461	mRNA	9.71587	9.72194	10.2752	9.61313	9.39863	9.93156	10.1963	9.71029	9.61164	9.69574	9.63024	9.56626	9.18345	9.1793	9.52157	9.54118	11.5782	10.8562	10.8856	11.161	10.1789	10.8103	11.1651	10.6367	9.54123	10.4009	10.4293	10.2014	9.44322	10.8347	10.8636	9.87633	10.1143	9.59547	9.75073
POLR2B	ENSG00000047315	mRNA	9.90945	10.2398	10.6998	10.5886	10.3017	10.6714	10.9557	10.9022	11.088	10.6722	10.6596	10.9189	9.50756	10.5978	10.4921	11.0382	11.2916	11.114	11.3772	11.0349	10.9587	11.6573	11.1861	10.6107	10.5059	10.5175	10.0846	10.71	10.8913	10.8126	10.0348	9.96998	10.2771	10.6157	10.9042
CDC5L	ENSG00000096401	mRNA	10.7599	10.0555	10.5861	10.3381	10.5212	10.3946	10.7657	10.3788	10.6941	10.2376	10.2013	10.4229	10.19	9.97232	10.0226	10.3592	10.8514	11.0031	11.0209	10.9015	11.4036	11.237	10.8376	10.9716	10.2019	10.2445	10.1055	10.5756	10.8471	10.7123	10.2641	10.2603	10.4105	10.1438	10.8126
DAZAP1	ENSG00000071626	mRNA	7.69087	6.71432	6.59507	7.13168	8.45969	7.43147	7.08243	7.73057	8.96245	7.66256	7.99194	7.82505	7.44214	7.26369	7.13173	7.29548	5.93573	5.74411	5.86849	6.33341	6.76857	5.83588	5.95981	6.34736	7.18244	7.75426	7.21339	6.55145	6.68359	6.39065	7.38498	6.95799	7.63886	6.93555	6.56084
MSI2	ENSG00000153944	mRNA	12.1981	12.0634	12.0505	11.9465	11.3864	11.4758	11.1864	10.9402	10.5514	11.1911	10.4349	10.5081	8.94015	9.0057	8.94152	8.32982	9.38042	11.1246	10.0708	9.96505	8.79395	11.804	11.3561	11.6079	8.12758	11.8566	10.7123	8.30399	8.61728	12.0951	10.8969	10.93	11.6562	10.815	8.1209
TARDBP	ENSG00000120948	mRNA	10.6706	10.7476	11.1928	10.9963	10.7818	11.0461	11.436	11.179	10.4575	11.2187	11.4001	11.336	10.7311	10.707	10.8542	10.7651	11.1204	11.114	11.3287	11.1975	11.3674	11.5585	11.447	11.353	10.798	10.8074	10.5972	10.789	11.1748	11.1276	10.8603	10.6707	11.187	10.7346	10.0142
KPNB1	ENSG00000108424	mRNA	11.1037	11.2127	11.4398	11.0518	11.2879	11.3469	11.6387	11.1881	10.9441	11.2911	11.3775	11.1859	10.2084	10.0103	10.132	10.7241	11.3162	11.1874	11.2368	11.2401	11.7944	11.3856	11.7101	11.726	10.4484	10.8837	10.7248	11.1134	11.017	11.3161	11.2091	11.2315	10.6757	10.5789	10.8354
RBMS2	ENSG00000076067	mRNA	9.83425	9.64181	9.74489	9.11275	9.1362	8.89737	8.84374	8.56182	8.78381	9.01588	9.16773	8.93183	9.86053	9.72583	9.75939	9.6981	9.3624	8.76962	8.56117	9.16546	9.30758	9.27266	8.58955	9.24599	9.77763	9.15027	8.89526	9.10995	9.28482	9.65664	8.45252	9.5838	9.76507	9.80025	8.66267
RBMS1	ENSG00000153250	mRNA	8.81736	9.09834	9.4931	8.77265	8.80647	8.88699	9.32807	8.48207	9.77178	8.99116	9.56373	9.04003	10.2402	10.7464	11.1385	10.2842	10.4138	9.88402	10.4241	9.86317	10.78	10.2848	10.0992	10.4133	10.7446	8.9398	9.68349	11.1667	10.1757	10.1471	9.95684	10.5119	9.54076	10.3316	11.1151
RBMS3	ENSG00000144642	mRNA	-0.713753	-0.660449	0.979594	-0.670549	-0.717827	-0.837581	-0.424817	-0.678165	5.17244	-0.159543	0.433547	1.25227	-0.656129	-0.556128	1.12441	-0.724284	-0.542499	5.28281	2.51293	-0.718431	0.286527	-0.621667	-0.730738	2.21038	-0.623434	3.05165	0.666959	-0.17812	-0.650732	-0.696831	-0.4791	1.11176	-0.386481	0.502437	0.941229
KIAA0020	ENSG00000080608	mRNA	8.53577	8.05922	8.50658	8.43984	7.65371	8.25358	8.68942	8.58056	7.79751	8.59021	8.47757	8.81028	6.25759	7.15342	7.43778	7.46589	8.27788	8.40805	8.12975	8.35974	8.06447	8.35902	8.68693	8.54155	7.18893	8.34875	8.24887	8.00811	7.80017	8.51404	8.46734	8.23448	8.26159	7.75298	7.64599
RBFOX2	ENSG00000100320	mRNA	4.30119	5.51378	4.95419	5.16842	2.75796	4.54036	3.93298	4.53468	0.796655	4.35789	4.30856	4.07819	0.572362	0.740286	0.993722	0.457735	1.41484	1.92369	4.04837	0.467598	2.40092	4.52017	3.10797	0.474944	2.22421	2.89679	4.62897	1.21151	1.1862	4.95351	2.97798	1.33892	5.72518	2.11133	1.34471
RBFOX3	ENSG00000167281	mRNA	-0.847697	-0.834849	-0.160818	-0.837347	-0.4199	-0.0790576	-0.135604	0.162204	-0.782561	0.769847	0.637548	-0.397513	-0.833771	-0.807257	-0.683313	-0.425969	-0.241177	-0.830695	-0.844897	-0.848785	-0.807027	-0.325301	-0.851617	-0.416352	-0.825434	-0.136506	-0.824163	-0.5719	-0.354742	-0.843708	-0.754017	0.704213	0.833285	-0.116292	-0.502236
CWF19L1	ENSG00000095485	mRNA	6.43947	6.5786	7.07317	6.14231	7.40506	6.68668	7.00323	6.53256	6.72785	6.75089	6.49279	6.60493	6.73475	7.34908	7.16197	7.30061	7.54498	6.57638	6.83782	7.3148	6.55215	6.55364	6.37437	7.3887	6.65315	6.51227	6.29161	6.78581	6.52031	6.51456	6.17403	6.47902	5.96079	6.66289	7.1509
CWF19L2	ENSG00000152404	mRNA	8.27723	9.19979	9.12147	9.22755	7.60255	8.51989	8.70224	8.86859	8.50498	8.65744	8.43465	8.92218	8.37438	8.50679	8.6919	8.85956	9.72938	9.75575	9.52268	9.61793	9.76937	9.48365	9.54419	9.12322	8.27783	8.23592	8.85273	9.11372	8.80866	9.28626	8.73363	8.83818	8.84857	8.2909	8.97184
DBR1	ENSG00000138231	mRNA	7.35357	7.47881	7.87316	7.80728	7.69696	7.87394	8.10662	7.86467	6.95515	7.90699	8.18951	7.89284	6.98903	7.3433	7.50496	7.9067	8.06618	8.16664	8.37557	8.12063	8.10855	8.66117	8.36519	7.61074	8.02621	7.98374	7.86373	7.9086	8.14433	8.24869	8.17874	7.35781	8.3582	7.95213	7.17199
L1TD1	ENSG00000240563	mRNA	-1.47943	-0.874064	-0.65825	-1.46223	-1.48106	-1.05658	-1.29971	-1.46525	-1.36901	-1.03572	-0.309179	-0.0083258	-0.0982666	-1.40091	0.944827	0.116847	-1.38794	-1.4517	-1.47467	-1.4813	-1.40013	-1.44295	-1.48545	-1.47956	-1.44364	-1.30044	-1.44173	-1.13121	-1.45439	-1.47267	-1.33679	-1.42194	-1.27353	-1.28418	-1.05258
NMD3	ENSG00000169251	mRNA	10.1693	9.86051	10.0744	9.9521	9.78131	9.94618	10.3215	10.0403	9.42931	9.95848	9.94866	9.92885	9.4811	9.60247	10.015	9.55741	9.71961	10.3334	10.0454	10.3498	10.3126	10.1556	10.335	10.3546	9.07864	9.41005	9.90434	10.4287	9.88333	10.2673	10.2398	10.2615	9.32181	9.63711	10.6011
SRSF10	ENSG00000188529	mRNA	10.0191	9.89431	10.3213	10.1748	10.0955	10.2548	10.6788	10.3229	10.6693	10.5271	10.5229	10.4449	10.4498	9.75971	10.0015	9.75819	10.6309	10.764	10.7321	10.67	10.4362	10.9078	10.7805	10.6893	10.028	10.3733	10.4849	10.2222	10.0268	10.6089	10.7954	10.5019	10.7922	9.89422	10.2184
SRSF12	ENSG00000154548	mRNA	4.00849	5.0903	5.31768	5.33439	5.22933	5.28758	5.7517	5.88927	1.69193	5.38563	5.19573	5.68921	1.43589	4.12533	4.17984	3.71202	5.59391	6.05398	4.56839	5.26972	5.01785	4.45178	5.23076	5.26254	4.21494	5.42091	3.85891	6.16078	5.35094	4.65875	5.86304	5.99452	6.18953	4.40195	7.1086
SRSF2	ENSG00000161547	mRNA	10.5655	10.2545	10.9812	10.8535	11.6969	11.0314	11.6242	11.4119	11.8369	11.3464	11.4357	11.6099	10.9606	10.7249	10.9112	10.51	11.2276	11.0548	10.6063	11.0363	11.577	10.9134	11.4112	11.2877	10.4141	10.4362	10.2622	11.2918	10.7386	10.7539	11.1608	10.6677	10.4674	10.6423	11.4779
SRSF8	ENSG00000263465	mRNA	9.26471	9.17962	9.21802	9.1134	8.81481	9.05679	9.12898	8.77466	8.16723	8.66672	8.53997	8.53121	8.28338	7.84787	8.06708	8.09306	8.52461	6.53918	6.37371	9.52832	8.98776	8.30952	8.75509	9.44761	7.68554	6.23525	5.16753	8.32044	8.26379	7.74058	8.13873	8.34647	8.43554	8.7021	7.61611
RBM25	ENSG00000119707	mRNA	10.7165	11.0685	11.3824	11.3733	10.6745	11.2426	11.4212	11.6367	10.6632	11.5267	11.5216	11.8737	10.5608	11.2756	11.1534	11.6434	11.4353	10.8664	10.9812	10.9242	11.0175	10.9731	11.1694	10.758	10.6486	10.866	11.2137	11.2441	10.5863	11.665	11.3748	11.0476	11.1405	10.6847	11.4192
POLR2E	ENSG00000099817	mRNA	5.79056	6.22211	4.81425	6.16321	7.00722	6.61301	5.00899	6.54479	7.9939	6.45163	5.81593	6.14375	7.63374	7.35909	6.35261	7.32332	4.60067	4.23271	5.04351	5.31225	4.85836	4.60475	4.60303	6.00985	7.67179	6.91454	6.31677	5.48826	6.0237	4.78558	5.53965	5.99088	7.0713	6.65693	4.91431
TSFM	ENSG00000123297	mRNA	6.00141	6.34597	6.45719	6.70785	6.15008	6.9563	7.10977	6.98863	6.51881	6.93916	7.3201	6.89852	5.40065	6.44278	6.29136	6.4784	6.39041	6.68895	6.86812	6.57108	6.50539	7.28847	7.33696	6.51143	5.50076	6.31615	5.87257	5.29642	6.41415	6.64101	6.90978	6.22588	6.06947	6.32434	5.90633
TPR	ENSG00000047410	mRNA	11.6762	12.0499	12.7556	12.0628	11.4468	12.1106	12.7343	12.0799	11.65	12.22	12.4794	12.0757	11.3425	11.8022	12.4832	12.2784	12.7554	12.3765	12.4899	12.0843	12.6164	12.4518	12.6641	12.4229	11.4398	11.7098	11.7334	11.9677	11.2611	12.4278	12.5875	12.4127	11.5847	11.2673	11.9423
STAU1	ENSG00000124214	mRNA	10.5241	10.2014	10.3435	10.2443	10.5765	10.2511	10.1974	10.1958	10.4506	10.2292	10.2781	10.255	10.6028	10.5154	10.5116	10.5644	10.1787	9.99457	10.2812	9.83813	10.5522	10.2226	10.0032	10.1956	10.6471	9.76319	10.1868	10.368	10.0276	10.2663	10.0637	9.90198	9.90041	10.0859	10.5005
STAU2	ENSG00000040341	mRNA	8.99123	8.97719	9.7539	9.46516	9.0161	9.58724	10.0994	9.67347	9.52032	9.50145	9.77641	9.81252	8.25263	8.74311	9.07272	8.8388	9.55032	9.80396	9.58469	9.72535	10.854	9.79313	9.87436	9.83711	8.77528	9.0491	9.43889	9.39905	10.1354	9.86505	9.67141	9.75681	8.92136	9.3033	8.8725
METTL3	ENSG00000165819	mRNA	9.30654	8.68081	8.45412	8.50519	7.71676	8.47176	8.29384	8.21196	8.42114	8.19314	8.04076	8.00002	8.91263	8.69564	8.92428	8.22358	8.49662	8.37998	8.25769	8.53337	7.85653	8.35392	8.40246	8.79111	8.17802	8.74975	8.4691	8.70673	8.37077	8.8404	8.63265	8.69776	8.42969	8.53804	9.38448
CNOT11	ENSG00000158435	mRNA	8.80223	8.20874	8.50008	8.46696	8.90287	8.574	8.91307	8.63153	8.95058	8.74972	8.81648	8.8134	7.97837	8.57586	8.87542	8.59779	8.66627	8.79704	8.8649	8.69957	8.92476	9.0839	8.81827	8.99164	8.39251	8.29476	8.26092	8.71914	8.5373	8.85615	8.51802	8.20068	8.33738	8.47549	9.02409
YTHDC1	ENSG00000083896	mRNA	8.70374	9.70994	9.81124	9.10573	7.66436	9.2872	9.38016	8.86671	8.36412	9.4096	9.08942	9.07677	7.81489	8.86338	9.06785	8.79516	9.73963	9.84767	9.92532	9.8637	9.68143	9.8707	9.44623	9.64225	9.18681	9.27643	9.46858	9.80433	9.16115	9.65134	9.32572	9.40192	9.41519	9.33825	10.1539
ZNF326	ENSG00000162664	mRNA	10.2566	9.65893	9.79498	9.69936	9.76847	9.94148	10.0578	9.72299	10.0897	9.84928	9.7073	9.64795	9.67437	9.31508	9.49022	9.05186	9.46485	9.84709	9.69965	9.89915	9.93207	9.68543	9.85283	10.2416	8.50606	9.36756	9.39718	9.46338	9.88226	10.1959	10.1054	10.227	9.62571	9.39126	10.0135
AKAP8	ENSG00000105127	mRNA	8.34131	8.09977	8.10159	8.11542	8.82145	8.10666	8.12654	8.19238	9.3806	8.1684	8.08416	8.28354	8.97009	8.5105	8.42753	8.42304	8.23409	7.59646	7.52554	8.13568	8.2017	7.86011	7.76061	8.13086	8.12491	8.48153	7.75218	8.57929	7.75658	8.4476	8.46038	8.24669	8.2094	8.09096	9.61936
AKAP8L	ENSG00000011243	mRNA	8.38251	7.31374	6.63294	6.63862	7.50244	7.00634	6.47287	6.62426	7.22339	6.53491	6.20395	6.41463	8.16751	7.59867	6.63681	7.37923	6.11534	5.88181	6.28027	6.28802	6.69634	6.15584	5.76074	7.29659	6.8101	7.20732	7.21048	6.88063	7.02266	6.84167	6.69337	6.73602	7.4208	6.54564	7.14658
ELAVL1	ENSG00000066044	mRNA	9.10272	8.63583	8.58942	8.84209	9.50041	9.17804	9.23196	9.2547	9.36283	9.35307	9.51026	9.35391	8.8291	8.78106	8.61316	8.50135	8.32663	8.56176	8.66104	8.58564	8.68336	9.16574	8.70981	8.03909	8.74049	8.89358	9.01245	8.18437	8.78343	8.87785	8.55999	8.18795	9.15259	9.02656	8.11569
ELAVL4	ENSG00000162374	mRNA	4.76345	0.929285	4.17084	2.9235	-0.855178	-0.282722	-0.539327	0.525549	2.44784	1.74773	1.46187	0.502991	0.0578985	-0.662752	-0.470768	-0.863071	-0.646955	-0.766024	-0.835704	0.791902	-0.661801	-0.73959	0.410652	-0.850592	-0.741683	-0.540444	-0.735907	1.86885	-0.774153	-0.82963	0.371124	-0.688526	-0.49732	1.06663	-0.142851
PNN	ENSG00000100941	mRNA	11.2353	11.4003	11.6998	11.7157	11.2513	11.4902	11.8051	11.7808	10.7071	11.3464	11.4641	11.6983	10.7152	10.7945	10.8876	11.1084	11.122	10.7034	10.7044	11.7113	11.7638	11.0196	11.1074	11.8642	10.5544	10.7577	10.847	11.8206	10.8623	11.3482	12.0877	12.1136	11.1	10.8028	11.9799
DDX41	ENSG00000183258	mRNA	8.01706	7.68843	6.07589	8.1536	8.6569	8.30596	7.00899	8.97098	7.90344	8.49692	8.87359	8.83678	8.44125	8.69812	8.00342	9.01151	5.88515	5.48623	6.07213	5.78997	6.65737	5.72513	5.75168	5.49429	8.73072	8.56622	8.36089	6.78706	8.01373	6.48454	7.66733	7.10741	8.41683	8.19676	6.52068
TNPO2	ENSG00000105576	mRNA	8.1009	7.45263	6.84911	7.52724	8.19552	7.92814	6.91836	8.17195	8.27906	7.34688	7.69847	7.78789	7.31754	6.12837	6.18843	6.81341	6.86737	5.9778	5.97648	6.52822	5.78151	6.96478	6.52856	6.49039	7.8728	8.0407	8.04708	6.24051	6.76549	7.63597	7.68537	7.37834	8.06405	7.52717	5.40897
TNPO1	ENSG00000083312	mRNA	10.6141	10.3378	10.5996	10.3798	10.6151	10.6945	11.0115	10.6579	10.6512	10.9121	10.9514	11.006	10.1586	10.0525	10.4342	10.4328	11.11	10.8635	11.1604	11.3213	11.0216	11.3145	11.3671	11.1359	10.6291	10.2296	10.6421	11.1254	10.7146	11.2659	11.1888	11.1943	10.5301	10.4449	11.3642
RBM43	ENSG00000184898	mRNA	5.34667	6.29986	6.93368	5.92697	5.5225	6.31961	7.21429	6.13021	6.5161	5.68778	6.35011	5.64343	6.35361	5.72553	6.17041	6.28293	8.78506	8.15136	8.16976	8.19762	7.4493	7.64988	7.79683	7.04532	6.78034	6.36206	6.89354	6.52775	6.68224	7.70177	7.18585	6.64155	6.42925	6.3466	6.50426
SCAF11	ENSG00000139218	mRNA	11.1054	11.3969	11.6943	11.5492	11.1052	11.3871	11.7916	11.5948	11.3733	11.6495	11.7501	11.9124	11.4288	11.5628	12.0439	11.9673	12.1682	12.2793	12.3591	12.0598	12.0767	12.1637	12.2105	11.8979	11.6711	11.533	11.63	12.027	11.7251	12.037	11.6492	11.7263	11.2277	11.5216	12.1078
CLASRP	ENSG00000104859	mRNA	4.6421	4.935	4.30136	4.70649	5.07325	4.49331	3.38586	4.93906	6.07489	4.95051	5.37422	5.13582	7.36658	5.58334	5.82873	5.96234	2.93626	2.44598	2.5202	3.79446	3.09793	3.23005	2.22923	3.41655	5.64355	5.82032	5.12495	5.0628	3.85144	4.10023	5.23374	5.251	5.32289	5.58338	5.0599
TOP3B	ENSG00000100038	mRNA	-1.10695	-0.273516	-0.980293	-1.09666	-1.1079	-0.13837	-0.96206	-0.613549	0.73608	-0.270408	-1.14189	-1.15351	-0.26767	0.128437	-0.924125	-1.10939	-1.04038	-0.57933	-0.636674	-1.10803	-1.0512	-1.08444	-1.11087	-1.10702	-1.08489	-0.962708	-1.08339	-0.812488	-0.0216783	-1.10297	-0.994971	-0.511102	-0.3349	0.0544324	-0.116886
NCBP2L	ENSG00000170935	mRNA	0.412977	-0.0691416	-0.177717	-0.82911	-0.839363	-0.531357	-0.719766	-0.830804	-0.779027	-0.858809	-0.563847	-0.879866	-0.825857	-0.801637	-0.683219	-0.840715	1.01107	-0.0470104	-0.123372	-0.429151	-0.801427	-0.337316	-0.842055	0.0810577	-0.339068	-0.72039	-0.334224	-0.575668	-0.0561646	0.289631	-0.197199	0.497319	-0.697373	-0.706482	-0.508419
NCBP2	ENSG00000114503	mRNA	8.87912	9.13588	9.93807	9.50406	9.57354	9.16405	9.83272	9.53877	8.69103	9.22742	9.12543	9.11195	8.64901	8.59233	9.022	9.07371	9.82769	9.70502	9.36659	9.66008	9.8348	10.2038	9.86451	9.67774	9.14214	8.93398	9.13718	9.61611	9.16001	9.95939	9.46929	9.27683	9.40303	9.13955	9.77386
SMG9	ENSG00000105771	mRNA	5.59199	6.48514	5.55138	6.20354	5.88421	6.5466	5.86032	6.40642	7.23761	5.96816	5.90289	6.25628	6.22305	6.45908	5.83301	6.67001	5.25353	5.47941	5.61013	5.22224	5.36488	5.62299	5.37401	4.94626	7.55834	7.12094	6.89049	6.68003	6.66815	5.70191	6.20106	5.82926	7.26886	6.28801	7.07116
MKRN1	ENSG00000133606	mRNA	9.77648	9.86033	10.0626	9.8744	10.2244	9.7954	10.1577	9.70958	10.0222	9.64015	9.57827	9.65253	11.1425	10.9217	10.6618	11.0698	10.6564	10.3731	11.098	10.7877	11.0549	11.1218	10.363	10.7067	10.4919	9.41196	9.93414	11.094	10.4358	10.1943	9.35292	9.93793	9.77037	10.4116	11.6723
MKRN2	ENSG00000075975	mRNA	8.97239	8.55896	8.64189	8.75705	9.18578	8.98403	8.94436	8.95838	8.2464	8.94608	8.89242	8.92073	9.2408	8.75392	8.72345	8.72001	8.72934	8.91474	8.87469	8.97259	8.86369	8.60003	8.77162	9.03121	8.80561	8.93084	8.84684	8.87877	9.23691	8.82066	9.0059	9.03022	8.68151	9.04802	9.04537
MKRN3	ENSG00000179455	mRNA	1.32887	2.39351	1.71648	1.26705	-0.446659	2.52016	0.96927	0.174679	-0.31399	2.42772	0.225751	0.689449	0.596041	1.52152	0.572527	0.479594	-0.32803	-0.397846	-0.436249	1.16308	-0.337024	-0.382804	-0.455	-0.44422	-0.384004	-0.262512	0.257338	-0.0665782	-0.402419	0.80484	-0.289906	-0.353007	-0.242116	-0.250196	2.59254
DHX30	ENSG00000132153	mRNA	8.03811	7.68446	7.21869	7.78629	8.31135	7.5976	6.91504	7.97239	7.27323	7.91596	7.89291	8.2236	7.52004	7.48344	7.08985	7.34578	6.67975	6.50927	6.57887	6.208	6.07139	6.90592	6.5666	7.82844	7.41096	8.04007	7.72752	6.04063	7.14001	7.27883	7.38287	7.29566	7.92079	7.29423	6.79635
DHX29	ENSG00000067248	mRNA	8.87629	8.43554	8.76708	8.62146	8.6952	8.58722	8.98523	8.61764	8.95658	8.77761	8.85127	8.74688	9.02452	8.8198	9.00804	8.90499	9.61601	9.52369	9.4671	9.25602	9.20931	9.52635	9.38912	8.91481	8.92188	8.74305	8.9472	8.98416	8.98321	9.21528	9.07044	8.81914	8.54294	8.72264	9.41807
DHX57	ENSG00000163214	mRNA	8.77868	8.82129	9.03178	9.1105	8.44595	9.03686	9.26761	9.14581	7.53421	9.08562	9.13712	9.23133	9.14604	9.53175	9.77063	10.2169	8.29741	8.8347	8.54657	8.39928	7.89555	8.87018	8.49786	8.09823	8.09947	8.41992	8.14137	8.50999	7.72026	8.85045	7.59495	7.47118	7.95155	8.4425	8.91164
YTHDC2	ENSG00000047188	mRNA	8.20809	8.45999	8.77023	8.80323	7.10267	8.54849	8.99438	8.77832	8.72444	8.95972	8.96493	8.9785	8.39134	9.38197	9.70732	9.74808	9.10013	9.08355	9.18112	9.09187	9.51026	8.84617	9.25458	8.61937	8.91322	8.60632	8.71057	9.50044	9.25539	9.01391	9.17405	8.85021	8.85642	8.57716	9.38915
DHX36	ENSG00000174953	mRNA	8.57088	9.09061	9.61505	9.26341	7.86174	8.98622	9.49408	9.11944	7.86909	8.99438	9.0866	9.07332	8.03982	8.7074	9.27428	9.22411	9.86697	9.93683	9.77443	9.8189	9.35731	10.144	10.021	9.25208	8.93071	8.9106	8.83587	9.84748	9.34782	9.64079	9.5345	8.85925	9.35118	9.18724	9.65309
EIF3G	ENSG00000130811	mRNA	9.18856	9.33906	6.99245	8.72543	9.37653	9.21941	6.86587	8.74084	8.83568	8.91805	7.83869	8.23252	8.94044	9.41693	8.43316	9.64388	6.67472	6.46456	6.66476	6.6331	6.75648	6.23898	6.1357	6.80231	9.37458	9.22448	8.81209	6.31154	7.71087	6.52311	8.23368	8.06057	8.718	8.08478	6.98236
SFPQ	ENSG00000116560	mRNA	11.9522	11.654	11.8728	11.5113	12.0839	12.0245	12.0137	11.5385	12.2124	12.1847	12.0713	11.6198	12.2628	11.7457	11.7474	11.5644	11.3547	11.9164	12.1582	11.688	11.7188	11.9071	11.7602	12.3713	11.0297	12.0658	11.8542	12.1955	11.4936	12.1197	12.3882	12.4203	11.9266	11.7283	12.9042
NUDT21	ENSG00000167005	mRNA	10.5077	9.97136	10.4655	10.1089	10.7249	10.3469	10.7223	10.0482	10.6564	10.3667	10.2618	10.1159	9.23465	9.58569	9.62153	9.46291	10.3693	10.3128	10.2683	9.99685	10.6055	10.3141	10.2929	10.4937	9.41002	9.48957	9.60441	9.34497	10.1272	9.94435	9.84391	9.86554	9.68198	9.5768	9.32682
RBM48	ENSG00000127993	mRNA	8.79503	8.62962	8.47696	8.34642	8.32629	8.33299	8.02493	7.8323	8.70936	7.82169	7.4823	7.4344	8.57204	8.15755	7.98557	7.5148	8.26308	8.87126	8.84966	8.61846	8.00104	8.90983	8.70213	8.92481	7.71982	8.13173	8.10843	8.28236	8.5765	8.82061	7.76366	8.16491	8.27506	8.26962	7.9156
PABPN1L	ENSG00000205022	mRNA	-1.35919	-1.33939	-1.23388	-0.153727	-0.37684	-0.430168	-1.22183	-1.3493	-0.848833	-1.36918	-1.37445	-1.15279	-0.950861	-0.867552	-1.19676	-1.00521	-1.2736	-1.33016	-1.35792	-1.35968	-1.28075	-1.31775	-1.36095	-1.35922	-1.31873	-0.808601	-1.31601	-1.12296	-1.33396	-1.35738	-1.24359	-0.574395	-1.20647	-0.799058	-1.07682
PABPN1	ENSG00000100836	mRNA	7.50399	6.36204	6.16028	5.81499	7.83029	6.87198	6.3666	6.35415	7.52778	6.56594	6.4814	5.67067	7.59911	7.02524	6.50972	6.55568	6.37725	5.7587	6.30198	6.26039	6.3195	6.17543	6.14979	6.95783	6.66541	6.61935	5.9764	6.35029	6.11526	6.03028	6.12954	6.22956	7.20346	6.4402	6.08635
RBM33	ENSG00000184863	mRNA	10.7757	10.4185	9.87324	10.3565	10.4565	10.3315	9.82832	10.0644	10.0617	10.3255	10.1715	10.0944	11.0098	10.7898	10.5097	10.8305	10.2202	9.99948	9.95355	10.1827	10.6745	9.75501	9.85419	10.3989	10.2594	10.6266	10.4996	10.5325	10.1626	10.047	10.5604	10.7748	10.0968	10.362	10.7517
DRG2	ENSG00000108591	mRNA	7.48821	6.491	6.13556	6.40215	7.2904	6.62202	5.9614	6.74406	7.42016	6.55016	6.64275	6.77701	7.94128	7.16618	6.77873	6.8619	4.47366	5.51926	5.23414	5.36105	5.36962	5.66266	5.11717	5.72292	7.24574	6.96354	6.64773	5.56377	6.30564	6.04872	6.45594	6.1703	6.63272	7.00573	6.00386
CPSF2	ENSG00000165934	mRNA	9.70132	10.1072	10.6486	10.3931	10.0136	10.6689	10.997	10.682	9.98564	10.8477	10.9131	10.8814	9.62254	10.9174	11.2115	10.9931	11.3601	11.3118	11.3509	11.0586	11.4119	11.6973	10.9937	10.7406	10.9806	10.4577	10.5675	11.0402	11.0571	11.226	10.4475	10.5078	10.5856	10.4796	10.1629
HDLBP	ENSG00000115677	mRNA	11.4102	10.7512	10.7384	11.149	11.6395	11.2612	11.1218	11.7503	11.5856	11.3562	11.6833	11.8197	11.4557	11.396	11.0273	11.4176	9.86807	9.86853	10.2003	9.66782	10.4843	9.86097	10.132	10.0938	11.2892	10.8279	11.261	10.5826	10.6005	10.4561	10.8578	10.4157	10.6475	10.7527	10.6414
DZIP1	ENSG00000134874	mRNA	2.89174	3.3247	2.56966	3.16222	2.8805	3.79215	1.35153	3.27446	0.537581	4.07385	3.06205	3.38696	0.362068	0.493159	0.694099	0.273902	2.18137	0.377958	0.884574	0.854694	0.494242	0.406997	4.62934	3.04031	3.05712	0.633365	1.03589	2.20571	3.06596	1.28526	4.46229	1.84707	1.87215	3.67876	1.85336
DZIP1L	ENSG00000158163	mRNA	1.07883	3.23964	2.97979	3.05282	1.07152	2.04968	1.89514	2.4477	0.372331	2.65997	1.64348	2.71236	2.50323	1.90384	1.21241	2.65685	0.986905	0.256883	0.203963	0.189067	0.966458	0.277596	1.04839	0.192971	2.10522	2.14305	2.25783	1.43729	2.98537	0.20848	0.405507	0.930142	3.00053	1.16475	0.704013
GSPT1	ENSG00000103342	mRNA	10.4508	10.4562	11.0839	10.8567	10.8503	11.005	11.4951	11.1236	9.36564	10.9229	10.9584	11.1901	9.59239	10.1655	10.3616	10.5074	11.0075	10.9085	10.7233	10.9535	10.5341	11.2115	11.3668	10.2364	10.1863	10.3884	10.3268	10.9113	10.3173	11.1686	10.9214	10.4326	10.2984	10.3375	10.8334
HBS1L	ENSG00000112339	mRNA	9.96878	9.72446	10.1779	9.96872	10.9492	10.2546	10.8491	10.5233	10.4981	9.94692	10.027	10.1086	9.48186	9.71767	9.95826	9.67322	9.99372	10.1568	9.87623	10.205	10.7956	10.0873	10.3657	10.4946	9.13823	9.51509	9.71746	10.6186	10.3403	10.1922	10.458	10.396	9.94274	9.42082	10.6154
GSPT2	ENSG00000189369	mRNA	6.06181	7.34171	7.85777	7.0711	6.52452	7.00195	6.89622	6.6904	6.89364	6.96258	6.72098	6.93205	4.93093	5.56122	5.24838	5.52208	7.47671	8.06177	8.09762	7.70149	2.60148	7.27171	7.01602	7.44822	5.77422	7.4961	7.30836	5.37481	2.68426	7.25563	5.8033	6.90874	6.56203	6.74712	6.08679
DYNLL1	ENSG00000088986	mRNA	8.50622	9.12309	9.3365	9.57662	9.32349	9.77748	9.97998	10.0614	8.86398	9.77905	9.83061	10.1847	8.19324	9.26878	8.92909	10.0248	10.5892	10.9054	11.3797	10.7399	11.3321	11.3335	10.4376	10.1826	10.6334	10.3324	10.6435	9.89466	11.001	10.4833	10.1057	9.54295	10.7101	10.1076	10.651
ZNF638	ENSG00000075292	mRNA	10.7235	11.8764	12.1893	12.212	10.4479	11.6575	11.9677	11.9962	9.83738	11.5894	11.5659	12.0285	10.3447	11.1774	11.6811	11.8068	12.3195	12.5279	12.493	12.21	11.8323	12.7499	12.2162	11.7042	11.2052	11.8017	11.5993	11.7622	11.4535	12.5511	11.8267	11.5032	11.9253	11.369	10.8067
SAMD4B	ENSG00000179134	mRNA	9.21678	8.71222	8.16479	8.55758	8.95651	8.48205	7.95454	8.40385	8.298	8.38732	8.33573	8.23983	8.94278	8.72568	8.59127	8.51265	7.822	7.3092	7.25905	7.30196	7.7002	7.17671	7.14688	7.6344	8.64436	8.6202	8.41015	8.69533	8.06224	7.77323	7.96291	8.13508	8.64097	8.34689	8.00878
SAMD4A	ENSG00000020577	mRNA	4.66195	5.73312	5.31208	5.76299	0.685356	3.21102	1.80751	3.75103	1.02857	3.27453	2.32467	3.30267	5.77248	4.58273	5.17889	5.19192	1.6051	2.32335	3.48041	3.43149	1.99197	1.83436	2.60969	0.691948	3.37429	3.77357	2.38911	5.37736	2.67914	1.95041	3.28187	3.76879	2.90672	3.92933	5.9015
RTF1	ENSG00000137815	mRNA	10.5611	10.3802	10.5668	10.5155	10.7046	10.5732	10.6258	10.5689	10.9298	10.5624	10.6788	10.6291	10.3867	10.5266	10.2474	10.3785	10.0578	10.1037	10.1327	10.0688	10.4246	10.21	10.1973	10.3308	9.49807	9.89598	10.1258	9.76364	9.70867	10.3662	10.4726	10.2649	10.0018	10.027	10.3599
CNOT4	ENSG00000080802	mRNA	9.54952	9.89814	9.91959	9.77042	8.61994	9.46361	9.45797	9.4023	8.63832	9.32731	9.50517	9.40894	9.62562	9.50688	9.65427	9.72486	10.0039	10.0592	10.0192	9.81967	9.99978	10.1413	9.99804	10.0422	9.37114	9.4973	9.89232	10.132	9.86604	10.245	9.88472	10.0555	9.66222	9.47063	10.2366
TARBP2	ENSG00000139546	mRNA	5.84987	4.22679	3.12193	4.09963	5.58943	4.86244	3.35771	5.3538	5.91719	5.01284	4.65928	5.16618	4.69965	4.21757	3.48177	4.24587	2.93158	2.47048	2.32363	2.47002	2.69743	2.89057	2.02811	1.43738	4.42839	5.00062	4.6059	2.38523	3.80909	1.83267	3.54034	4.15171	4.62011	4.13232	2.56796
GLE1	ENSG00000119392	mRNA	7.56818	7.6178	8.39297	8.12648	8.27873	8.17498	8.43853	8.39221	8.12244	8.04707	8.20944	8.45396	7.7018	7.92463	7.93122	8.05408	8.46998	8.42807	8.66859	8.7927	8.63038	8.81179	8.36878	7.92568	8.16275	8.11984	8.22537	8.25166	8.51047	8.55427	7.7753	7.62043	8.13058	8.10812	8.09227
SSU72	ENSG00000160075	mRNA	9.0023	8.60801	8.09153	8.41977	9.38143	8.66707	8.05358	8.74799	8.65701	8.7299	8.55966	8.66076	9.11354	9.21519	8.6413	8.86801	7.9119	7.49816	7.66741	8.03178	8.31966	7.84965	7.54957	7.92938	9.0534	8.26434	8.48382	8.15848	8.54965	7.61837	7.98931	7.82706	7.99273	8.60566	7.93042
THOC2	ENSG00000125676	mRNA	10.4453	10.7356	10.9662	10.9223	10.6482	10.9432	11.2165	10.7718	10.1688	10.8461	10.8456	10.8688	10.1365	10.7023	10.8694	10.7395	11.2741	10.8789	10.8739	10.8748	11.3772	11.2747	11.1348	10.9348	10.1557	10.1569	10.3706	10.7307	10.5039	11.3753	10.8558	10.7295	10.3985	10.1333	10.2173
PELO	ENSG00000152684	mRNA	5.18033	6.12952	6.04663	6.57181	4.271	6.39572	6.65546	7.2484	2.28781	6.42739	6.56319	7.57204	6.65911	6.34907	6.70888	6.4289	6.34086	6.78582	6.81979	7.15086	6.9749	7.22142	6.82985	6.37863	6.7545	7.10377	6.43396	8.33055	7.24652	6.77207	7.20185	6.62817	6.93883	6.53903	8.51393
IPO4	ENSG00000196497	mRNA	5.35744	3.51996	2.63887	3.89361	4.78394	3.99655	3.73	5.40781	4.43897	4.24557	4.58802	4.63732	5.69334	3.73124	3.44044	4.11862	2.70241	2.80371	2.79444	3.27493	2.43426	2.50436	2.95572	3.5847	1.98802	4.59964	4.10119	1.66817	3.62498	2.80766	3.4997	3.47908	4.28494	3.51681	3.61843
CAPRIN1	ENSG00000135387	mRNA	12.8471	12.6403	12.9267	12.9218	12.7219	12.8938	13.0451	13	12.5898	12.9692	12.9576	13.211	12.0219	12.2767	12.289	12.5341	12.8263	13.0592	13.0969	13.1196	13.6041	13.4706	13.1211	12.8756	12.3483	12.2925	12.7253	12.4719	12.61	13.3208	12.7206	12.437	12.3654	12.5046	12.3923
CAPRIN2	ENSG00000110888	mRNA	7.03578	6.73504	6.75239	6.53277	8.59852	6.55487	6.92483	6.17944	7.04166	5.73701	5.50851	5.83453	6.57909	6.26552	6.23344	6.29435	6.49331	6.9706	6.5443	7.05792	6.21271	6.76281	5.62413	6.87238	6.25105	7.09344	6.3968	5.79439	6.7941	7.42358	6.14829	6.72844	7.19764	7.25514	6.63212
PNLDC1	ENSG00000146453	mRNA	-0.5055	-0.48393	0.978093	-0.488099	-0.507105	0.796065	0.294902	0.0151026	-0.423221	-0.133996	0.0674968	-0.256607	-0.482135	0.159251	-0.345861	-0.509636	-0.432408	-0.477025	0.92752	0.534366	-0.438256	0.701395	-0.0432579	-0.505625	-0.468324	0.714636	0.441421	1.02894	0.650378	1.0813	1.17651	0.779081	2.06732	-0.376162	-0.118172
PARN	ENSG00000140694	mRNA	7.71972	8.37277	9.05731	8.01517	8.05362	8.65557	8.94308	8.27354	8.33696	8.55566	8.74381	8.45961	7.72611	8.08448	8.30428	7.79993	9.01237	8.9359	8.81186	9.16123	8.79576	9.17199	8.92937	8.97986	8.38829	8.29317	8.4313	8.61659	8.20355	9.0685	8.66641	8.38191	8.03998	8.25685	8.26983
TIAL1	ENSG00000151923	mRNA	10.0854	9.62999	10.2667	9.98597	10.1767	10.0064	10.2277	10.0413	9.6154	10.0142	9.92901	10.1088	9.67368	9.89388	9.65298	10.0498	10.6772	10.8291	10.7567	10.6127	10.7891	10.7272	10.4079	10.9047	9.60479	9.96698	9.66889	9.82985	10.0718	10.4045	9.70895	9.9549	9.71612	9.69902	9.3813
TIA1	ENSG00000116001	mRNA	9.67013	9.2149	9.68499	9.13958	10.0521	10.0293	10.3665	9.63465	10.0388	9.95118	10.0468	9.8415	9.45991	9.78798	10.034	9.48869	10.489	10.7772	9.93607	10.8861	10.456	10.6864	10.2726	10.5979	9.57926	10.3786	9.67677	10.0637	9.72252	11.3349	10.4503	10.1585	10.5625	9.74589	9.39169
CDC40	ENSG00000168438	mRNA	8.08898	8.85834	8.84006	8.52355	8.69786	8.67691	8.85132	8.33519	9.32063	8.64312	8.60177	8.31331	9.35455	9.39175	9.57401	9.13117	9.4523	10.042	9.72604	9.62629	9.96987	9.81586	9.46641	9.30023	8.95603	8.93074	8.25326	9.52187	9.75301	9.0472	8.51496	8.69998	8.422	9.04195	10.072
ZNF598	ENSG00000167962	mRNA	3.66942	4.14335	2.64898	3.43246	4.96306	4.03278	1.69198	4.20451	1.96256	4.38621	4.14761	4.02864	4.07346	4.23265	3.51247	3.41219	0.89464	1.30816	0.656495	1.53353	1.8896	0.775474	2.01049	1.54293	3.56639	4.13785	3.50642	2.05259	2.71223	0.663879	4.09332	4.16699	4.22115	2.16379	2.22288
CSTF3	ENSG00000176102	mRNA	8.51703	9.41194	9.49288	9.14471	8.68404	9.62988	9.34242	9.18805	7.61708	9.77772	9.11619	9.21216	7.16803	8.43471	7.72575	8.45871	10.3921	10.111	9.92169	10.5455	10.2444	10.4455	10.4015	10.4351	8.97463	9.49677	9.12589	9.4771	9.39514	9.85382	9.99067	9.11691	9.34005	9.1296	8.03264
SRSF11	ENSG00000116754	mRNA	10.1648	10.3382	10.395	10.4167	10.1132	10.4799	10.4951	10.5944	9.87246	10.6749	10.6293	10.859	10.1759	10.0792	10.2838	10.4908	10.5194	10.3931	10.8518	10.3666	10.3901	10.6449	10.6258	10.2661	10.2361	10.5149	10.6856	10.2661	10.4237	10.7695	10.7935	10.6053	10.5576	10.2087	10.3037
SREK1	ENSG00000153914	mRNA	9.73154	10.0911	10.3779	10.1133	9.75154	9.83966	10.0633	9.9388	9.42088	9.99034	9.77697	10.1644	10.4658	9.71275	9.84806	9.72823	10.4405	10.415	10.4343	10.018	10.01	10.4112	10.4473	10.5234	9.48025	10.1544	10.1744	10.1877	10.004	10.4091	10.2245	10.4412	10.271	9.77756	10.2328
TEFM	ENSG00000172171	mRNA	4.8391	5.19933	5.90481	6.22246	6.03212	5.80379	6.02842	5.94193	4.75878	5.67385	5.91493	5.94237	4.94029	5.39085	6.19759	6.27216	6.69635	7.19742	6.50492	6.68166	6.57859	6.93202	6.68732	6.29439	5.53664	6.47667	5.82529	6.27839	6.38479	6.90598	6.72562	6.21029	6.65869	6.18446	6.06508
ZC3H3	ENSG00000014164	mRNA	5.04516	5.46291	3.42017	4.83858	5.20295	5.68295	3.77268	5.80443	5.92224	5.84669	4.62414	5.83274	5.88896	5.44661	5.64257	5.38386	3.05039	2.58415	1.58032	3.23337	3.01561	1.23782	2.85025	1.5535	5.9807	5.56016	5.59627	3.31519	3.85463	2.22173	4.47731	5.06335	4.97597	4.50384	3.19328
EIF6	ENSG00000242372	mRNA	7.49917	7.16724	6.12537	7.43013	7.95696	7.64985	6.34513	8.15997	8.41302	7.6893	7.61404	7.8367	8.18735	8.1802	7.21032	8.31749	5.24992	5.38908	5.48562	5.9125	6.54011	5.60311	5.24068	6.0366	7.74434	7.63009	7.77483	6.25437	8.01368	5.61773	7.07697	6.58362	7.3624	8.06333	6.1834
NELFE	ENSG00000204356	mRNA	6.85719	7.11096	6.68448	7.18048	7.23037	7.51222	6.91047	7.33795	7.64344	7.42489	7.4831	7.28353	7.01335	7.4431	6.82883	7.06256	5.43104	5.66204	6.09246	6.08262	6.78578	5.95193	5.92607	6.47883	7.58317	7.30769	7.09534	6.48442	7.55154	6.39271	6.66177	6.14743	7.13875	7.66593	6.35405
EIF2B3	ENSG00000070785	mRNA	6.79775	6.80142	7.17883	7.1769	7.38053	7.48919	7.85445	7.79645	6.27638	7.88124	7.94289	8.09745	5.94237	6.70593	6.5823	7.75645	7.39982	7.31012	7.13507	7.51796	6.94258	7.54855	7.49992	6.53122	6.57042	7.42984	7.18502	7.23214	6.18643	7.57985	7.11106	6.42989	7.22805	7.17907	6.4551
APOBEC2	ENSG00000124701	mRNA	2.98957	4.03378	3.64012	3.81012	0.878711	4.03767	3.33794	3.61814	2.40298	3.58457	2.72272	2.98551	3.85101	3.96142	3.82379	3.29214	3.63272	3.71388	2.68753	2.87707	2.32789	3.64519	3.27449	2.186	3.9439	3.97395	2.59603	3.25701	4.30482	2.2259	2.18324	1.99156	4.46922	3.51512	3.19723
APOBEC3F	ENSG00000128394	mRNA	8.16498	7.51353	6.97757	7.69763	6.77358	7.3571	6.93093	7.02172	7.33323	7.37033	7.03587	7.26171	6.91172	6.39641	6.99634	7.29956	7.07384	7.81184	7.38911	7.75532	6.20867	7.50899	6.87428	8.34913	7.53292	8.16325	7.20643	6.3755	6.67367	7.35097	7.07713	7.80341	7.60388	7.53852	5.61506
APOBEC3G	ENSG00000239713	mRNA	8.22969	7.96196	7.35072	8.0453	7.76635	7.66337	7.53641	7.50517	8.56382	7.85271	7.7601	8.09198	8.6341	8.04434	8.20371	8.45517	7.26856	7.87369	8.23156	8.3461	7.42562	7.63014	7.3405	7.84609	8.00707	8.21621	8.252	8.0476	7.77144	8.12501	7.39078	7.67839	7.50842	8.3893	6.90278
PQBP1	ENSG00000102103	mRNA	8.28564	7.85884	5.4886	8.00181	8.78525	7.79036	5.86152	7.71612	8.25757	7.41757	6.70061	7.44309	7.91505	7.96148	6.95411	8.19899	4.26136	4.82667	5.01299	4.85372	5.97602	4.29397	4.41762	5.3323	7.573	7.52844	7.45314	6.06301	7.23517	4.88108	6.34108	6.29781	7.64795	7.63682	6.22658
PATL2	ENSG00000229474	mRNA	3.10592	3.72834	4.62231	3.48528	4.16149	3.34661	3.31479	2.16389	4.85526	3.0031	3.11065	3.24403	4.62263	3.4274	2.49863	4.38731	4.36042	4.06506	3.23153	3.35278	2.44771	3.53876	3.53005	2.89261	4.86771	4.95736	2.87481	4.33134	3.17249	3.91227	3.99578	3.12281	4.18625	4.06796	3.3395
PATL1	ENSG00000166889	mRNA	10.596	10.2259	10.5358	10.4143	10.3865	10.3956	10.5696	10.6048	10.5841	10.6807	10.7639	10.8651	11.7717	11.471	11.4077	11.5303	10.5585	10.4386	10.3533	10.2202	11.1911	10.0257	10.4189	10.4821	10.7301	10.1529	10.4941	11.1991	10.4108	10.6646	10.2777	10.5623	10.0676	10.3147	11.1209
EDC3	ENSG00000179151	mRNA	7.25894	7.21089	6.98995	7.19708	7.04268	7.12209	6.85161	7.30396	6.14874	7.04434	6.83409	7.08929	6.65641	6.33396	6.00482	6.70813	5.99526	5.74773	6.47878	6.2109	6.10972	6.46876	6.20795	6.30832	7.05097	7.46736	6.96592	6.31269	7.04063	6.90603	6.49525	6.5676	7.06967	7.29121	5.50245
WBP4	ENSG00000120688	mRNA	7.09075	7.50996	8.05934	7.53898	7.44923	7.40121	7.66449	7.42352	6.83496	7.53967	7.57412	7.38932	7.15805	7.49477	7.9465	7.63719	8.53667	8.72093	8.54435	8.13051	8.58468	8.65463	8.11924	7.82279	6.97566	6.97308	7.88638	8.21459	7.41408	8.36705	8.19055	7.84943	7.29129	6.5582	8.3993
EIF5A	ENSG00000132507	mRNA	10.1337	9.20597	8.96897	8.83674	10.6061	9.77759	9.41523	9.79924	10.9119	9.97364	10.1178	9.42113	10.2095	9.75906	9.31398	9.02075	7.61417	8.02149	8.54447	8.41918	8.86389	7.78322	8.61293	9.13882	9.43497	9.3916	9.62405	8.82574	9.58497	8.12186	9.12594	9.06314	9.30102	9.94321	9.24802
EIF5A2	ENSG00000163577	mRNA	6.49629	5.37189	6.15537	5.46012	5.72483	5.68154	5.88455	5.05925	6.04425	4.16199	4.73129	4.16159	4.6206	4.56003	5.51944	4.88799	1.99957	2.63791	5.56996	3.46849	1.9706	4.36074	3.92111	4.27504	1.31103	2.60502	5.4835	5.11985	1.25912	5.90939	5.70996	5.86505	2.98171	4.108	6.38154
EIF5AL1	ENSG00000253626	mRNA	4.25117	2.98093	2.1315	4.38164	4.92467	3.62297	2.75526	5.13858	4.76115	3.41627	3.07164	5.09237	3.98704	3.14592	4.09129	4.51082	1.56169	2.03538	2.31787	0.68673	2.69052	0.834583	1.83235	2.0975	2.31945	1.74815	3.55547	2.59219	3.5375	1.62833	4.26882	4.11559	2.82562	2.5412	2.78739
BOLL	ENSG00000152430	mRNA	-0.503588	-0.472135	0.386326	0.109779	1.07217	-0.572795	0.417852	-0.482697	-0.386431	-0.0760816	-0.59444	-0.626541	-0.469543	-0.407823	0.484255	-0.509687	1.76764	0.145139	1.39571	1.07089	-0.407304	1.44	0.0315648	-0.503773	-0.449727	1.20268	0.866956	-0.139425	-0.466297	2.31183	2.44388	0.945364	0.458413	-0.328399	2.05347
MTHFSD	ENSG00000103248	mRNA	4.06087	5.66425	4.77597	5.35993	5.18898	5.74497	5.3171	5.44824	4.25259	5.49247	5.80804	5.59312	4.7705	5.74095	5.69557	5.58736	6.27819	5.87512	6.00894	5.2565	5.74352	6.10122	5.54992	5.95701	5.95645	5.95051	5.85156	4.26819	5.96422	5.65725	5.0589	4.96606	6.066	5.27627	4.3238
SON	ENSG00000159140	mRNA	12.5447	12.6347	12.8031	12.6228	12.3738	12.5763	12.7155	12.5544	12.4597	12.6603	12.6056	12.8202	12.5682	12.9717	12.9961	12.7524	12.5953	12.5234	12.7847	12.5301	12.4159	12.6233	12.509	12.7471	12.2032	12.2029	12.3549	12.7998	12.3054	12.5853	11.9988	12.5072	12.0005	12.3286	13.0202
SPATS2L	ENSG00000196141	mRNA	8.49373	7.89116	7.48898	7.8863	8.23598	6.88225	7.37673	7.74373	8.55505	7.67125	7.83478	8.21992	7.54116	7.04389	6.85751	7.41811	9.10342	7.021	8.41619	8.10782	3.20919	7.15173	8.41011	7.6814	8.68716	6.90154	8.45407	9.78653	3.38966	6.80694	8.59554	8.1862	5.04396	6.51902	5.73629
SPATS2	ENSG00000123352	mRNA	7.74515	7.63677	7.66616	7.63758	8.15424	7.87607	8.00874	7.84692	8.29489	7.46643	7.1952	7.71244	6.10276	5.64182	5.13993	5.51206	7.3605	7.08966	7.56317	7.6739	7.5556	8.11003	7.53587	7.19465	6.57538	7.20478	7.81754	5.53177	7.11459	8.82608	7.14089	6.963	8.91208	6.65754	5.42561
U2AF2	ENSG00000063244	mRNA	6.70548	6.92602	5.83019	6.15731	7.64572	7.05297	6.01521	6.56886	7.68295	7.04588	6.96177	6.46574	7.34607	7.17973	6.43326	6.826	4.76942	4.63243	4.55715	4.72103	5.09182	4.47277	4.68356	5.77622	6.78448	7.208	7.09294	4.94746	6.32645	5.15707	5.97262	6.17401	7.20053	6.89337	5.39273
UHMK1	ENSG00000152332	mRNA	10.5914	10.8594	11.3654	10.813	10.7847	10.9862	11.2855	10.681	11.1559	10.9616	10.9077	10.8096	10.685	11.8627	12.2563	11.5583	11.7452	11.9574	11.8648	11.9937	11.4067	12.0964	11.5855	11.8457	11.1887	10.7744	11.0132	11.916	11.088	11.6645	11.1622	11.6858	10.4639	11.2867	11.7332
CSDE1	ENSG00000009307	mRNA	13.6984	13.395	13.5707	13.4983	13.6881	13.3446	13.5658	13.4257	13.7239	13.3136	13.3981	13.5224	13.5059	13.6404	13.5358	13.6851	13.4476	13.5281	13.4064	13.7107	13.587	13.6719	13.5473	13.3338	13.281	12.8927	12.9804	13.5964	13.2656	13.4288	13.1152	12.9493	12.8232	13.2581	14.0251
POLR2L	ENSG00000177700	mRNA	5.41722	5.2862	2.98405	5.84248	5.47778	5.81471	3.80092	6.11197	6.74312	5.75062	5.44142	5.84633	5.72762	6.48347	5.99504	6.67347	3.39031	3.38183	4.2185	3.87453	4.13526	3.85552	3.53811	3.74641	6.97872	6.11583	6.70985	3.19402	4.14121	2.6234	6.15595	5.24059	5.63311	5.5263	4.20675
XRCC6	ENSG00000196419	mRNA	10.9243	10.3432	10.5304	10.3903	11.1183	10.7135	10.7381	10.751	11.5477	10.9592	10.8241	10.7776	10.5601	10.6134	10.1632	10.4755	10.067	10.3244	10.5819	10.5659	10.9483	10.591	10.4748	10.4488	10.4278	10.4661	10.3065	10.3472	10.6716	10.2734	10.2402	9.66356	10.4346	10.5516	10.4226
SUPT5H	ENSG00000196235	mRNA	8.90385	8.32556	7.40724	8.26476	8.37435	8.3651	7.03799	8.23658	9.0542	8.22511	7.77858	8.5056	9.09822	8.64192	7.67362	8.53782	6.72943	6.30404	6.83659	6.6904	7.31316	6.64865	6.17277	7.30578	8.69205	8.41389	8.24887	7.3702	7.89345	7.17547	7.8332	7.73299	8.39809	8.39863	7.7601
RSRC1	ENSG00000174891	mRNA	8.32601	8.2079	8.39531	8.06657	8.69984	8.34756	8.59723	8.59422	8.61268	8.69551	8.5681	8.56277	7.22501	8.4918	8.45301	8.20685	8.62395	8.8732	8.69771	8.79139	9.08544	8.84324	8.77146	9.00247	8.16701	7.95608	8.08036	8.71481	8.45322	8.80796	8.83515	8.81415	7.89041	8.01886	8.92331
POLR2J	ENSG00000005075	mRNA	4.87016	5.84786	3.58616	5.76901	6.30101	5.69102	4.16192	5.90726	6.46318	5.92089	5.41936	5.70876	5.93566	6.65115	5.48997	6.31558	3.22242	3.38098	3.62013	3.87114	4.70739	3.17207	3.01539	4.36824	6.57146	5.42464	5.76505	4.30475	4.72771	3.86657	4.40749	4.78152	5.58675	5.51541	4.19963
POLR2J3	ENSG00000168255	mRNA	3.64326	4.12228	4.08829	3.51937	4.74793	3.35494	4.15092	3.74565	4.03203	3.90949	4.87293	3.52428	5.7135	4.98201	4.54468	4.72805	3.97445	5.39364	4.29917	3.70148	4.10114	3.90851	4.84517	4.34734	4.66145	7.04338	4.79124	4.45154	4.57891	4.89701	5.07247	5.14782	4.32473	4.60732	4.91713
SAFB2	ENSG00000130254	mRNA	9.53616	9.36121	8.71511	9.14124	9.02056	9.36414	8.57162	9.17992	9.59541	9.46113	9.50992	9.40108	9.88811	9.61966	9.08034	9.5647	8.58663	8.62572	8.56844	8.52214	8.52164	8.32418	8.49725	8.79799	9.173	9.6651	9.29218	9.15263	8.64604	9.14504	9.59023	9.08892	9.12889	8.90474	9.48903
SAFB	ENSG00000160633	mRNA	9.44776	9.64998	9.52734	9.68042	9.4252	9.85249	9.52273	9.83288	10.1581	9.99491	9.54249	9.96452	9.60785	9.7123	9.25712	10.1198	9.89454	9.50151	9.56162	9.46831	9.72142	9.58923	9.45895	9.48773	9.57747	9.86167	9.58741	9.61193	9.15997	9.86549	9.42756	9.0106	9.83702	9.45247	9.76447
SLTM	ENSG00000137776	mRNA	10.4859	10.9641	11.4585	11.0456	10.4767	11.019	11.2894	11.162	11.0465	11.1304	11.1509	11.1783	11.0054	11.1506	11.3146	11.3482	11.7834	11.3003	11.0036	11.2623	11.5623	11.537	11.4453	10.9407	11.0597	10.9998	10.6614	11.478	10.5582	11.5146	11.6024	11.026	11.0521	10.5989	11.2926
POLR2I	ENSG00000105258	mRNA	4.96618	4.72116	1.83374	5.01244	5.88888	4.85491	2.31469	6.68819	5.79959	5.32821	4.76911	5.88308	4.33775	4.35552	3.97199	5.09607	2.08789	2.14162	1.70474	1.28955	2.36696	1.50084	1.26275	2.19861	3.69603	3.94237	5.4147	1.56765	3.14377	1.71669	4.09825	2.55491	4.82326	4.26516	1.7152
CNOT1	ENSG00000125107	mRNA	12.062	12.2722	12.8054	12.8244	12.3772	12.6377	13.0274	13.0059	12.5053	12.8929	12.9035	13.3581	11.9793	12.6418	12.6471	12.8082	12.7415	12.6692	12.5598	12.6546	12.6147	12.8305	12.8572	12.4273	12.0952	12.1669	12.1072	12.561	12.5433	12.604	12.2928	12.2195	12.1354	12.2438	12.1273
USP10	ENSG00000103194	mRNA	9.61985	9.82706	9.85585	9.54012	9.40994	9.96479	9.99467	9.79334	9.38096	10.1738	10.2361	10.0616	9.56635	9.51855	9.95305	9.84479	9.27866	9.60903	9.57695	9.53827	10.3922	9.80217	9.86197	9.8655	9.89328	9.68202	9.48776	9.68354	10.1751	9.82525	9.62002	9.55777	9.65526	9.87316	9.43807
SMNDC1	ENSG00000119953	mRNA	9.29109	9.11901	9.4234	9.1347	8.63725	9.09882	9.4917	9.0128	8.80776	8.97666	9.08423	8.99992	9.74861	9.52692	9.69564	9.50679	9.54593	9.79243	9.90518	9.37511	9.76932	9.81842	9.62635	9.66059	9.5362	8.84764	9.34059	9.67844	9.83122	9.73797	9.42947	9.81258	8.82515	9.06691	9.49878
SND1	ENSG00000197157	mRNA	10.7003	10.0767	9.97617	10.3928	11.6018	10.6221	10.6692	11.1831	11.5316	10.8524	10.7764	11.1899	10.9139	10.6076	10.1436	10.7071	9.63237	9.56841	9.72231	9.56313	10.5051	9.63992	9.75623	9.82647	10.8957	10.2926	10.3671	10.2737	11.0121	9.76877	9.8817	9.9176	10.5148	10.3174	10.0687
EIF3M	ENSG00000149100	mRNA	12.0257	11.4744	11.8505	11.723	12.2421	11.7439	12.2046	11.8326	11.6989	11.6512	11.6926	11.6894	11.6838	11.4258	11.4533	11.8575	11.9597	12.1167	11.8784	12.3163	12.9729	12.1555	12.0669	12.2059	11.0565	11.2069	10.8543	11.4043	11.9729	11.4372	11.4374	11.3472	11.1931	11.5019	11.3799
SUGP1	ENSG00000105705	mRNA	5.44024	5.81529	4.0082	5.6498	5.7517	5.84579	4.18023	5.96193	6.65157	5.65133	5.28274	6.18461	6.03268	6.16479	5.5445	6.3112	3.68633	3.71727	3.63964	3.82157	4.0634	3.19617	3.7855	3.68606	6.22838	6.15958	5.83261	4.58861	5.13905	4.19234	5.35703	4.92595	5.88595	5.37466	3.42624
SUGP2	ENSG00000064607	mRNA	8.84023	8.48541	8.76002	8.59158	8.80313	8.81575	8.97798	9.18587	9.14807	8.93315	9.02823	9.12815	9.17752	8.6275	8.45439	8.49683	9.1377	8.23075	8.22651	8.51844	8.64427	8.78508	8.4556	8.79541	9.39396	9.32768	9.45265	9.06776	8.97658	9.35716	9.29494	9.12783	9.69392	8.86346	8.77001
CCAR2	ENSG00000158941	mRNA	8.50642	7.81239	7.31713	7.81849	7.84563	8.00914	7.36467	7.95768	8.63007	8.00175	7.78157	7.83141	8.80833	8.34014	7.93363	8.17802	5.77863	5.79765	6.26426	6.23942	6.96867	6.28579	6.22735	6.75699	8.19996	8.26139	8.23027	7.41203	8.25518	6.83894	7.48102	7.78139	7.99095	7.79967	7.97321
CCAR1	ENSG00000060339	mRNA	9.6044	9.6212	10.3068	9.65701	9.06184	10.0574	10.2521	10.0559	9.80306	10.3511	10.4053	10.4294	9.38271	9.78078	10.0787	10.1096	10.9042	10.5597	10.7628	10.1843	10.6115	10.8641	10.5794	10.0116	10.0733	9.95743	10.058	10.1575	10.0154	10.4475	10.371	9.76857	10.3515	9.58391	9.99725
SFSWAP	ENSG00000061936	mRNA	9.3035	9.24744	9.00365	9.13332	9.70665	9.18564	8.75615	9.11719	9.82366	9.09625	9.02182	9.18945	10.2302	9.69711	9.62405	9.51798	8.63037	8.54149	8.61311	8.43237	8.59658	8.33245	8.77911	8.88109	9.07425	9.33313	9.06233	9.19385	8.86544	8.74522	9.114	9.16327	9.10876	9.0967	9.72147
EIF1	ENSG00000173812	mRNA	12.3118	11.8368	11.8977	11.417	12.3432	11.4764	11.6756	11.2513	12.632	11.3917	11.1893	11.3229	12.8213	12.4615	12.3344	12.0111	11.707	11.6982	11.8057	12.4166	12.7346	11.3662	11.3011	13.0921	11.9935	11.3133	11.5251	13.1943	11.7204	11.6436	12.0326	12.4313	10.9939	11.9466	13.8394
EIF1B	ENSG00000114784	mRNA	8.27986	7.59889	7.65649	7.85065	8.35454	7.64888	8.21501	7.74161	7.65282	7.15973	6.81515	7.49862	7.96792	7.04561	7.48906	8.26216	8.20046	8.8443	9.39626	9.19865	8.96258	8.94173	8.369	9.05024	8.89648	8.09706	8.88105	9.54788	8.22992	8.5951	8.03202	7.92514	9.71555	7.89971	9.29092
CLP1	ENSG00000172409	mRNA	4.67256	5.5191	5.56875	5.62296	5.75771	5.84942	5.96758	6.16854	6.15157	6.50644	6.8032	6.68416	7.43991	7.17607	6.56813	6.76062	5.27145	5.92175	6.10623	6.50168	6.7841	6.69853	5.87423	6.2733	6.00427	5.63336	6.66726	6.58722	6.7391	6.31755	6.12836	6.3745	5.41955	6.55452	7.22093
SF3B3	ENSG00000189091	mRNA	10.8048	11.1478	11.5911	11.7384	11.2116	11.46	11.715	11.9541	11.1923	11.6248	11.7303	12.1705	10.022	10.7917	10.5104	11.0007	11.0085	10.9705	11.2179	11.035	10.5382	11.5047	11.2965	10.8432	10.7821	10.9458	11.0677	10.5855	10.7196	11.3253	10.8086	10.2925	11.0053	10.8882	10.0177
SWT1	ENSG00000116668	mRNA	7.02686	7.00517	7.22131	7.32454	6.1662	6.68901	6.8483	6.26551	4.28766	5.97395	5.89341	6.09622	6.46484	6.94687	7.47037	6.58612	7.67004	7.96555	7.90665	7.26396	7.09306	8.19941	7.433	7.83154	6.61742	7.06098	6.74615	7.42126	6.93878	7.66335	6.50164	6.59688	6.95245	6.28323	8.16566
CASC3	ENSG00000108349	mRNA	10.3632	10.2566	10.4083	10.3727	10.6004	10.5088	10.6638	10.5235	10.4933	10.3513	10.3224	10.3318	10.6727	10.438	10.1813	10.7636	10.1626	10.1526	10.3689	10.244	9.74736	10.2175	10.0233	10.0738	10.5897	10.5405	10.4782	10.4522	9.87099	10.6675	9.81554	9.90208	10.4783	10.553	10.9032
UBA1	ENSG00000130985	mRNA	11.2949	10.7048	10.0724	11.0017	11.4289	11.0844	10.5087	11.4079	11.6929	11.2271	11.7119	11.647	11.6278	11.4081	11.234	11.2713	8.99203	9.49258	9.61058	9.3441	9.92408	9.43863	9.34975	9.55242	11.3435	11.0738	11.2098	10.2678	10.8403	10.3974	10.9165	10.6879	10.7692	11.0071	10.2882
LSM12	ENSG00000161654	mRNA	6.92007	7.17642	7.74825	5.77666	7.43836	7.6531	8.09965	6.68303	7.96373	7.80933	8.22725	6.67003	7.37164	7.91052	7.98065	6.65832	7.88718	7.77425	7.67853	7.98946	8.42494	8.21031	7.7892	8.24551	8.28863	7.60138	7.93216	8.21838	7.67724	8.17843	7.54157	7.66172	7.87614	8.09514	8.6054
POLDIP3	ENSG00000100227	mRNA	9.51421	8.6739	8.92795	8.98773	9.57388	9.10765	8.89021	9.42472	8.9981	8.8833	9.0657	9.36783	9.37899	9.0505	8.73426	9.39395	7.7368	7.80032	8.06097	8.16474	8.59721	8.08852	7.95638	8.18546	9.28687	9.05713	9.0001	8.64129	9.3197	8.95212	8.18235	8.11352	8.72491	9.12976	8.64503
KHNYN	ENSG00000100441	mRNA	9.00367	8.95345	8.3516	9.03863	8.56083	8.52198	8.18377	8.57505	8.10858	8.48008	8.22289	8.78888	8.58328	8.97203	8.7401	9.12806	8.58671	8.38291	7.89223	8.82646	9.09682	8.29232	8.58017	8.97735	8.25214	8.56706	8.46855	9.25334	8.9153	8.76366	8.21747	8.64531	8.39746	8.78092	9.53555
PAN2	ENSG00000135473	mRNA	7.83703	7.68857	7.91038	7.83188	8.27361	7.81219	8.20806	8.31646	8.26394	8.07087	8.28349	8.50047	8.01728	8.1019	8.09794	8.42808	7.80761	7.65176	7.91472	7.87176	7.65966	7.79856	7.38279	7.70344	8.28437	8.16325	7.62406	7.65746	8.20198	8.34026	7.56752	7.7957	8.27411	8.08954	7.29475
TNRC6A	ENSG00000090905	mRNA	9.19316	9.86404	9.95648	9.78261	9.10458	9.40897	9.59304	9.40457	8.62221	9.26598	9.4765	9.55412	9.24643	9.45186	9.60339	9.73073	9.92316	9.77772	9.95298	9.44694	9.15672	9.83272	9.82702	9.87882	9.66962	9.90315	9.60698	10.0358	9.46737	9.81467	9.43706	9.52136	9.51984	9.66294	9.83774
TNRC6B	ENSG00000100354	mRNA	11.9825	12.1399	11.9876	11.9304	11.088	11.6032	11.5282	11.1813	11.8768	11.4586	11.5281	11.3767	11.7118	11.9536	11.919	11.7687	12.0186	11.8987	11.7995	11.5871	11.4711	11.8992	11.5715	11.7777	11.3092	11.799	11.4861	11.6344	11.656	11.9314	11.508	11.8432	11.3861	11.4884	11.7159
TNRC6C	ENSG00000078687	mRNA	8.42166	8.75171	8.97463	8.74584	7.69121	8.59746	8.81983	8.43592	8.14642	8.14955	8.56101	8.04191	7.12664	7.95318	8.1624	7.65272	7.32633	6.47013	7.77757	6.33274	7.92856	7.23687	7.50773	8.16603	7.16494	7.02	7.15471	6.81981	8.13916	7.46941	7.68119	8.32142	8.81385	7.99844	6.66974
NGDN	ENSG00000129460	mRNA	8.34808	7.99631	8.26082	8.15109	8.33197	7.86732	8.2982	8.02089	8.72446	7.83422	7.82085	8.1308	8.75922	7.67907	7.50919	7.9992	7.97909	8.02548	8.34706	8.417	8.41821	8.49275	8.25163	8.43638	7.62452	7.76518	7.73319	8.45159	8.0912	8.29898	7.65927	7.58723	7.73922	7.87917	8.31858
PRDX1	ENSG00000117450	mRNA	10.0393	9.82754	10.4241	10.2224	9.89919	9.05967	9.31281	9.35538	8.77182	9.0877	8.92541	8.83962	7.89018	8.85023	8.31099	9.49144	9.20549	9.68972	10.5039	9.40422	10.3593	10.1483	9.68323	9.89787	9.18508	8.95388	8.95284	9.30937	9.1742	8.68181	7.85156	8.05569	8.57092	8.74418	9.72888
NUFIP2	ENSG00000108256	mRNA	10.7485	11.2365	11.6395	11.324	10.3771	10.7116	11.1357	10.831	10.769	10.9337	11.2214	11.1814	11.3624	10.977	11.419	10.9349	12.1375	12.4638	12.1697	12.3047	11.7229	12.1172	11.9842	12.5619	11.2739	11.513	11.9387	12.831	10.928	12.1878	12.0665	12.1185	10.9997	10.7304	13.2163
RBM6	ENSG00000004534	mRNA	8.72577	9.61127	9.83181	9.69467	8.71956	9.7554	9.94094	9.69682	8.55613	9.82083	9.82788	9.83305	9.22208	10.0667	9.8433	10.203	9.78905	9.28879	9.16918	9.62547	10.4226	9.2744	9.2257	9.65536	9.413	9.6217	9.24958	9.88999	9.28956	10.4013	9.48743	9.57409	9.52883	9.68464	9.80313
RBM10	ENSG00000182872	mRNA	8.10107	7.76806	6.06193	7.81492	7.72189	8.05819	6.10282	8.33408	8.61901	8.04274	7.81815	8.09543	6.8709	7.17913	7.0278	7.59665	4.51946	4.14426	4.6475	4.88621	4.99026	4.43464	4.5131	4.89956	7.55404	8.05918	7.8429	5.48203	6.66257	5.55048	7.40002	7.10689	7.90364	7.08856	4.92672
RBM5	ENSG00000003756	mRNA	9.95424	9.79243	10.2648	9.87332	9.76649	9.6612	10.0271	9.84512	9.69415	9.28467	9.40831	9.47175	10.6836	10.0103	10.1901	10.3646	11.2075	10.7144	10.7595	10.2109	10.2229	10.6788	10.3444	9.90321	10.156	10.7567	9.85978	10.9187	10.4156	10.8875	10.2243	9.80274	10.4848	10.068	11.0633
RBM44	ENSG00000177483	mRNA	2.63598	4.61758	2.89901	4.4858	0.945673	3.5752	1.38952	3.40275	3.54213	4.47112	2.45728	3.30565	4.33872	4.79624	4.9641	3.86076	4.68022	3.66016	3.49529	4.11101	4.41074	4.05256	3.61611	3.38393	4.43653	3.95727	3.15957	4.8991	3.29358	3.58172	2.85446	4.12055	2.77637	4.2695	6.11246
MYEF2	ENSG00000104177	mRNA	8.05066	8.56087	8.75898	8.32409	8.24013	7.98363	8.02277	7.59386	7.79268	7.19299	6.54288	6.98482	1.49617	2.55643	3.24663	2.60405	7.09207	2.82399	2.6655	8.63784	2.83834	2.04107	8.91502	5.53706	4.69483	2.45704	2.04857	6.62095	1.50774	3.70847	8.80165	5.05513	7.63586	4.75243	3.09929
HNRNPM	ENSG00000099783	mRNA	10.8467	10.9896	11.0097	10.985	11.3354	11.2807	11.1387	11.209	11.7191	11.6008	11.0253	11.2611	10.6971	11.1647	10.8069	10.9347	10.8604	10.3934	10.504	10.6997	10.9278	10.655	10.6883	10.83	10.2267	10.4074	10.6542	11.024	10.2271	10.5581	10.6213	10.4543	10.6751	10.4358	11.2843
CALR	ENSG00000179218	mRNA	11.0585	10.3772	10.7699	10.6459	12.8292	11.6982	12.222	12.7135	12.0199	12.6038	13.0896	12.7121	11.3565	10.5606	10.2922	10.6844	9.77313	9.60383	10.3526	10.3939	10.8292	10.3696	10.3395	10.6242	11.0983	10.4418	11.1843	11.1892	10.7359	10.8192	11.1698	10.7198	11.6003	10.9731	11.0939
APOBEC4	ENSG00000173627	mRNA	-0.975949	1.13199	-0.164553	-0.0485399	-0.977334	-0.0647471	-0.802791	-0.963642	-0.872419	-0.2617	-0.130933	0.200996	-0.955831	0.840599	-0.759851	-0.979518	-0.89144	-0.95144	-0.971871	-0.977539	-0.270402	-0.35017	-0.981688	-0.976057	-0.943973	-0.13754	-0.942177	0.622053	-0.953895	-0.970145	0.242022	-0.925608	-0.776481	-0.787182	1.66629
MBNL2	ENSG00000139793	mRNA	9.10418	9.47637	9.36016	9.58702	7.70144	9.25469	9.48999	9.07316	8.60242	8.66228	8.61066	8.71723	9.74886	9.31945	10.0456	9.95466	9.20975	9.22482	9.52119	9.262	3.74908	10.0076	9.40815	9.26818	9.67845	8.47732	8.71631	9.94467	3.03144	9.87827	9.03148	9.29863	9.72952	9.0188	9.56198
MBNL3	ENSG00000076770	mRNA	11.0077	10.7708	11.3553	11.0374	12.1442	11.6737	12.0393	11.5019	11.9692	11.5297	11.4908	11.4502	10.6283	11.2134	11.44	10.9614	10.5579	11.6187	11.1428	11.1986	11.1713	10.5127	11.5752	11.6317	10.2399	10.5093	10.6437	11.2189	10.6047	10.3312	11.3768	11.6603	9.82964	10.5673	11.187
MBNL1	ENSG00000152601	mRNA	12.986	12.8877	12.7309	12.6129	12.5484	12.5281	12.5442	12.2341	12.8676	12.5623	12.6965	12.5451	12.8192	12.9662	13.5485	12.9326	12.7633	12.8831	12.6184	12.575	13.7152	12.6682	12.3658	12.5698	12.6058	12.3523	12.3777	12.9224	13.5452	12.4969	12.4128	12.7843	11.8153	12.4299	13.2456
ALYREF	ENSG00000183684	mRNA	6.82125	6.22378	5.2325	6.50481	7.98272	7.08499	5.81393	7.44476	7.79805	7.20089	7.2293	7.41372	7.11264	6.76818	6.52138	6.5368	4.54804	4.3167	4.43339	4.48146	4.70553	4.44626	4.73474	4.66946	6.46881	6.24433	6.84623	5.11743	5.63114	4.76216	6.44137	6.40563	6.91136	6.29909	5.61804
RBBP6	ENSG00000122257	mRNA	10.873	10.83	11.3643	10.7149	10.5575	10.7041	11.1009	10.6564	10.8153	10.8496	11.1267	10.861	10.8407	10.7198	11.1617	10.8222	11.01	11.0534	10.889	11.1767	11.0016	11.1416	10.8877	11.8451	9.9763	10.4266	10.5224	11.7873	9.87168	11.4167	11.8393	11.8687	10.1801	10.1124	12.3863
NOL3	ENSG00000140939	mRNA	1.42958	2.21455	1.20095	2.31047	0.336652	2.10802	1.2355	1.23514	0.508753	1.58934	1.71345	1.56984	2.34495	2.58777	2.30789	2.7692	1.48039	0.936023	1.45259	0.828261	2.58979	0.968952	0.325985	1.42897	3.75195	1.23427	1.61604	2.6154	1.76769	1.20247	1.17333	2.26912	2.79183	2.44398	2.17728
SLBP	ENSG00000163950	mRNA	9.3661	8.43908	9.04753	8.97333	9.706	9.35492	9.88707	9.58938	9.4646	9.62594	9.95379	9.77671	8.6987	8.88981	9.17755	9.04248	9.34842	9.07641	9.68401	9.04979	10.2047	9.33348	9.64049	9.1078	9.06916	8.84811	9.13412	8.99449	9.66749	9.37678	9.92667	9.34682	9.18045	8.72573	9.49273
ADARB2	ENSG00000185736	mRNA	2.3555	2.04384	-0.207583	1.84708	-0.352049	1.45229	-0.194003	-0.330341	-0.239351	0.588129	-0.433587	0.168282	-0.318015	-0.259723	-0.16545	-0.355525	0.390504	0.624538	-0.343372	0.162737	0.772939	0.93884	0.147655	0.511631	-0.299379	2.28418	0.66632	-0.0212713	0.613406	1.68809	0.888918	1.0209	0.559296	-0.183668	0.907541
ADARB1	ENSG00000197381	mRNA	6.24198	7.08197	6.86973	6.94281	7.99039	7.58623	7.6292	7.56951	6.11005	7.12419	7.03967	7.49598	6.0807	5.72028	5.89118	5.66981	6.44014	6.52593	7.01119	6.46418	7.33253	6.86494	6.14977	7.0053	6.24869	7.51409	7.62063	6.18287	7.38148	7.26544	6.86993	7.78437	7.74421	7.29738	4.98294
ADAR	ENSG00000160710	mRNA	11.6653	11.5207	11.729	11.7798	11.7275	11.4985	11.6252	11.6808	11.9839	11.6301	11.8538	11.9826	12.148	12.0199	12.0058	12.0177	11.1383	11.1164	11.4111	11.4072	11.0675	11.3401	11.3109	11.2872	11.409	11.3583	11.3991	11.7165	11.2307	11.6332	11.2511	11.2518	10.9397	11.4457	11.8079
CLK3	ENSG00000179335	mRNA	8.71263	8.12328	7.37746	8.23553	7.72966	7.66492	7.02196	7.82925	7.81132	7.2813	7.16238	7.43832	9.32219	8.35996	8.08239	8.60978	7.17159	7.43932	7.22693	7.34563	7.57911	7.06911	6.86304	7.39929	8.62593	8.82171	8.5767	8.24224	8.51718	7.96405	7.92139	8.03603	8.34276	8.35639	8.67918
CLK4	ENSG00000113240	mRNA	8.14494	7.78139	7.77286	7.71406	6.97733	7.33512	7.50548	6.63862	7.08892	7.069	6.98238	6.88463	8.24537	7.73599	8.31857	8.14756	9.51675	9.49839	9.64432	9.31903	7.9871	9.26601	8.90402	8.24387	8.31068	8.272	8.54002	8.25955	8.24588	9.90909	8.49754	8.29235	8.92574	7.79279	8.96014
CLK1	ENSG00000013441	mRNA	10.0057	9.39964	9.69819	8.93715	10.05	8.84277	9.14716	8.1597	10.163	8.50458	8.25598	8.05593	10.7206	9.3795	9.79825	8.76708	10.9089	10.8387	11.1663	11.549	10.5295	10.6021	10.2985	10.747	9.70228	9.78945	10.0613	11.2598	9.51191	11.4518	10.9483	10.9971	10.3552	9.48641	12.2864
CLK2	ENSG00000176444	mRNA	6.90463	7.86766	7.21708	6.94752	6.54736	7.63892	7.17861	7.12316	7.1925	7.54186	7.93636	7.3615	7.01873	7.3656	6.99332	7.29599	7.09742	6.583	7.35282	7.25932	7.14675	6.53951	6.66775	7.31841	7.83656	7.84829	8.33564	7.31463	7.46243	7.80403	7.6938	7.01344	7.7767	7.62647	6.79494
CRYZ	ENSG00000116791	mRNA	7.48479	7.87406	7.96563	8.44888	7.36509	7.64797	7.84186	8.52521	6.10622	7.71589	7.6085	8.339	4.53067	5.48987	6.13699	7.95092	8.23849	8.98864	9.22186	8.63794	8.62572	8.89241	8.24386	7.98806	6.79689	7.89273	8.10255	7.4787	8.17595	9.0714	7.9673	7.82949	8.00736	7.38085	6.80609
EIF4A1	ENSG00000161960	mRNA	7.87859	7.0022	7.58082	6.80481	6.92608	6.78645	6.85527	6.84374	7.41406	6.72407	6.53934	6.65504	9.04531	7.27967	7.16563	7.37489	7.69475	7.38975	6.93235	7.17815	6.14488	6.67955	7.64242	7.36176	7.59231	8.25213	6.72389	7.3913	6.9578	6.70252	6.96493	7.26704	7.31806	8.01354	8.30845
EIF4A2	ENSG00000156976	mRNA	13.1191	13.0047	12.9501	12.7957	11.9405	12.2374	12.1687	11.8892	12.1275	11.7547	11.342	11.4088	12.4849	11.6925	11.7098	12.032	13.1706	13.6373	13.7996	13.4998	13.0399	13.8746	13.3748	13.1316	12.2813	12.9079	12.6511	12.4133	12.7912	13.2699	12.4969	12.2177	12.5527	12.3595	11.8533
EIF4A3	ENSG00000141543	mRNA	8.19333	7.6949	8.4464	8.60063	8.59057	8.34135	8.84015	8.87356	10.4484	8.86608	8.86165	9.46788	8.28993	8.26845	8.17081	8.6013	8.11113	8.37739	8.83596	8.58395	8.98295	8.9245	8.67543	8.22413	8.93013	8.66185	8.43934	10.0587	8.72906	8.62669	8.83137	8.27337	8.61124	8.58482	10.0312
IGF2BP2	ENSG00000073792	mRNA	9.75876	9.33229	9.72744	9.23777	8.92388	9.00612	9.01962	9.15181	8.50144	9.45518	9.76533	9.38158	8.40606	8.28406	8.06683	7.99897	10.1295	9.85375	10.3573	9.34609	10.7384	9.90349	9.62835	9.90088	9.94576	10.1418	10.1947	9.46789	9.69946	10.1132	9.99107	9.62237	9.95857	9.34028	9.11503
IGF2BP3	ENSG00000136231	mRNA	5.68688	6.3693	5.84476	5.49297	3.08725	5.48773	5.38253	5.0128	3.7667	5.76674	5.18458	5.03518	5.83631	4.91423	5.1645	4.57881	7.58963	7.29421	7.89864	7.43658	5.39522	6.42479	7.72731	7.49183	7.15951	6.16985	6.41055	6.48084	5.68352	5.26783	6.33693	6.47794	3.03379	5.13428	4.72718
UBAP2	ENSG00000137073	mRNA	10.5991	10.375	10.5531	10.5633	10.5646	10.636	10.8181	10.694	10.4954	10.6249	10.5933	10.7286	9.91174	9.74877	9.59641	10.0754	10.1767	10.1766	10.4566	10.0788	10.0376	10.5232	10.5592	10.6186	9.80489	10.458	10.3835	9.96845	9.74368	10.7802	10.5601	10.3388	10.3974	10.312	10.3183
UBAP2L	ENSG00000143569	mRNA	11.4752	11.3486	11.4201	11.5494	11.2904	11.6552	11.65	11.7436	11.274	11.8305	11.9839	11.9144	11.491	11.452	11.0809	11.7222	10.4926	10.6406	11.0093	10.5371	11.0008	10.7266	11.1205	10.8613	11.3674	11.3998	11.4434	10.9752	11.3751	11.3279	10.9283	10.8878	11.0602	11.2378	10.6861
EIF2B5	ENSG00000145191	mRNA	7.59617	7.55153	7.64984	7.70978	8.13779	7.91588	8.01012	8.24852	7.50021	7.73932	7.8334	8.03915	7.56556	7.72713	7.06989	7.75466	7.29711	7.06822	7.24261	7.27894	7.1705	7.42416	7.34426	6.74822	7.83512	7.96026	7.68214	7.30265	7.90293	7.67855	7.26022	6.48956	7.82633	7.35915	7.49044
CRNKL1	ENSG00000101343	mRNA	9.77807	9.795	10.0799	10.0441	9.41009	9.62496	9.95946	9.63571	9.62337	9.47482	9.47584	9.84112	9.35751	9.45257	9.64541	9.84597	10.2646	10.3984	10.4204	10.3256	10.2377	10.6875	10.362	9.85968	9.74227	9.77976	9.74732	9.91351	10.2592	10.4204	9.67367	9.78227	9.63779	9.69151	10.1667
POLRMT	ENSG00000099821	mRNA	4.28419	4.55987	2.9111	5.37317	3.61421	5.45929	2.71648	5.67753	4.65232	5.48578	5.4523	5.91944	4.53674	4.64147	4.12604	4.1714	1.20697	2.22682	1.43753	1.4022	2.69021	2.28214	2.23744	2.2802	4.98952	5.35046	5.38486	2.37707	4.00086	3.36982	4.42677	4.09342	5.29999	4.13768	1.83985
XAB2	ENSG00000076924	mRNA	7.32975	7.11982	3.5257	6.99204	6.8418	6.93605	3.38952	7.05501	7.77548	6.53641	5.59494	6.75699	7.11582	6.78791	5.8564	6.88343	3.76997	3.35299	3.79931	4.09435	4.05677	3.41549	3.23391	3.68086	7.34734	7.20763	6.70239	4.08597	5.59521	3.20489	5.97887	6.05861	6.77814	5.79761	3.12683
C12orf65	ENSG00000130921	mRNA	6.77898	7.16452	7.16973	7.06238	6.78155	6.96192	6.95193	6.87027	4.75881	6.39407	6.99908	6.48662	6.15996	5.4789	5.57371	5.89737	6.96118	6.9564	7.24496	6.75579	7.12962	7.46703	6.77054	6.29726	6.62231	7.69943	7.11145	5.26471	7.09064	7.94497	7.0908	6.97952	8.21594	6.91702	6.50885
MRTO4	ENSG00000053372	mRNA	5.01531	5.71625	4.76732	6.02841	7.48376	6.16267	6.29286	6.52045	4.94835	6.39976	6.70219	6.75111	4.80124	4.89375	4.58721	5.47735	4.26629	4.58052	4.20034	5.10706	5.18621	4.74014	5.49326	4.76878	5.42906	5.58465	5.69453	4.98254	5.18279	4.88815	5.59801	4.95868	6.18707	5.60243	4.78986
RBM26	ENSG00000139746	mRNA	10.2775	10.5499	10.846	10.6001	10.0072	10.4131	10.7253	10.4017	10.0053	10.5628	10.7243	10.7051	9.93655	9.95759	10.2884	10.2272	11.0274	10.8962	10.9541	10.9623	10.3706	11.1101	10.9314	11.0038	10.3325	10.5698	10.5563	10.7502	10.2705	10.9761	11.0986	10.8103	10.636	10.2303	10.424
RBM27	ENSG00000091009	mRNA	9.0355	8.77315	8.70319	8.13531	8.69924	8.76697	8.95244	8.43613	8.78548	8.5692	8.67089	8.17431	8.33729	8.62498	8.95748	8.64813	8.68669	8.91034	8.96276	8.67389	8.65837	9.21327	8.68364	9.02955	7.7328	8.17536	8.63039	8.55761	8.72853	8.79555	8.67858	9.07968	8.21943	8.06887	9.01713
C1QBP	ENSG00000108561	mRNA	9.27175	8.82446	9.28299	9.35605	10.114	9.55969	10.028	10.2512	9.8524	10.0437	10.1362	10.4021	8.45931	8.64202	8.03749	8.34881	9.24846	9.64063	9.68859	9.68278	10.2306	9.92374	10.1636	9.57176	8.31486	8.93464	9.31956	8.33258	9.38243	9.23263	9.37422	8.68989	8.91729	8.79341	7.95362
SUB1	ENSG00000113387	mRNA	10.8344	10.2326	10.4407	10.1785	10.7631	10.1176	10.2801	9.81584	11.5005	10.0438	9.88344	9.96703	11.2387	10.2376	10.4826	9.76719	10.2124	10.3049	10.5671	10.3161	10.8164	10.4944	10.7102	10.8041	10.1667	9.95169	9.31956	10.3122	10.6624	10.1736	10.2174	10.3622	10.1663	10.425	10.8407
SMG8	ENSG00000167447	mRNA	8.0202	7.38171	7.47726	7.40632	8.0432	7.68886	8.06384	7.91657	8.14919	7.53425	7.60715	7.94535	8.18559	7.60834	6.99473	8.04774	7.96736	8.24947	8.68614	8.24261	7.88033	8.7339	8.23199	7.97816	8.4812	8.08101	8.09488	7.2005	8.31195	8.43072	7.30637	7.17407	7.95295	7.70516	7.20172
GAPDH	ENSG00000111640	mRNA	14.0475	12.8498	12.246	12.598	14.7103	13.5054	12.8696	13.6332	14.6431	13.9306	13.9502	13.3666	14.4026	14.2842	13.5973	13.6313	11.7711	11.9522	12.6269	12.289	13.6525	11.9036	11.9969	12.4459	14.204	13.4834	13.6895	12.4438	14.4225	12.0166	13.0205	13.28	13.4139	14.1647	13.2468
TNPO3	ENSG00000064419	mRNA	8.71264	8.77873	9.05995	8.69118	8.98466	9.11323	9.35843	9.18907	8.909	9.05657	9.26122	9.21727	9.04	8.89784	8.92181	9.24294	9.45773	9.18736	9.32568	9.33249	9.28874	9.27488	9.2016	9.17811	9.41169	9.1913	9.36784	9.3842	9.37903	9.2319	8.96709	8.68989	9.38214	9.27481	9.42087
IPO13	ENSG00000117408	mRNA	7.69647	6.44787	5.95273	7.08095	7.0036	6.75722	6.48908	7.48735	7.32858	7.08565	7.29317	7.65955	6.83484	6.72497	6.57324	6.96976	4.86583	4.85953	5.61033	5.36103	5.36967	5.01178	3.99389	4.23936	7.17309	7.12746	7.46087	6.09296	6.68944	6.53057	6.30458	6.25793	6.34135	6.8357	5.60125
MOV10	ENSG00000155363	mRNA	7.82677	7.75179	7.17646	8.20905	8.19195	7.89076	6.52706	8.3561	7.73934	7.95775	7.9342	8.16738	6.96244	6.71349	6.84779	7.39532	5.62347	6.12799	6.8153	6.27755	6.57078	5.90255	6.25099	6.86617	7.33678	8.3048	8.40238	6.80091	7.9236	6.78801	7.65106	7.61498	7.86878	7.46555	6.23418
MOV10L1	ENSG00000073146	mRNA	-1.03874	0.0023913	-0.911349	-0.2508	-1.03958	-1.06228	-0.328631	-0.261023	-0.95135	-0.696144	0.28459	-0.582748	-0.231289	-0.090168	-0.859436	-0.614573	-0.966881	-1.02373	-1.03627	1.02394	-0.976885	-1.01868	-0.620504	-1.03881	-1.01909	-0.895095	-1.01796	-0.177857	-1.02525	-1.03522	-0.924916	-0.99478	0.11466	-0.881753	-0.691738
PARP1	ENSG00000143799	mRNA	10.8919	10.3418	10.6678	10.6046	10.8391	10.8319	10.8289	10.8449	10.9094	10.9471	10.8649	10.9088	9.11115	9.22574	8.89804	9.30922	9.08767	9.54521	9.94627	9.22522	9.37364	9.94756	9.96869	9.53876	9.41294	10.5473	10.283	8.80958	9.51396	10.1287	10.152	9.64898	10.4049	9.71033	8.21594
AFF1	ENSG00000172493	mRNA	12.7735	12.5451	12.826	12.4948	12.7629	12.5553	12.8537	12.2941	13.0054	12.3654	12.5032	12.5071	11.9157	11.6035	11.7435	11.8065	13.4167	13.1329	13.1274	12.2368	12.6867	13.4879	12.8126	13.4414	12.1698	12.5502	12.5532	12.0524	12.5877	13.1752	12.2956	12.6883	12.4074	12.7889	11.5125
AFF3	ENSG00000144218	mRNA	9.60818	9.23308	9.44527	9.5835	7.69889	8.90316	7.98753	8.95368	10.9875	10.3377	10.6568	10.8059	7.74446	7.90773	7.12098	7.8787	7.65098	9.67141	7.37284	9.73911	7.1346	8.14253	7.88879	8.49321	7.82822	9.13246	8.06104	8.54008	7.18578	8.19809	6.78892	7.16063	6.39848	9.76186	7.31077
AFF4	ENSG00000072364	mRNA	10.8501	11.0972	11.4394	11.098	10.6457	10.7159	10.9434	10.6885	10.8895	10.5379	10.6324	10.8411	11.1955	11.1511	11.3341	11.1346	11.2031	11.0474	11.3021	11.3244	10.8723	11.438	11.1456	11.3065	10.9467	10.5861	11.0801	12.3399	10.8089	11.5319	11.4075	11.4714	10.6344	10.7929	12.9006
AFF2	ENSG00000155966	mRNA	6.03899	3.50287	5.83301	5.92595	11.6037	10.7382	11.6529	11.1398	5.34461	10.0854	10.6876	10.3452	8.12599	9.76341	9.48363	8.51196	9.79202	3.54672	2.20285	5.65144	10.201	2.7363	6.50078	2.17767	9.47612	4.87507	5.96329	7.91039	9.47867	5.17652	8.30839	6.17512	7.04777	8.15658	8.41745
PARK7	ENSG00000116288	mRNA	9.70754	9.07283	9.52155	10.0187	10.1091	9.63921	9.88378	10.3658	10.1584	9.93656	9.90389	10.5267	9.15649	9.86489	9.33274	10.3252	9.69701	9.55741	9.85281	9.72803	10.1268	9.94193	9.86551	9.77129	10.0474	9.39797	9.7044	9.80985	9.91941	9.75905	9.29085	8.86476	9.48712	9.81153	9.38213
EIF3D	ENSG00000100353	mRNA	11.5659	11.0318	10.9583	11.1349	11.3663	10.8762	10.768	11.0087	11.086	10.5834	10.5251	10.9364	10.781	10.4821	10.1026	10.8379	9.62823	10.0818	9.45101	10.2274	10.7307	9.67157	9.91653	10.1579	10.5378	10.5526	9.84713	10.327	10.9931	10.1758	10.0552	10.0787	10.0263	10.6618	10.2015
MATR3	ENSG00000015479	mRNA	12.6088	12.4708	12.7151	12.5278	12.4132	12.4937	12.7608	12.5148	12.5575	12.5663	12.3392	12.5931	11.9302	11.9113	12.0936	11.9195	12.5845	12.964	12.8121	12.8463	12.5704	13.162	12.9254	12.7836	11.4759	12.1505	12.0327	12.2932	11.8634	12.8742	12.6419	12.5183	12.2287	11.9795	12.8345
FXR1	ENSG00000114416	mRNA	12.0718	11.8847	11.8835	11.953	11.9798	11.8267	11.9388	11.8375	11.905	11.8147	11.6746	11.8064	11.2658	11.4876	11.4426	11.7231	11.8221	11.8977	11.9369	11.8625	12.2719	11.8725	11.7572	11.9039	11.2168	11.3159	11.6822	11.4925	11.8264	11.8261	11.7843	11.9748	11.4295	11.4591	11.8811
FXR2	ENSG00000129245	mRNA	3.92363	4.87035	4.88262	5.0573	5.43232	5.20464	4.47486	4.81631	2.91776	4.76171	5.02253	5.20259	4.94999	5.28956	4.68822	5.44821	4.96094	4.88608	5.23838	4.82171	5.44211	5.36885	4.21122	4.74014	5.67227	6.22031	5.58596	4.71492	5.71556	5.73288	5.1253	5.2212	6.02039	5.87998	6.05437
FMR1	ENSG00000102081	mRNA	9.37033	9.21914	9.53237	9.02696	8.86833	9.04486	9.01734	8.72876	8.87924	8.83803	8.66816	8.7252	9.80641	9.77177	9.94067	9.7054	9.44644	9.25778	9.59455	8.7797	9.19734	9.1965	9.30208	9.15579	9.01146	8.62038	8.88499	9.82867	9.12641	9.2032	8.8174	8.91899	8.97548	9.03073	9.42847
CIRBP	ENSG00000099622	mRNA	10.7741	10.5322	9.75922	10.0381	10.8266	10.0687	9.27087	9.58215	10.98	9.67057	9.23117	9.04793	10.2025	9.52323	8.83283	9.48553	8.87278	9.37623	8.74657	10.007	9.98993	8.57692	9.24353	10.1033	9.56667	10.207	9.5705	9.001	8.57515	9.26192	9.91626	9.24608	8.88489	10.141	9.30501
RBM3	ENSG00000102317	mRNA	11.8462	11.1175	11.3928	11.2618	12.3228	11.6696	11.9137	11.5788	12.3023	11.6473	11.6413	11.4415	11.8427	12.039	11.7746	11.6861	10.4777	10.4711	9.65476	10.8895	11.8488	9.15445	10.5029	10.9953	11.0934	10.4699	9.96842	11.1526	11.5797	10.0457	10.7454	10.5939	10.0089	11.5403	11.742
CNOT7	ENSG00000198791	mRNA	10.0418	10.133	10.6299	10.3929	10.1459	10.3122	10.7014	10.3479	10.0441	10.1597	10.1844	10.3359	9.51979	9.9798	10.3181	10.0569	10.2299	10.4763	10.4152	10.4867	10.8162	10.7425	10.5954	10.6548	9.28995	9.332	9.83602	9.93218	10.5425	10.4225	10.1063	10.3397	9.58613	9.87056	10.2024
CNOT8	ENSG00000155508	mRNA	9.11845	9.01592	9.22298	9.06681	9.77701	9.53388	9.81943	9.39739	10.1751	9.40403	9.2784	9.53553	10.1905	9.67073	9.68766	10.1294	9.90187	10.1308	10.4071	10.1143	10.2533	10.6603	9.86708	9.74972	10.1074	9.52834	9.37467	9.61108	10.1799	10.1923	9.19677	8.9853	9.9893	10.0688	9.74012
RBM47	ENSG00000163694	mRNA	5.10422	4.62606	5.12015	4.38913	1.87307	2.34173	2.53036	4.57066	7.56402	7.15011	7.83381	8.12632	9.82152	10.1988	10.5261	10.0857	5.13263	5.29961	4.7889	6.02562	4.68898	2.44788	1.40822	1.44484	9.94983	4.30531	6.65928	11.292	5.15707	3.75573	2.79464	5.5941	2.96982	8.19665	10.9196
HNRNPR	ENSG00000125944	mRNA	10.9688	11.1494	11.4869	11.3861	11.6191	11.6625	11.9092	11.5728	11.7043	11.7773	11.591	11.6515	10.5903	11.0738	11.1158	11.1348	10.9606	10.7505	10.821	10.9574	10.888	11.2619	11.1172	10.8135	10.497	10.5473	10.526	10.9395	10.3153	11.349	11.1304	10.802	10.9795	10.68	10.7667
SYNCRIP	ENSG00000135316	mRNA	11.1728	11.1664	11.6565	11.3176	11.5803	11.6455	12.0862	11.6533	11.4432	12.0729	12.2565	11.9438	10.8569	11.2837	11.6809	11.1948	11.475	11.3663	11.3798	11.5729	12.1349	11.7079	11.8003	11.6034	10.7868	10.7098	11.1355	11.5583	11.5204	11.8108	11.9765	11.8527	11.1379	11.1382	12.035
PAIP1	ENSG00000172239	mRNA	7.60261	7.73793	8.08174	7.58305	7.27692	7.82314	8.1087	7.44079	7.7795	7.76821	7.6322	7.31358	7.12864	7.23712	7.47678	7.09556	8.26945	8.38614	8.40994	8.2441	8.24464	8.83932	8.41107	8.32569	7.64091	7.4858	7.89333	7.72308	7.36593	8.62273	8.1853	7.65868	8.09266	7.86995	7.72663
FAM120A	ENSG00000048828	mRNA	10.3645	10.2483	10.6318	10.6969	10.9926	10.7229	11.0435	10.9573	10.9737	11.2282	11.6556	11.307	11.5588	11.8149	12.4911	11.7892	10.5029	10.6068	11.016	10.5581	10.6406	10.8501	10.998	10.2307	11.2306	10.5698	11.132	11.7911	10.4787	11.0581	11.7297	11.0253	10.3938	10.7031	11.7554
KHDC1	ENSG00000135314	mRNA	3.45615	4.0541	4.09479	3.9389	3.9634	3.95754	3.67764	4.15574	4.54653	3.46461	4.12121	3.60429	0.667312	0.813437	1.03774	0.568944	3.31582	3.13496	2.87999	2.48935	0.814644	1.69468	1.74025	3.62096	0.714825	4.59411	2.88107	1.23343	0.67514	3.23849	2.76356	3.49327	4.23939	2.43714	1.35423
HABP4	ENSG00000130956	mRNA	4.56347	4.8852	4.74711	4.9755	2.24695	3.57735	2.46266	3.66597	0.960212	3.26803	3.19083	3.37259	2.70867	2.45047	2.24574	3.58833	1.53309	2.86935	2.93444	3.07217	4.32636	1.38018	0.656576	2.55855	4.46961	2.14287	3.43136	2.89458	3.56038	1.88496	2.05753	1.86025	2.99455	3.29955	2.73969
SERBP1	ENSG00000142864	mRNA	11.8665	12.1919	12.3428	12.1055	12.271	12.5845	12.6915	12.5084	12.1892	12.8442	12.7345	12.6264	11.1283	12.046	12.2063	11.9039	12.3093	12.1961	12.0768	12.294	12.479	12.7043	12.6462	12.2259	12.0434	11.9945	12.0725	11.92	12.0305	12.1862	12.6115	12.256	12.274	11.8788	11.6042
XPO4	ENSG00000132953	mRNA	9.35545	9.74923	10.1134	9.70763	9.9991	9.89176	10.5022	9.94406	9.53152	10.0451	10.3861	10.0609	9.404	9.51684	9.99192	9.74233	10.5082	10.4633	10.4316	10.5028	10.0373	10.5031	10.4466	10.0933	9.45559	9.69983	9.6308	10.1196	9.73964	10.187	10.1405	10.2197	9.54838	9.74645	10.3709
RUVBL1	ENSG00000175792	mRNA	8.38325	8.13436	8.14351	8.74531	9.07527	8.76057	8.7935	9.1366	8.96095	9.01422	8.72452	8.98963	7.20876	7.52677	7.08659	7.58312	8.28017	8.473	8.42777	8.3757	8.52852	9.03135	8.40125	8.27211	8.01728	8.64343	8.52909	7.31582	7.94238	8.59961	8.15275	7.82169	8.7666	8	6.49567
THOC1	ENSG00000079134	mRNA	8.23172	8.48277	8.58912	8.53839	8.54779	8.3953	8.81273	8.41912	8.31697	8.68382	8.60657	8.7792	8.13995	7.94543	8.61689	7.84556	8.74105	8.77437	8.71004	8.56203	8.08627	8.71441	8.97884	8.39835	7.58587	8.50302	8.51135	8.66582	7.9498	9.09339	9.04347	8.80254	8.38991	8.03396	8.77845
EIF2B2	ENSG00000119718	mRNA	6.9738	7.4088	7.59993	7.60913	7.07501	7.30764	7.67003	7.49528	7.19579	7.2077	7.35347	7.31509	7.1658	6.93326	6.97272	7.45885	7.7347	8.06218	8.01407	7.69491	8.31495	7.94325	7.98383	7.75805	7.32963	7.66754	8.09129	7.39487	8.29831	7.98262	7.42502	7.53182	7.81931	7.57482	7.31845
U2AF1	ENSG00000160201	mRNA	5.96411	5.79952	5.49612	4.34445	5.70153	5.37862	4.9469	4.07465	6.08753	5.07451	4.69731	4.22963	6.99629	5.85432	5.87886	4.56401	6.02409	5.8694	5.65058	4.96305	4.94608	5.83124	5.3885	6.59425	7.34189	6.47027	5.38736	5.82106	6.55341	6.01846	4.55608	6.55072	7.11689	6.15182	6.17556
U2AF1L4	ENSG00000161265	mRNA	5.77556	5.78392	5.54853	5.34256	6.15022	5.37297	4.33655	4.77178	6.93915	5.40039	5.57842	4.8187	6.647	6.29648	5.43086	6.02402	2.49786	3.23229	3.07302	3.97754	3.16517	3.83205	3.23073	4.47595	5.7502	5.87219	4.92049	4.77003	3.45619	4.48795	4.1284	4.61896	5.79613	5.60278	4.36235
RANBP6	ENSG00000137040	mRNA	9.73615	9.08903	9.38503	9.15632	9.51834	8.99663	9.05222	8.80707	8.8885	8.62111	8.30665	8.7771	9.59389	9.08194	8.82143	8.61581	9.14913	9.51565	9.58876	9.91968	9.26364	9.52219	9.62112	10.4579	8.19763	8.75498	9.15349	8.94171	8.86865	9.6988	8.60545	9.12095	8.99534	9.31525	8.97623
IPO5	ENSG00000065150	mRNA	11.8847	11.5723	11.9171	11.9622	12.4513	12.079	12.5171	12.3765	12.2645	12.36	12.2571	12.5171	10.449	10.9537	11.0199	11.0358	11.7301	11.7824	11.7656	12.0106	12.1189	11.8502	12.1348	11.8226	10.2537	10.9898	10.8431	10.6714	11.4307	11.5004	11.5245	11.2776	11.2653	11.019	11.0855
THOC7	ENSG00000163634	mRNA	8.8455	8.25568	8.75289	7.85187	9.17465	8.36963	8.7109	8.27483	8.40791	8.36706	8.54761	8.05034	7.15363	7.88948	8.4864	7.45021	9.48921	9.1857	9.06822	9.17828	9.74561	9.32294	9.07214	9.68252	7.72163	7.43222	8.1813	8.67226	8.30101	8.70875	8.86806	8.64865	7.1353	7.63153	8.48931
GFM1	ENSG00000168827	mRNA	8.89244	8.75458	9.33801	8.91849	9.12947	8.95384	9.55193	8.91226	8.31945	9.15597	9.05051	9.11901	9.00279	9.11923	9.19334	8.87663	9.43558	9.31089	9.10699	9.34643	9.14355	9.18107	9.44941	9.41957	8.65793	8.67132	8.76682	9.14435	9.01638	9.12184	8.91881	8.75647	8.3886	8.67484	8.9926
PLRG1	ENSG00000171566	mRNA	8.99411	8.7165	8.97394	8.61285	8.93737	8.85095	9.27538	8.76651	8.03395	8.61655	8.61461	8.74584	8.26962	8.48452	8.74852	8.74467	8.6938	9.08778	8.83475	9.41497	9.28446	9.18375	8.8091	8.76415	8.56641	8.3711	8.306	8.9619	8.7007	9.30644	8.69993	8.61776	8.17499	8.66943	8.71205
LSM14A	ENSG00000257103	mRNA	9.08603	9.28262	9.43025	8.3593	9.16099	9.45061	9.56994	8.45338	9.12119	9.49935	9.30733	8.52095	8.81986	9.66771	9.27338	8.72589	9.55605	9.31528	9.51442	9.42227	9.90071	9.33516	9.14444	9.80793	9.68737	9.00688	8.99629	9.22255	9.44404	9.30698	8.74974	8.81491	9.05489	9.51792	9.54196
LSM14B	ENSG00000149657	mRNA	5.06522	5.9071	5.71433	5.89248	6.90223	5.80584	5.12818	5.7231	7.11004	6.04872	6.08862	6.11678	6.74157	6.57417	6.37373	6.36947	7.02606	6.77207	7.33643	6.68256	6.93516	6.80735	5.93408	7.06486	6.47302	6.40358	6.648	5.60626	5.62148	5.73909	6.17561	6.18448	5.9967	5.52612	6.19266
ATXN1	ENSG00000124788	mRNA	8.74009	9.19006	8.87335	9.07358	7.94727	8.25255	8.37047	8.00805	7.1306	7.72725	7.40192	7.5028	9.71278	10.0316	10.2474	10.0494	7.72833	6.26792	4.71209	4.09599	10.2502	8.28709	8.63291	7.67739	8.94434	6.03361	6.75348	10.3662	10.0643	8.16295	8.65896	8.13199	8.38771	8.3796	10.7018
ATXN1L	ENSG00000224470	mRNA	9.18481	8.61972	8.59153	8.67508	8.00888	8.37789	8.10289	8.38513	7.91901	8.31681	8.28991	8.66497	9.53131	9.36422	9.09246	9.46772	8.30132	7.68255	8.3725	8.41688	8.95073	8.45159	8.37654	8.93386	8.6424	8.24504	8.73547	9.61983	8.55337	8.52657	8.20013	8.70142	8.15563	8.86677	10.2674
YTHDF1	ENSG00000149658	mRNA	8.5539	8.58532	9.04558	9.05128	9.45284	8.91438	9.27331	9.13184	8.7642	8.93056	9.1021	9.12953	9.08735	9.2454	9.09863	9.32949	8.734	8.49707	8.8106	8.91228	9.11979	9.15421	8.87168	9.35179	8.98733	8.28779	8.55998	9.28855	8.73146	9.11908	8.74896	8.73134	8.59024	8.83604	9.68656
YTHDF2	ENSG00000198492	mRNA	9.41598	8.8173	9.21724	8.82019	9.28637	9.12001	9.43342	8.95935	9.61758	9.30898	9.11562	9.2058	9.32258	9.06223	8.84901	8.91084	9.34911	9.69729	9.65977	9.87815	9.7737	9.97401	9.34937	9.72619	9.04568	9.16936	9.09435	9.27876	9.33375	9.74573	9.22283	9.39738	9.06049	9.20255	9.45586
YTHDF3	ENSG00000185728	mRNA	11.4676	11.3957	11.491	11.2701	10.9435	11.1544	11.3175	10.9832	10.8259	11.1326	11.0879	11.0679	11.6385	12.0086	12.0355	11.8616	11.306	11.4382	11.6035	11.6251	12.2105	11.753	11.5398	11.8348	11.0356	10.6885	11.5797	12.7313	11.8617	11.6557	11.6224	11.8189	10.8794	11.3353	12.879
LRPPRC	ENSG00000138095	mRNA	11.313	11.2086	11.4662	11.325	11.6173	11.5622	11.9065	11.532	11.3442	11.707	11.5322	11.6057	10.1466	10.5394	10.6071	10.7475	11.3641	11.5663	11.5018	11.4708	11.6662	11.5097	11.8572	11.3157	9.90586	10.6333	10.7267	10.3735	11.1498	10.9861	11.2204	10.905	10.8717	10.6973	10.2919
TFIP11	ENSG00000100109	mRNA	7.83533	7.34751	7.34481	7.50959	7.77621	7.46307	7.5932	7.60936	7.35752	7.08471	7.131	7.26413	8.84261	8.10364	7.75762	8.06261	6.75221	7.41367	7.27581	7.35924	7.31466	7.52931	7.32987	7.32372	7.63493	8.02396	7.07678	7.93484	7.52942	7.32197	7.26738	6.89292	7.57621	7.85076	8.1474
ILF2	ENSG00000143621	mRNA	11.3039	10.1816	10.8226	10.8315	11.7742	11.1103	11.6165	11.4801	11.8811	11.147	11.0849	11.4736	10.135	10.1539	9.75392	10.4798	10.452	10.6698	10.5793	11.0062	10.8321	11.2502	10.9381	10.9688	10.2154	10.6088	10.368	10.7011	10.6615	11.1789	10.5811	10.2248	10.8207	10.6061	10.586
STRBP	ENSG00000165209	mRNA	10.6462	10.0165	10.1795	10.1857	10.0787	10.1729	10.5125	10.3136	11.1969	10.3946	10.143	10.2314	6.56402	7.44869	7.38305	7.49997	9.53403	10.5601	10.0431	10.2348	10.0754	10.5749	10.4147	10.4212	6.9224	9.99721	9.4845	7.45496	9.48505	10.2033	9.6166	9.99711	9.71964	9.4906	7.61945
ILF3	ENSG00000129351	mRNA	10.9966	10.3793	9.8093	10.4616	11.3947	10.9013	10.3258	11.0629	11.4613	11.0854	11.0124	11.0267	10.6322	10.3609	10.0445	10.3819	8.92842	8.59456	8.88327	9.11385	9.29984	8.82577	9.29246	8.99713	9.89332	10.4653	10.2886	9.19466	9.53592	9.41021	10.5089	9.89707	10.5073	9.90522	9.3196
TCERG1	ENSG00000113649	mRNA	10.317	10.3373	10.793	10.3537	10.7276	10.6391	10.8219	10.5924	10.5795	10.9581	11.0332	10.8049	10.2132	10.1772	10.262	10.1026	10.4551	10.377	10.0246	10.158	10.3172	10.5702	10.8754	10.2736	9.44274	10.0959	10.0791	10.3997	9.81533	10.6081	10.8965	10.4627	10.2793	9.83469	10.3799
NXF1	ENSG00000162231	mRNA	10.5843	9.95939	9.91164	10.0459	10.6822	9.94463	9.75428	10.0987	10.7825	9.88694	9.91793	10.26	12.0852	10.8039	10.4488	10.7768	9.99315	9.91671	10.1072	10.0818	10.291	9.66388	9.80103	10.6457	11.0811	11.1183	10.4477	11.228	10.0212	10.4466	10.6513	10.2765	10.6512	10.6982	11.5019
NXF3	ENSG00000147206	mRNA	-0.188112	0.547007	0.0916734	-0.138492	1.41112	1.86204	0.92355	2.28435	0.0323837	2.62403	3.09089	2.68193	-0.121907	-0.00647165	1.00567	0.436029	0.00932888	-0.107854	-0.174436	0.446161	2.9227	-0.0822154	0.424864	0.453716	1.05611	0.115694	2.65431	0.317109	2.65863	0.905671	2.17863	3.10257	5.05775	1.81653	2.70823
ZRSR1	ENSG00000212643	mRNA	-1.58887	-1.57048	-1.43193	-1.57395	-1.59028	-1.62279	-1.41256	-1.57657	0.183019	-1.16196	-1.63208	-1.64579	-1.00376	-1.50797	-0.716203	-1.59253	-1.49574	-1.56482	-1.58474	-1.59049	-0.896524	-1.55723	-1.59477	0.349717	-1.55783	-0.773427	-1.55617	-0.0631262	-1.56715	-1.58301	-1.44752	-1.5278	-1.38788	-1.39792	-0.514899
ZRSR2	ENSG00000169249	mRNA	7.39539	6.46172	7.13979	6.65636	6.25482	6.54298	6.36743	6.3677	7.7664	6.58349	6.3326	6.70048	8.03618	7.3836	7.13162	7.98817	7.63665	7.56663	7.23691	7.71169	7.16405	7.11559	7.12456	6.99053	7.1578	7.78219	7.12564	7.83349	6.42856	7.40958	7.16462	6.36036	7.49798	7.43048	7.53361
PRKDC	ENSG00000253729	mRNA	12.5203	12.4588	12.9363	12.8963	13.2318	13.1918	13.3565	13.4535	13.3582	13.6201	13.6449	13.6431	11.703	12.3561	12.3334	11.9839	12.413	12.4743	12.5419	12.0448	12.585	12.6976	13.2254	12.0595	11.7559	12.4	12.3069	11.5761	12.7611	12.37	12.7564	12.3869	12.6161	11.9026	11.4972
MTIF3	ENSG00000122033	mRNA	8.05921	8.06207	8.11042	8.44057	7.9491	7.95978	8.64005	8.59994	8.22205	8.58693	8.91479	9.00325	8.4329	8.25285	8.35142	8.63525	9.23969	9.52996	9.58056	9.93493	9.22355	9.73085	8.95479	9.05759	8.67737	8.91176	8.35283	8.35376	8.75447	9.54132	8.73033	8.2409	8.98986	8.66554	8.00575
FASTKD3	ENSG00000124279	mRNA	4.24326	5.88808	6.70546	6.31375	4.97205	5.93325	6.84956	6.36114	5.60477	6.06478	6.49613	6.53482	5.66525	5.88752	5.83238	6.17783	6.86576	6.79688	6.97694	7.31161	6.84632	7.17019	6.92132	6.78199	5.81038	6.24473	6.4424	6.16978	6.68194	6.99331	6.69459	6.39258	6.2618	6.22628	6.68677
TBRG4	ENSG00000136270	mRNA	6.25461	6.45958	6.03025	6.45915	7.08575	6.79794	5.90526	7.10444	6.92746	6.79557	6.92215	6.93092	6.44046	6.30573	6.18917	6.06716	4.86105	4.32049	4.58064	5.15162	5.31119	4.91062	4.77331	5.08131	7.05346	6.96293	6.99259	4.92245	6.22505	5.27178	6.47207	6.32878	6.75324	6.66729	4.93296
FASTK	ENSG00000164896	mRNA	4.93073	4.62846	1.27328	4.27154	4.45279	4.17242	1.92711	4.69485	4.48584	4.49635	3.7542	4.64851	5.30977	5.04206	4.548	4.78553	1.73042	2.18235	2.26885	1.7258	1.70346	3.61432	1.34074	2.59031	4.60676	5.24407	4.72439	2.30873	3.034	1.77474	4.68786	3.89403	4.2771	4.3936	2.97029
IREB2	ENSG00000136381	mRNA	10.0582	10.1443	10.5354	10.401	9.88313	10.5357	10.7809	10.4602	10.079	10.6325	10.6727	10.7267	9.82519	10.8149	10.8373	10.8788	10.8089	10.6318	10.6756	10.7225	10.7119	10.9596	10.7917	10.292	10.5517	9.99499	10.191	10.4984	10.8535	10.6198	10.083	10.4388	10.0522	10.7558	10.8666
ACO1	ENSG00000122729	mRNA	8.26403	8.59184	8.46102	8.9265	9.04063	8.93614	9.1363	9.09299	7.99484	8.40672	7.98225	8.51748	7.97677	8.09009	7.66656	8.69292	8.26755	8.59502	8.86902	8.43507	9.13013	8.95129	8.4122	7.69507	7.77083	8.55784	8.52656	8.23793	9.01328	8.60882	7.76562	7.93813	9.0329	8.58974	8.33567
HNRNPK	ENSG00000165119	mRNA	12.2896	11.8677	12.123	11.8007	12.5126	12.2008	12.237	12.0002	12.734	12.2633	12.2461	12.0361	12.1756	12.319	12.1268	12.1127	12.3568	12.193	12.3947	12.3877	12.6279	12.3918	12.2949	12.7626	11.7981	11.5399	11.9008	12.1622	11.9924	11.9573	11.7795	11.8818	11.659	12.0027	12.4104
PCBP1	ENSG00000169564	mRNA	10.39	10.2824	9.34604	9.79798	10.5265	10.586	9.77576	10.5838	10.4001	10.5316	10.1364	10.2469	11.1055	11.5941	11.165	11.5301	9.70973	9.90077	10.3298	10.0867	10.0783	10.1844	9.70658	9.70779	10.9447	10.1753	10.6237	10.6662	9.52985	9.3814	9.87796	9.98277	9.96777	9.87993	10.3631
PCBP2	ENSG00000197111	mRNA	11.5313	10.8381	11.1414	10.3787	11.8052	10.8623	11.2408	10.5607	11.7028	10.7276	10.5317	10.3753	11.98	11.1834	11.1115	10.9983	10.7286	11.0754	11.1004	11.0028	11.5894	10.856	10.9555	11.5486	10.6406	10.6447	10.3032	11.2919	11.0707	10.4445	10.2621	10.674	10.5692	10.9225	11.7752
PCBP3	ENSG00000183570	mRNA	5.96747	4.80908	4.30993	4.857	5.39591	5.62741	4.37614	6.07509	2.36316	5.62611	6.05329	6.05712	2.93456	2.74186	1.87321	2.60788	0.942382	0.758771	0.653939	1.56762	4.29685	2.10921	2.43999	1.18906	1.79584	1.10882	1.8076	2.65864	3.62562	2.81925	4.38562	4.5612	4.15043	3.57395	1.57124
PCBP4	ENSG00000090097	mRNA	0.0972507	1.88469	2.03934	0.774425	0.092323	0.480551	-0.272696	0.140791	-0.315577	-0.470003	0.876176	0.61962	0.168212	-0.33482	-0.244972	0.084539	-0.327038	-0.383286	-0.413663	-0.42213	0.98939	-0.371276	-0.42834	0.0968666	0.584269	0.880273	0.869979	-0.0916991	2.39341	0.466344	-0.295806	0.268087	1.87822	1.4771	0.00413858
AQR	ENSG00000021776	mRNA	9.76362	10.2401	10.7117	10.6346	9.84134	10.4757	10.9723	10.6747	10.3999	10.6672	10.742	10.8264	10.1116	10.822	11.1316	10.8685	10.8545	10.7841	10.8935	10.5416	10.3596	11.221	10.9514	10.3548	10.1102	10.0805	10.2504	10.8273	10.2159	10.8285	10.4661	10.19	9.95912	10.2196	10.9106
CNBP	ENSG00000169714	mRNA	11.6179	11.3162	11.7088	11.3497	11.7696	11.2467	11.4021	11.2706	11.0953	11.2819	11.1291	11.2448	11.6769	11.5126	11.6991	11.8438	12.0277	12.1832	12.1611	12.0705	11.7457	12.2965	12.0002	12.0984	11.4235	10.9589	11.0733	11.6626	10.9938	11.2221	11.2719	10.9622	10.9532	11.5332	11.8785
PAIP2	ENSG00000120727	mRNA	11.1594	10.4225	10.8095	10.4663	11.2103	10.6367	10.7868	10.6652	11.0834	10.6071	10.3135	10.5376	10.7782	10.5198	10.6527	10.6929	10.6936	10.8231	10.8329	10.735	11.0634	11.2854	10.9848	10.9737	9.71301	9.84945	10.1446	10.8117	10.5181	10.5475	10.3655	10.24	10.3265	10.2885	11.0234
PAIP2B	ENSG00000124374	mRNA	5.98775	6.98315	7.35162	7.03119	5.64986	6.86763	7.04016	6.15281	4.07868	5.83175	5.71387	5.38263	2.24493	3.00756	3.80112	3.94285	4.73178	7.40208	3.10507	7.34572	2.7793	7.13753	4.20573	6.66135	4.0362	6.5342	2.83901	4.83192	1.4399	7.25876	3.19127	4.62145	6.55991	6.23449	4.02161
PNRC2	ENSG00000189266	mRNA	9.85615	9.97068	10.4589	9.23104	9.65405	9.6975	9.79867	8.53537	9.19899	9.39882	9.28421	8.61013	9.3464	9.58875	9.67184	9.0371	10.6458	10.5697	10.368	10.5406	10.5917	10.9068	10.3045	10.8802	10.1426	9.78574	10.2033	10.8638	10.083	10.3474	9.9118	10.0193	10.2635	9.45058	10.966
FASTKD2	ENSG00000118246	mRNA	8.6172	8.60505	9.10635	8.893	7.81178	8.27252	8.92822	8.80192	7.33703	8.51347	8.66985	9.00463	7.946	7.50996	8.21768	8.04167	8.91416	8.91478	8.94931	9.12377	8.22138	9.17516	9.14972	8.73098	7.28992	8.46429	8.22296	8.61212	8.18028	8.65507	8.85185	8.48899	8.07366	8.00689	8.24069
DDX39A	ENSG00000123136	mRNA	8.16435	7.38091	5.26775	7.84841	9.37947	8.30373	6.47046	8.8273	9.51981	8.67309	8.72736	9.1562	8.49621	8.58987	8.06752	8.31769	5.56761	5.93087	5.51778	5.30181	6.44202	5.36542	5.00255	7.7785	8.38246	9.61465	8.37022	6.27559	8.05282	5.92631	8.53406	9.81831	8.42423	7.9444	6.05629
DDX39B	ENSG00000198563	mRNA	2.18357	1.37876	2.01954	0.522819	0.954	2.01107	1.35662	2.13398	2.6325	1.69016	1.81083	0.912377	2.88882	2.41271	0.768671	2.27422	1.59045	1.88207	2.32685	2.28792	2.41462	1.71428	2.01684	1.90725	1.08958	2.66309	2.52436	3.25801	2.32885	2.78538	2.71482	1.15685	2.12304	0.740747	2.63346
DYNC1H1	ENSG00000197102	mRNA	12.4116	12.1218	11.5835	11.8868	12.0012	12.028	11.5331	12.0082	12.464	11.9377	11.6173	12.0011	12.5594	12.5078	12.0774	12.4287	11.6673	11.898	12.113	11.3726	11.207	11.7839	11.5643	11.2653	12.0877	12.4434	11.9344	11.8362	11.9655	11.7142	11.4947	11.6195	11.8891	11.9391	12.064
SF3B2	ENSG00000087365	mRNA	11.0655	10.996	10.3464	11.1631	10.9837	11.1051	10.556	11.2958	11.7781	11.1663	11.1668	11.354	11.2413	11.3645	10.8235	11.5259	9.5597	9.52005	9.88815	9.6628	10.8044	9.55177	9.61709	9.82289	10.6147	10.8485	10.8481	10.1355	10.7318	10.1335	10.291	10.2521	10.5617	10.7535	10.3594
RBMXL1	ENSG00000213516	mRNA	8.48233	8.51088	8.95049	8.01586	8.2181	8.18318	8.39348	7.481	7.73155	7.80302	7.731	7.54173	7.86369	8.26913	8.63681	7.58646	8.60329	8.48139	8.37997	8.85085	9.3135	8.4233	7.87275	9.30052	7.17792	7.35941	7.69021	9.05397	7.80534	7.92629	7.97976	8.27667	7.4852	7.41387	8.30486
RBMX	ENSG00000147274	mRNA	11.7942	11.4275	11.9298	11.3468	11.7665	11.844	12.1076	11.5326	11.8983	11.8242	11.7912	11.5184	10.8755	11.108	11.1531	10.8148	11.1908	11.407	11.0809	11.8697	11.5723	11.3901	11.5019	11.7248	10.4313	10.7857	10.8423	10.9277	10.9707	11.5081	11.5338	11.3203	11.0445	10.9779	11.1499
TRA2A	ENSG00000164548	mRNA	9.38628	8.95016	9.21794	8.73664	9.14833	8.94001	8.83371	8.50156	9.46403	8.87131	8.62391	8.462	9.69882	9.04994	9.11693	8.87058	9.00245	9.79494	9.39413	9.63477	9.57519	9.03308	9.30499	9.87443	8.47814	9.43723	8.92727	9.74182	8.92287	9.33783	9.3142	9.43811	9.29595	8.8867	9.70979
TRA2B	ENSG00000136527	mRNA	12.2501	11.7982	11.9978	11.7317	12.5216	11.627	12.0528	11.7085	12.8724	11.7846	11.7694	11.7196	13.5871	11.7467	12.1113	11.3984	12.9822	12.7995	12.3081	12.464	12.0401	12.1448	12.8846	12.5056	12.1663	12.345	11.8709	12.4485	11.8904	12.2165	12.219	12.1798	12.5546	12.1784	12.2838
AUH	ENSG00000148090	mRNA	7.20283	7.05865	6.94001	6.5341	6.66379	6.68359	6.94277	6.59155	6.48358	6.406	6.08469	6.06702	6.86346	6.45594	6.64398	6.64284	6.55941	6.56526	6.41238	6.31543	6.47379	6.45742	7.13036	6.64193	5.83192	6.26012	5.92862	6.61533	6.75672	6.57996	6.09137	6.73043	6.58835	6.95345	6.04148
EIF3C	ENSG00000184110	mRNA	6.29774	6.3897	7.22956	5.27957	6.51442	6.96841	7.4327	4.89699	6.08904	7.05332	7.19783	5.2816	6.19902	6.84979	6.92004	5.22097	4.84337	5.47065	6.10718	5.89916	6.14759	5.9374	4.62035	5.11663	6.78307	7.36571	6.27643	6.56033	6.48969	6.99138	5.98273	5.41296	6.76865	7.26045	6.67025
EIF3CL	ENSG00000205609	mRNA	3.34695	3.56483	3.94427	2.0937	3.53425	3.91822	4.23032	2.77122	3.17285	3.88206	4.55107	3.10832	3.26162	3.62281	5.26547	2.36384	2.97488	2.37274	3.04582	3.00181	3.43843	2.61246	3.43582	1.9984	3.34989	3.72594	3.60963	3.28617	2.84114	3.05911	4.51729	3.15571	3.57366	2.88142	2.40722
SCAF8	ENSG00000213079	mRNA	10.257	10.1836	10.6546	10.3889	9.65358	10.0662	10.2345	10.0958	9.76125	9.95834	9.9415	10.1707	9.56661	9.85033	9.72632	10.1921	10.4632	10.415	10.5137	10.5886	10.8253	10.3521	10.4266	10.7086	9.83877	10.0011	10.044	10.5294	10.551	10.4386	9.71104	9.96739	9.74657	10.0313	11.0814
SCAF4	ENSG00000156304	mRNA	10.8614	10.4091	10.7799	10.6303	10.8516	10.6849	10.9152	10.9728	11.0949	10.8758	11.0898	11.2324	10.6375	10.2977	10.2801	10.727	10.4793	10.344	10.6092	10.5645	10.9569	10.5279	10.4801	10.803	10.5062	10.2071	10.4741	10.9497	10.5889	10.4992	10.7102	10.6691	10.376	10.4377	11.3316
EEF2K	ENSG00000103319	mRNA	7.83364	7.7573	8.24179	7.85608	8.61886	7.98721	8.26297	7.86521	8.0413	7.96704	8.40889	7.99663	6.33668	6.82175	7.07695	6.80713	9.03578	8.28089	8.19126	8.08721	7.4482	8.22568	8.01799	8.073	8.03531	8.41392	8.27895	6.57202	7.84512	8.31491	8.01762	7.61093	8.63057	7.97514	6.59348
G3BP1	ENSG00000145907	mRNA	11.2227	11.4177	12.0093	11.5467	11.6016	11.5715	12.1447	11.5981	11.2399	11.7765	11.8401	11.6071	9.43974	10.6874	11.1066	10.9563	12.2155	11.9675	11.7515	12.2313	12.1222	12.803	12.1877	11.9042	10.8341	11.1033	11.0103	11.5928	11.4306	12.2139	12.1472	11.7655	11.2324	10.989	11.9384
G3BP2	ENSG00000138757	mRNA	11.2388	11.4625	11.697	11.63	11.3119	11.6322	11.9273	11.6603	11.3142	11.6966	11.7402	11.8486	10.8908	11.5673	11.7111	11.7106	12.0153	11.9102	12.1955	12.2813	12.2376	12.5273	12.053	12.2276	11.7264	11.3227	11.9633	12.6	11.5496	12.2504	12.1004	11.9486	11.276	11.6867	12.3553
SF3B5	ENSG00000169976	mRNA	8.1548	7.01796	4.88843	7.58788	8.81913	7.5397	5.51474	8.34933	9.04681	7.52235	7.73047	8.13051	8.28515	7.51033	6.78921	8.08976	4.35846	4.78147	4.45238	5.18574	6.06972	4.69077	4.18962	5.43457	7.82119	7.41253	7.60466	5.15515	7.64869	5.55802	7.07581	6.51814	7.36065	8.02728	5.07021
DHX34	ENSG00000134815	mRNA	4.60409	4.9409	4.9415	4.973	4.25038	5.59246	5.25061	5.65346	4.17752	5.51173	5.52471	5.85085	5.68816	6.23463	6.4156	5.68286	4.02893	3.64278	3.66094	4.24857	4.5166	4.76638	3.18809	5.80177	6.344	6.18901	5.67514	5.93127	4.50021	5.00878	4.65341	4.9397	5.77771	5.46641	5.75392
SRRM2	ENSG00000167978	mRNA	13.1695	12.8568	12.685	12.9413	13.1163	12.8433	12.8291	13.0324	13.3618	12.9924	13.6431	13.4206	13.5293	13.2603	13.4341	13.2165	12.4682	11.8625	12.0736	11.9657	12.1811	11.8437	11.8176	12.6525	12.9822	12.7872	12.8647	12.8648	12.0441	12.4205	12.8878	13.2039	12.7524	12.6984	12.9445
DHX40	ENSG00000108406	mRNA	9.55817	9.32377	9.66204	9.16548	9.3487	9.50944	9.8946	9.32384	9.09586	9.46966	9.45752	9.13789	8.77827	9.05488	9.2517	9.08179	9.54464	9.52958	9.59303	9.61992	9.2349	9.90959	9.6185	9.79435	8.87342	8.9968	8.77996	9.33086	9.07276	9.76659	9.02174	9.25706	9.13939	9.46371	9.45632
DHX38	ENSG00000140829	mRNA	8.55472	8.59336	8.07637	8.56244	8.26519	8.59426	8.00133	8.85809	8.82352	8.7857	8.43071	8.73885	8.13441	8.70647	8.33099	8.77839	6.73715	6.48005	6.84081	6.84145	6.81278	6.31325	6.75801	7.53402	8.37215	8.28034	8.5561	7.10177	8.22927	7.71878	7.90905	8.13633	8.26785	8.39662	7.10348
CARHSP1	ENSG00000153048	mRNA	6.67543	6.44182	6.78633	6.53216	7.75441	6.68205	6.02296	6.50766	8.53061	6.58706	6.41203	6.33087	7.05028	6.85714	6.04204	6.73037	6.03584	6.02881	6.06405	5.07241	7.20654	5.54249	6.06767	6.50321	6.72561	7.28656	6.34336	6.08059	7.44731	5.55267	5.92913	6.45758	6.88422	6.92351	6.72356
LARP6	ENSG00000166173	mRNA	-0.631799	1.35956	0.709785	1.65921	-0.0743708	0.341416	0.748804	-0.0237138	-0.522219	-0.196326	-0.270021	-0.0598379	0.00486387	-0.542207	-0.421597	-0.637508	-0.534111	-0.593048	-0.625296	-0.0751346	-0.541723	1.15087	0.745222	-0.631972	-0.581392	-0.47512	-0.578597	-0.266728	-0.596895	2.29228	0.996059	0.108483	2.42513	0.778512	-0.169892
RUVBL2	ENSG00000183207	mRNA	7.86697	7.63113	5.7447	8.12447	8.98836	8.44556	6.3771	8.88035	8.13891	8.7692	8.44585	8.87498	6.98469	7.27832	6.212	7.40089	5.05464	4.64281	4.76303	5.1131	5.89915	5.13031	4.67566	5.29964	7.51501	7.57431	7.88667	4.7155	6.61102	5.37991	7.43999	6.62895	8.13408	7.48347	4.43941
DRG1	ENSG00000185721	mRNA	9.41713	8.82496	9.02403	8.99972	9.00141	9.2082	9.48664	9.46931	8.28525	9.21167	8.99339	9.5565	8.5574	8.67331	8.148	9.00752	9.47035	9.32203	9.54285	9.57475	9.5429	9.6454	9.66717	9.1374	8.98694	9.0135	9.15196	8.92974	9.07246	9.10647	8.7747	8.24955	8.88194	9.1314	8.49272
TRIM25	ENSG00000121060	mRNA	9.71862	9.38297	9.56045	9.9511	10.1085	9.65523	9.45256	10.1055	9.62905	10.2132	10.0846	10.5182	10.0909	10.3282	9.8612	10.3581	8.68117	9.51586	9.14857	9.31919	10.2906	9.05851	9.65818	9.32628	9.39136	9.82474	9.07084	10.3407	10.2142	8.72173	9.33101	9.18241	8.43869	9.7972	10.9537
RQCD1	ENSG00000144580	mRNA	8.80572	8.67546	9.09167	8.83597	9.67889	9.2405	9.65685	9.25603	9.82845	9.28759	9.45288	9.33842	8.64419	8.67399	8.61549	8.68468	9.14621	8.72121	9.07872	9.16906	9.48909	9.19253	9.13428	8.84285	8.94394	8.54214	8.94343	8.77464	9.17161	9.17871	8.82122	8.54589	8.74635	8.83067	9.15623
NXT2	ENSG00000101888	mRNA	8.14255	6.94993	7.68053	6.98345	8.65485	7.75322	8.17268	7.92293	9.57969	9.22603	9.16595	8.89346	7.7964	8.23323	8.50627	7.78922	8.1988	9.06171	7.89869	9.01256	8.3143	8.07694	8.2492	7.62338	8.17367	8.28421	7.50274	8.11	8.03271	7.67926	8.22098	8.09193	7.26281	8.80865	8.83273
NXT1	ENSG00000132661	mRNA	6.08278	6.36422	6.2262	6.54713	5.2414	6.43308	6.43956	6.95914	7.03624	6.49658	6.52459	7.13592	6.73385	6.04102	5.49482	5.4293	5.24513	5.18536	5.18556	6.23513	5.98135	6.22649	5.72511	6.38659	5.42814	5.60757	6.68486	7.61207	5.31554	5.55735	5.66557	5.99105	6.0293	6.20789	6.16485
CNOT10	ENSG00000182973	mRNA	7.71812	7.79954	7.93027	7.83783	7.69202	7.64744	8.21494	7.88434	8.02186	7.68604	7.8878	7.87952	7.60989	7.40684	7.52571	7.44152	7.80993	8.46201	8.17752	8.089	8.01617	8.25507	7.70407	7.62481	7.04404	7.97738	7.54492	7.48514	7.90244	8.00842	7.79591	7.63659	7.9053	7.65135	7.28696
ABT1	ENSG00000146109	mRNA	7.18484	7.50536	7.40204	7.52164	8.14021	7.61254	7.31058	7.39667	8.33945	7.31642	7.17252	7.18143	7.94867	7.90529	7.715	7.81184	6.54807	6.93415	7.52211	7.44304	8.02044	7.35749	7.214	7.45229	6.85229	6.88831	6.89876	7.76322	7.91807	7.62395	7.23002	7.27657	6.76747	7.35172	7.96675
DDX25	ENSG00000109832	mRNA	-1.04145	-0.606045	-0.928998	0.362373	-1.04209	0.161398	-0.397245	-0.335657	-0.964901	-0.312082	-0.780457	0.39852	-0.0825818	-0.988394	-0.882403	-1.04309	-0.978841	-0.591164	-1.03956	-1.04218	-0.987821	-1.02599	-1.04409	-1.0415	-1.02631	-0.914409	-1.02544	-0.789791	-0.597327	-0.637938	-0.438929	-0.529538	-0.89459	-0.902433	-0.731884
DDX19A	ENSG00000168872	mRNA	8.14669	7.68647	7.4473	7.38876	8.44245	8.0089	7.73736	7.96598	8.14104	8.10392	8.1168	7.92992	8.0938	7.77745	7.77777	8.15276	7.14681	7.1919	7.14468	7.16462	7.24531	7.40958	7.02371	7.89264	7.86048	8.36782	7.69126	7.12567	7.7378	7.65429	7.55083	7.6038	7.985	8.03448	7.08747
DDX19B	ENSG00000157349	mRNA	7.61059	7.20671	7.05607	7.09512	8.10753	7.36785	7.16413	7.31193	7.4312	7.68407	7.78359	7.45672	8.04123	7.67129	7.69006	7.73102	6.89149	6.50646	6.34896	7.05313	6.72084	6.88271	6.47333	6.75464	7.58386	7.54125	7.30678	7.15873	7.19563	7.09592	7.35018	7.08073	7.53596	7.54918	7.78186
SMG1	ENSG00000157106	mRNA	10.8882	11.0748	11.4517	11.1174	11.0358	11.194	11.284	11.1645	11.0247	11.2051	11.4049	11.362	11.5433	11.0325	11.4396	11.4849	12.5903	12.5101	12.4277	12.3	11.7241	12.2732	12.1492	12.0847	11.9585	12.3028	11.8871	12.1977	11.6909	12.3965	12.2193	11.894	12.0676	11.6762	12.3649
BZW2	ENSG00000136261	mRNA	10.6974	10.2473	10.6578	10.1346	10.9335	10.4398	10.802	10.5943	10.4187	10.5213	10.4757	10.3053	8.84808	8.82629	8.9281	8.82318	9.88997	10.3975	10.3241	10.2931	10.4913	10.3026	10.6248	10.7294	8.29102	9.75877	9.80295	9.33283	9.72809	9.88352	10.5618	10.2256	9.44274	9.46227	9.43663
BZW1	ENSG00000082153	mRNA	10.4492	9.75192	10.1049	9.09923	10.1886	9.81347	10.1157	9.29257	10.5815	9.82179	9.85818	9.37314	10.7897	10.3354	10.4794	9.46538	10.7003	10.4483	10.3449	10.5387	10.9039	10.8058	10.5033	11.593	9.9729	9.74078	9.56522	10.4753	10.4541	10.0652	10.093	10.4803	9.65965	10.4399	11.267
EIF3H	ENSG00000147677	mRNA	12.4519	11.8208	11.6614	11.8698	12.4758	11.8151	11.7611	11.8635	12.4377	11.8061	11.7867	11.9512	12.0662	11.9656	11.8236	11.9219	11.6809	11.9294	11.6563	12.1609	12.8823	11.7239	11.7122	12.4912	11.6098	11.0524	11.3171	11.561	12.4228	11.2245	11.5006	11.7937	11.1173	11.5762	10.9788
SKIV2L	ENSG00000204351	mRNA	5.66505	5.6379	4.52947	5.02519	5.30591	5.72057	4.85656	5.23501	5.3299	5.36424	5.68212	5.12308	5.30382	5.79505	4.80028	5.13688	3.39243	3.9478	4.15757	3.99544	3.85459	3.66601	3.45282	4.17388	6.10965	5.97527	5.99828	4.29984	5.92502	4.27594	4.47768	4.98078	6.11212	6.14328	3.72233
RC3H2	ENSG00000056586	mRNA	9.84799	9.85548	10.3262	9.84531	9.16248	9.54096	9.77581	9.47503	9.12867	9.24634	9.14313	9.61437	9.33336	9.16658	9.55976	9.60398	10.5282	10.4183	10.5588	10.0307	9.67616	10.8452	10.1884	10.2091	9.65777	9.79599	9.8708	9.82367	9.69763	10.5331	9.79687	9.78073	9.66263	9.56836	9.89497
RC3H1	ENSG00000135870	mRNA	10.7233	10.8443	10.9407	10.8318	10.4158	10.673	10.8714	10.6847	10.6646	10.7048	10.7703	10.9397	11.1504	11.5139	11.8254	11.3544	11.2021	11.3056	10.8396	11.3505	11.806	10.9186	10.9899	11.2037	10.6682	10.815	11.0923	12.178	11.2313	11.0456	11.2586	11.3057	10.2534	10.876	12.5227
ZFP36	ENSG00000128016	mRNA	10.0427	10.9822	9.98666	10.0828	10.783	9.74465	9.49303	9.2719	11.5574	10.5883	11.0303	10.7941	12.9265	12.9367	12.3364	12.2325	9.02087	9.68996	9.35264	11.5189	12.8241	7.95785	8.13112	12.0647	12.4218	10.6351	13.2267	13.2993	10.8769	10.7627	10.9957	11.6391	9.55578	12.4953	13.4573
ZFP36L1	ENSG00000185650	mRNA	6.80168	7.76123	6.44307	7.14176	7.87041	8.67228	7.75049	7.61852	6.70093	6.60101	5.03203	5.66218	10.2812	10.7788	10.3905	10.8125	5.60255	5.18333	3.44926	4.84213	3.56643	2.75785	4.28774	3.64374	10.1998	5.07432	5.22614	9.89329	2.92808	4.8699	4.39947	4.8059	9.37466	8.76827	10.9871
ZFP36L2	ENSG00000152518	mRNA	12.2096	11.8487	12.242	11.4514	11.4863	11.2254	11.7011	11.1399	11.8621	11.1383	11.4651	10.9588	10.6926	11.0987	11.6934	11.1237	12.3398	11.9173	11.9324	11.5839	11.2389	11.8388	11.8375	12.417	11.5914	11.0592	10.9886	11.3128	10.6116	11.4015	10.5184	12.0466	12.1143	11.5722	10.7261
HELZ2	ENSG00000130589	mRNA	3.792	4.21685	1.59355	3.8719	3.069	3.4631	0.954984	2.7603	1.48525	2.78463	1.10008	2.70924	5.36034	5.79884	4.96461	5.33059	1.44337	0.635089	2.04242	1.07805	2.62732	1.27799	2.48346	2.01138	5.61208	2.09086	4.83109	2.51698	3.7664	0.548463	3.82109	3.71683	2.15808	3.30316	3.09371
UPF1	ENSG00000005007	mRNA	6.5766	5.97018	4.40472	6.10219	6.3203	6.19173	4.64507	6.64081	5.84813	5.96523	5.75802	6.49025	7.56351	6.7019	6.41484	7.25805	5.08317	4.72755	4.97195	4.70985	4.67957	4.79521	4.03167	4.14439	8.16668	7.53157	7.71059	5.60705	5.02862	5.56812	6.88582	6.42689	7.7983	6.27781	5.5938
PURA	ENSG00000185129	mRNA	8.68044	9.17908	9.88127	8.8799	7.06245	8.29092	8.35489	8.12806	7.9872	8.31252	8.509	8.53833	7.54786	8.38934	9.18943	8.91812	9.52356	9.56765	8.48996	9.59017	9.80476	9.67975	9.64512	8.8125	8.61417	7.70586	7.32594	8.75932	8.97584	8.39195	9.13282	9.07508	6.46199	8.88317	8.42086
PURB	ENSG00000146676	mRNA	10.3587	10.3342	10.9075	10.2424	10.3012	9.93329	10.2849	9.68072	9.50018	9.87106	9.94182	9.83496	9.5939	9.89219	10.55	9.58755	10.4084	10.681	10.6934	11.2597	10.8292	10.5346	10.5235	11.7164	9.64754	9.6105	10.5418	11.6604	9.71384	10.6858	10.231	10.8472	9.41434	10.0386	11.0351
PURG	ENSG00000172733	mRNA	1.31173	1.31549	0.617797	-1.05373	-0.10238	0.978576	1.06677	-1.05744	1.06784	-1.12256	-0.669377	-1.17742	-1.04669	-0.992042	-0.834485	-1.07961	-0.983893	-1.0407	-1.06887	-1.07682	-0.991552	-1.0297	-1.08268	-1.07474	-1.03058	-0.885524	-1.02815	-0.686805	-1.04405	-1.06646	-0.928205	-1.0053	0.710252	1.45253	-0.594464
ZRANB2	ENSG00000132485	mRNA	10.1037	9.98072	10.194	9.96261	9.85479	10.0269	10.1934	9.88967	9.78537	10.0516	9.81527	9.60183	9.25028	9.06912	9.65603	9.14872	10.0488	10.4077	10.209	10.4143	10.0275	10.2903	10.486	10.3255	8.87644	9.68236	9.68564	9.8282	9.90362	10.0894	10.3408	10.2763	9.85819	9.56554	10.1156
THOC5	ENSG00000100296	mRNA	8.0527	8.01521	8.06592	8.02772	8.67677	8.42509	8.09243	8.26698	8.49824	8.07454	8.22913	8.21645	8.0637	8.32936	7.72048	8.21017	7.28649	7.18758	6.9465	7.20934	7.31957	7.21038	6.83793	7.26088	7.92546	8.4006	7.84587	7.00513	7.99965	7.73133	7.62955	7.25503	8.35622	8.10007	7.24206
ZC3H14	ENSG00000100722	mRNA	10.2875	9.90144	10.5387	10.1952	9.92144	9.94279	10.2335	10.2351	9.90365	10.1812	10.2253	10.3979	9.53945	9.45035	9.43445	9.86806	9.88102	10.0947	9.90851	10.0698	10.1059	9.77872	9.786	9.83138	9.22331	9.50428	9.32727	9.7014	9.49309	9.92504	9.43352	9.67575	9.33089	9.64279	9.69959
CNOT2	ENSG00000111596	mRNA	10.4159	10.3362	10.4532	10.4134	10.276	10.0718	10.3702	10.1571	9.92409	10.2218	10.1718	10.3398	10.3583	10.059	10.0514	10.2817	10.5273	10.7253	10.6838	10.6349	10.2626	10.9798	10.6959	10.3772	10.1901	10.1216	10.061	10.9405	10.2783	10.7902	10.1583	10.2945	10.3328	10.4127	11.069
TARBP1	ENSG00000059588	mRNA	10.1387	9.95577	10.233	10.4154	9.57622	9.71627	9.85053	10.1595	9.76791	10.2484	10.2396	10.4147	7.48492	7.98334	8.02407	8.10777	10.1435	10.8089	10.3008	10.5748	9.49467	10.4713	10.8023	10.2275	8.58825	10.4678	9.43174	7.51715	9.07626	10.3277	10.3014	9.83637	9.892	9.20344	7.70578
LARP4B	ENSG00000107929	mRNA	10.2987	10.3849	10.4289	10.4679	10.3326	10.4723	10.5695	10.7425	10.7428	10.903	10.9604	11.0006	10.8429	11.2737	11.2291	11.2652	10.9736	10.7202	10.9243	10.625	10.7301	10.6524	10.919	10.6005	11.1211	10.7407	10.5485	10.8326	11.0151	10.4777	10.4662	10.557	10.4194	10.874	10.0079
LARP4	ENSG00000161813	mRNA	8.5408	9.23594	10.0688	9.39084	8.39539	9.32028	10.061	9.5002	8.97332	9.50207	9.83094	9.72328	8.415	8.63297	9.22478	9.24693	10.6789	10.5415	10.661	10.4263	10.1852	11.0354	10.2949	10.3431	9.34539	9.41453	9.80306	9.72302	9.50545	10.4717	9.84296	9.85232	9.57616	9.2055	9.6492
SNW1	ENSG00000100603	mRNA	9.62725	9.61939	9.89898	9.55796	9.59175	9.57983	9.95734	9.63555	9.33023	9.49622	9.6857	9.68101	9.73145	9.66331	9.59088	9.87207	10.4189	10.2347	10.3976	10.3017	10.76	10.2008	9.95139	9.88641	9.65836	9.36095	9.70828	10.3521	9.72406	10.1605	9.49275	9.47285	9.42907	9.48414	10.4055
EIF3B	ENSG00000106263	mRNA	9.24535	8.96831	8.33115	9.49404	9.77508	9.38312	8.562	9.83525	8.9567	9.60808	9.39542	9.79768	8.82115	8.98151	8.38726	9.13335	7.42211	7.72606	7.71952	7.72331	7.9328	8.02004	8.31597	7.59454	9.09612	9.33524	8.85005	7.89597	8.40359	8.29161	9.13635	8.31609	8.85804	8.83775	8.00265
RAN	ENSG00000132341	mRNA	11.0518	10.9776	11.567	11.3703	11.4559	11.6669	12.0377	11.9041	11.6202	11.9996	11.9705	12.1034	10.344	10.8993	10.4587	10.7463	11.6652	11.4384	11.8857	11.557	12.2501	11.9836	12.0525	11.5237	11.2347	11.0647	11.5159	11.2049	11.6099	11.4582	11.4284	10.7322	11.4149	11.1827	11.1483
CPSF3	ENSG00000119203	mRNA	10.3373	10.0173	10.7345	10.7657	10.4533	10.8956	11.3325	11.3444	10.4137	11.2171	11.4896	11.6143	9.50358	10.1686	10.2992	10.3696	10.1894	10.5984	10.3574	10.6952	11.2253	10.6982	10.7132	10.3675	10.0738	9.86532	10.3173	10.1487	10.8379	10.8345	10.4361	10.2482	9.97766	10.0366	9.17938
CPSF3L	ENSG00000127054	mRNA	6.13464	6.13589	4.49346	6.14209	7.17582	6.24495	4.2801	6.6795	6.87523	6.52634	6.04567	6.49002	6.55953	6.65642	5.63779	6.21953	4.19842	3.72067	4.67902	4.16576	4.2448	4.26941	3.94766	4.52024	6.62743	6.48068	6.34727	4.09863	5.3633	4.48437	5.99647	5.80076	6.23243	5.58617	4.33194
CWC25	ENSG00000273559	mRNA	5.60937	6.26697	5.79533	5.33723	5.67109	6.4581	6.81751	5.77624	5.78512	6.41214	6.55178	6.0181	5.66547	6.90484	6.49997	6.0235	5.90435	5.82594	6.12177	5.98718	6.33829	6.45488	6.15439	6.19594	6.89585	6.39637	6.6176	7.71939	6.27142	6.82791	6.31535	6.50287	6.69677	6.74556	7.69633
POLR2D	ENSG00000144231	mRNA	8.61712	8.02056	8.52824	7.81159	9.33575	8.50992	8.95357	8.42858	8.6156	8.5185	8.89285	8.29688	7.83488	7.47437	7.47463	7.94861	7.92172	7.78648	8.13169	8.57328	8.2881	8.03739	7.95223	8.96188	7.37899	7.67062	8.27934	7.94634	7.76958	8.39707	8.16608	7.85289	7.68411	7.85836	7.91287
ETF1	ENSG00000120705	mRNA	10.5574	10.0476	10.3988	10.1562	10.911	10.2902	10.7848	10.4627	10.9736	10.598	10.6842	10.6559	10.747	10.8083	11.1013	10.5596	10.6537	10.7041	10.6827	10.9598	11.2016	10.8256	10.7051	11.3164	10.3138	10.258	10.5195	12.2468	10.3209	10.7835	11.0088	11.2062	9.91622	10.3658	12.5363
MTPAP	ENSG00000107951	mRNA	9.75836	9.43892	9.64228	9.33827	9.57662	9.42544	9.82665	9.38835	9.45084	9.4062	9.49024	9.51271	9.54535	8.99548	9.02429	9.2385	9.58378	9.80317	9.80191	10.0569	9.53257	10.1816	9.89807	10.3994	8.77188	9.13711	9.4891	9.10166	9.32308	9.91202	9.1732	9.51852	9.22221	9.42219	9.58637
EIF2AK1	ENSG00000086232	mRNA	10.7495	10.1188	10.4715	10.6128	11.161	10.9915	11.421	11.0573	10.9086	10.7052	11.0055	11.014	10.6899	10.5837	10.418	10.5703	10.1807	10.3229	10.546	10.313	10.9581	10.4703	10.4008	10.4507	10.1299	10.1725	10.4967	10.3833	10.4917	10.8153	10.2671	10.1798	10.2193	10.1378	10.2472
EIF2AK3	ENSG00000172071	mRNA	7.01958	7.39391	7.91693	7.33609	7.74744	7.31326	7.94595	7.71446	8.14206	7.27685	7.41125	7.47993	8.21729	7.72564	7.91066	7.67294	7.9019	7.62172	7.52202	7.5919	7.18171	7.8709	7.74441	7.09642	6.62971	7.15336	7.13512	9.23925	7.68846	7.0294	7.45387	7.17492	8.04306	7.41631	9.02495
PAPD4	ENSG00000164329	mRNA	10.3522	10.3517	10.3888	10.1661	9.86746	10.158	10.2955	10.1519	9.7703	10.2391	10.2515	10.5024	10.7327	10.6542	10.7596	10.9238	10.7966	10.7379	10.6161	10.6893	10.7168	10.5159	10.3261	10.7367	10.6129	9.82532	10.2063	10.8647	10.5239	10.4753	10.37	10.6655	9.96683	10.4441	11.1599
KHDRBS1	ENSG00000121774	mRNA	11.0844	10.5625	10.9489	10.5832	10.9957	10.7709	10.9465	10.6243	11.4823	10.7503	10.9262	10.6116	10.4539	10.5243	10.6775	10.2749	11.0881	10.9062	10.6727	10.9204	11.484	11.0572	10.8611	11.307	10.3911	10.231	10.2015	10.6728	10.415	10.6835	10.8173	10.8234	10.1313	10.398	10.5289
KHDRBS2	ENSG00000112232	mRNA	5.34515	5.56356	4.64431	5.23069	5.04028	4.43494	3.63748	4.42006	5.35097	3.7903	3.12086	4.16497	3.63748	1.72526	2.05832	2.23407	4.31324	5.55184	6.48285	4.97497	2.87478	4.55456	3.25716	3.30531	1.03127	5.63292	5.10112	2.81441	4.64837	3.05877	2.28564	2.6116	1.39279	1.37258	3.01958
KHDRBS3	ENSG00000131773	mRNA	6.46301	5.55418	5.5728	5.29163	5.03839	5.50778	5.81539	5.73129	2.69572	5.45935	4.70275	4.84895	0.827765	1.6207	2.41544	2.52485	2.64177	0.850955	0.740813	1.93202	2.03915	3.33939	1.60752	1.94328	0.889842	1.21788	2.97475	3.38301	5.44914	3.63045	4.26316	3.35334	7.11711	5.17785	5.57913
QKI	ENSG00000112531	mRNA	11.1353	10.9327	10.9956	10.8042	11.0365	10.8904	10.9181	10.902	11.7908	11.0029	11.0595	11.1719	12.0774	12.3054	12.678	12.1163	11.0044	10.7264	10.9565	10.7634	11.7988	10.9587	10.7601	11.4519	11.3665	10.0385	10.7159	12.0752	11.5608	10.9004	10.9873	11.854	10.3209	11.1837	12.7289
SF1	ENSG00000168066	mRNA	11.2557	10.6907	10.4953	10.5126	11.0079	10.4609	10.2843	10.2971	11.2979	10.3815	10.3592	10.3471	11.7027	10.5598	10.3429	10.518	10.2517	10.4077	10.144	10.3812	10.4488	9.82847	10.3432	10.4639	10.278	10.8346	10.1779	10.5307	10.0569	9.86451	10.3447	10.4038	10.313	10.4721	10.8648
ISY1	ENSG00000240682	mRNA	7.74458	7.2531	6.34095	7.12794	7.37257	7.34368	6.3176	7.56587	7.8548	7.27661	7.20683	7.17229	7.72496	7.29895	6.88184	7.63314	5.64141	5.73268	5.77961	5.85227	6.48184	5.68165	5.74392	6.05409	7.65245	7.22018	7.20443	6.22609	7.21277	6.28475	6.81502	6.81857	7.22893	7.65872	6.56664
SRRM1	ENSG00000133226	mRNA	11.924	11.4532	11.7155	11.4566	11.8431	11.689	11.9022	11.8856	12.1552	12.0097	12.4097	12.2015	12.1217	11.9998	11.9387	11.9612	11.0967	10.9816	10.8987	11.1446	11.4773	10.6994	11.0746	11.7213	11.1118	11.0058	11.2834	11.5127	10.9267	11.3716	11.4344	11.7108	10.8019	11.092	11.69
IPO9	ENSG00000198700	mRNA	10.1679	10.1453	10.8389	10.7905	10.44	10.5586	10.8785	11.0115	10.477	10.5182	10.7315	11.1397	9.81822	10.0104	9.82165	10.1639	10.0522	9.84694	9.96383	9.78282	9.70934	9.81348	10.2292	10.0711	9.8788	10.2361	10.1537	9.94157	9.85966	10.4757	10.1638	10.0055	10.4646	10.0648	9.63114
MTRF1	ENSG00000120662	mRNA	6.7134	6.43312	6.88184	6.92663	5.55496	6.21367	6.70301	6.43583	6.56882	6.51149	6.52718	6.60324	6.75698	6.05641	6.17634	6.40876	7.7717	7.04419	6.80937	7.61108	6.62623	7.43015	7.20967	6.95514	6.89031	7.09479	6.26395	7.06533	6.64481	7.27727	6.75374	7.11713	7.13527	6.35178	6.94581
MTRF1L	ENSG00000112031	mRNA	7.65898	7.23585	7.76867	7.04828	7.53294	7.6071	8.08233	7.11174	7.38867	7.52925	7.69738	6.74365	7.91258	8.13106	8.09859	7.36599	7.98275	8.09772	8.18294	8.08174	8.64999	8.17047	8.12639	7.67578	8.03193	7.63941	7.90869	8.68371	8.4925	8.22952	8.20701	8.19216	7.96721	7.87581	8.61486
WIBG	ENSG00000170473	mRNA	6.2127	6.35694	5.63184	5.98517	6.96914	6.5876	6.68468	6.37562	6.86107	6.6511	6.98907	6.54793	7.38122	7.20525	6.59851	6.91393	6.63835	6.58978	6.93758	7.0767	7.19926	6.44081	6.71458	7.13342	7.81863	6.93379	7.11757	6.70822	7.32831	6.37516	6.66019	5.87228	6.47826	7.07163	7.22317
PPAN	ENSG00000130810	mRNA	1.33384	2.1134	2.05335	2.316	1.07191	3.10453	2.1013	3.11247	0.406036	2.65239	1.02942	1.83814	0.297104	2.05681	1.20156	2.59769	0.389195	1.19868	0.262143	1.07089	0.378447	1.23764	0.719593	1.07826	1.72563	2.29847	2.07418	0.628625	0.83061	1.36596	1.77861	1.59675	2.68359	1.15635	1.55398
FUBP3	ENSG00000107164	mRNA	8.38116	7.88638	7.83736	7.43987	8.50265	7.92521	7.69719	7.4963	8.80161	7.84975	7.96956	7.62129	8.56191	8.30675	8.25383	7.94247	7.48267	7.60694	7.69443	7.3266	7.57278	7.46427	7.35932	7.7199	8.0741	7.94174	7.58316	7.74857	7.73803	7.55325	7.55356	7.73776	7.78638	7.94574	7.68942
FUBP1	ENSG00000162613	mRNA	11.1377	10.9701	11.2744	10.9109	11.4599	11.2581	11.3198	11.1429	11.2779	11.3962	11.2297	11.2199	10.8854	10.8161	10.8087	10.6898	10.8229	11.0275	10.817	11.3827	10.7462	11.1733	11.2834	11.3634	10.3386	10.7701	10.7897	11.0419	10.2392	10.9623	10.9886	10.7983	11.1602	10.8916	10.7266
KHSRP	ENSG00000088247	mRNA	8.09782	8.35554	8.10857	7.71909	8.15419	8.85841	8.20298	8.66113	8.80253	8.96584	9.31677	8.42437	7.42234	8.23285	8.42472	7.84153	7.14804	6.41639	6.49771	6.77341	7.38256	6.67662	6.61139	7.71189	7.85809	7.56607	8.22186	7.20254	6.38043	7.43276	8.45482	8.54765	7.84733	6.82976	7.23464
CHTOP	ENSG00000160679	mRNA	9.80141	9.71433	9.69452	9.59009	9.69195	9.76469	9.60351	9.51006	9.90538	9.65108	9.38261	9.40081	9.85865	9.81273	9.74491	9.79181	10.5386	10.4462	10.4342	10.2441	10.2787	10.5044	9.94988	10.1697	10.2833	10.2419	9.83845	9.81707	10.0829	10.1178	9.6981	9.95482	10.6606	9.9364	10.0475
PTCD2	ENSG00000049883	mRNA	5.87136	6.09945	6.05472	6.10917	6.32232	5.86897	6.77603	5.96979	5.002	6.10648	6.3614	6.07872	5.5884	4.48771	4.40149	4.73388	7.05345	6.45413	6.60565	6.74644	6.1811	6.5479	6.74861	6.39408	5.39471	5.81607	5.90795	4.66417	6.19968	6.63872	6.02387	5.35376	6.18587	5.70137	5.02934
POLR2A	ENSG00000181222	mRNA	10.7565	11.0188	10.1283	11.0516	10.654	11.2532	10.3681	11.1581	11.7174	11.5422	11.4171	11.512	11.0725	11.1703	10.6747	11.2558	9.15108	8.97967	9.46953	9.24687	9.70797	9.11944	9.18367	9.21936	11.2267	11.1794	11.197	10.6685	10.9864	10.2919	11.079	10.6818	10.8889	11.3404	10.8799
CPSF4	ENSG00000160917	mRNA	6.89279	6.05703	5.91153	5.50623	7.33787	6.73939	6.33397	6.31973	7.40468	6.53262	6.70815	6.1547	6.48828	5.91043	5.44475	6.31853	4.27375	4.13807	4.85644	5.5212	4.66545	4.82595	4.98942	5.04114	6.21842	6.35188	5.57641	5.75589	5.63357	5.15138	5.98566	5.90387	6.3804	6.38634	5.12417
CPSF4L	ENSG00000187959	mRNA	-0.44421	0.0804288	0.712628	0.648789	-0.44576	0.37588	1.04741	-0.430402	1.73274	0.866387	0.312099	0.0294671	-0.421608	0.2022	-0.297808	-0.448203	-0.373287	-0.416655	-0.43964	0.0167048	0.203194	1.39276	0.00352588	-0.444331	-0.408216	0.33483	1.12017	-0.158392	1.05571	0.800368	1.38999	-0.38903	0.795287	-0.322678	-0.0712178
CSTF2	ENSG00000101811	mRNA	4.87202	5.75208	5.72033	6.78947	5.36177	6.74701	6.55201	7.07274	6.93361	6.91536	7.00756	7.34588	4.77515	6.02116	5.23289	6.57338	5.83881	5.63802	6.04205	6.08107	5.74803	6.12032	6.36284	4.97053	6.17683	6.27105	6.57944	4.93433	6.19142	6.40223	6.56139	5.95119	6.64058	6.07915	5.46626
CSTF2T	ENSG00000177613	mRNA	7.39339	8.13705	8.4225	7.99014	6.76334	8.08559	7.99686	7.67462	6.65888	7.95412	7.82687	7.6424	5.49855	6.97168	7.05091	6.88681	7.31966	7.37538	7.4681	7.40868	6.64527	7.89575	7.33252	7.82098	6.57859	6.5244	7.07414	6.38259	7.18396	7.74248	7.21083	7.41124	6.73534	7.07809	6.17921
RAVER2	ENSG00000162437	mRNA	9.34533	8.9074	9.38404	8.99296	9.26338	8.83886	9.28915	8.93808	9.10859	9.02253	9.26669	9.17149	6.42775	6.83974	7.24164	6.45081	8.59328	8.70817	8.37706	8.24005	9.1388	8.29485	8.8707	8.8915	6.48139	7.5931	7.85692	7.3246	8.59626	8.19384	8.88914	8.59448	7.53158	7.65803	7.84679
RAVER1	ENSG00000161847	mRNA	4.08659	5.17351	3.68529	3.65595	4.76551	5.26338	1.96124	4.36057	5.70988	5.0035	3.39859	4.1239	4.82405	5.48032	4.43928	4.36609	2.45966	2.63623	2.06896	2.60541	2.12871	2.49834	1.36943	2.03929	5.08424	5.13601	4.75724	1.65915	3.18001	3.05199	4.56814	4.49502	5.01817	2.9857	2.52892
EIF1AX	ENSG00000173674	mRNA	10.0548	9.36961	9.8527	9.23497	9.75259	9.55795	9.67607	8.88903	9.31051	9.62532	9.27512	9.01607	9.34464	8.65894	9.16818	8.66171	10.4221	10.5772	9.89419	9.93316	9.61251	10.3759	10.6381	10.2749	9.21862	9.7774	8.62153	9.47128	9.40451	9.56771	10.5908	9.88171	9.61103	9.8618	9.57007
EIF1AY	ENSG00000198692	mRNA	1.38162	5.38334	6.0214	5.60914	0.8466	6.04084	6.30049	6.46954	1.24464	5.85586	5.45512	5.72592	0.972801	5.61474	6.41374	6.35588	1.20415	1.54622	6.54561	6.90844	6.83714	1.04301	0.820071	7.07153	1.03942	1.39091	5.76234	6.17363	6.38359	0.889643	1.31345	6.27409	1.44813	1.4255	6.24335
PPRC1	ENSG00000148840	mRNA	9.25136	8.59262	8.36015	9.28871	9.5955	9.01323	8.55951	9.61235	8.66328	9.20035	9.61119	9.79065	9.0213	8.11497	8.02703	8.31334	6.84413	6.4707	6.64432	7.11601	7.03149	7.15105	7.07677	7.72365	8.39875	8.97361	9.19528	7.68272	7.77368	8.18557	9.25023	9.39409	9.11694	8.3975	7.74706
PHF5A	ENSG00000100410	mRNA	5.10776	5.36668	5.7029	4.93846	4.8547	5.12205	5.28772	4.59467	5.98807	5.06347	4.41281	4.86271	6.10758	5.11862	5.13979	4.6432	3.94034	4.77693	4.9037	5.23049	5.19221	5.36811	4.72315	5.58185	5.01768	5.00101	5.09735	5.23489	5.06021	5.25364	4.9374	5.25227	5.13934	5.49672	5.06521
UPF3A	ENSG00000169062	mRNA	7.96815	8.56721	8.67283	7.97904	8.60063	8.77552	8.91076	8.29903	8.39076	8.46587	8.81306	8.1979	7.39638	8.0649	8.18153	7.66531	8.70427	8.20636	8.18352	8.43351	8.95198	8.27123	8.48751	8.82963	8.48713	8.61754	8.24728	7.86959	8.15425	8.73259	8.97883	8.71088	8.77171	8.30567	7.53146
UPF3B	ENSG00000125351	mRNA	7.37906	7.56836	8.29142	7.5189	7.57216	7.95173	8.45239	7.98164	8.05452	7.96645	8.14167	7.81763	7.23791	7.01849	7.39226	7.33929	8.37927	7.79815	7.77206	8.21502	8.26331	8.02934	8.0307	8.01051	6.54193	7.89381	8.02664	8.25081	7.17933	8.71808	8.62644	8.06406	8.51869	7.27494	7.5617
RBM24	ENSG00000112183	mRNA	-1.14382	-1.9113	-1.82251	-1.91246	-0.83668	-1.93159	-1.81053	-1.91333	-1.85094	-1.92925	-1.93381	-1.57008	-1.91081	-1.86954	-1.78561	-1.91861	-1.86198	-1.90941	-1.91604	-1.5958	-1.86909	-1.90586	-1.91935	-1.91744	-1.90684	-1.81096	-1.90413	-1.71227	-1.91019	-1.91546	-1.83215	-1.88181	-1.79526	-1.80147	-1.66642
RBM38	ENSG00000132819	mRNA	5.05143	5.40267	3.32299	4.81979	5.41383	5.99382	3.71323	5.36713	7.82186	5.92777	5.30455	5.22987	4.76122	7.03704	6.44305	6.22501	2.92751	2.15248	2.69251	2.95294	3.66578	2.48694	2.91847	5.33255	5.80441	3.84821	5.86985	2.65041	4.44896	3.55307	5.4573	5.80619	5.70101	4.33356	3.62766
THOC3	ENSG00000051596	mRNA	4.03742	4.7796	6.39951	4.99275	5.56133	5.4392	6.90055	5.2244	5.51429	5.11806	6.73768	5.11873	3.55914	4.29516	4.89245	4.28169	4.97279	5.19552	4.83161	5.21972	5.70824	6.33099	5.26976	6.92074	5.80684	6.04063	5.08798	4.97339	5.72039	6.04013	5.18256	5.39973	6.10634	6.53895	4.09027
GFM2	ENSG00000164347	mRNA	7.97033	8.30962	8.9662	8.63227	8.51765	8.6488	9.12749	8.98909	7.93419	8.88014	8.88966	8.90638	7.47907	8.01796	8.19213	8.63387	9.3624	9.24076	9.22752	9.35984	9.19328	9.62912	9.40225	8.95225	8.28481	8.729	8.45891	8.67181	8.84172	9.23537	9.00241	8.52365	8.68583	8.71893	8.68437
PHRF1	ENSG00000070047	mRNA	2.54644	4.36283	2.24355	3.6423	1.33396	4.11685	1.87333	3.86101	2.12583	4.41513	3.62755	4.14703	2.69629	4.88734	4.00316	4.46553	2.99535	1.85245	3.06696	1.96248	2.78994	3.06359	2.15516	1.97272	5.60966	5.0008	4.63121	3.54111	3.39519	2.86094	3.94251	3.76422	5.36451	4.10332	3.26129
ATXN2L	ENSG00000168488	mRNA	10.5429	10.3611	9.74258	10.5289	10.2371	10.6807	9.90607	10.8272	10.7365	10.6122	10.6224	10.9974	11.0695	10.5672	10.3069	10.5908	8.21888	8.55277	8.87829	8.88322	9.29686	8.36443	8.78314	9.28499	10.0419	10.0199	10.3856	9.80386	9.44679	9.40864	10.0673	10.3821	10.1757	10.021	9.83917
ATXN2	ENSG00000204842	mRNA	9.93299	10.3088	10.3961	10.5325	9.67242	10.4179	10.34	10.4055	8.08309	10.2484	10.5184	10.4133	9.74838	9.42346	9.6085	10.3521	10.2371	10.1719	10.1848	10.2728	9.97277	10.186	10.13	10.2197	10.0862	10.3538	10.2317	10.2121	9.90209	10.6345	10.0989	10.1958	10.3383	10.0721	9.65318
PPIL4	ENSG00000131013	mRNA	8.74445	9.05933	9.65424	9.22506	7.81394	8.59786	9.04726	8.88017	7.26389	8.67554	8.7189	8.81124	8.25299	8.25587	9.00521	8.94246	10.3775	10.0645	10.2043	9.60756	10.0554	10.3482	9.69659	9.51383	9.05639	8.90831	9.3197	9.75615	10.0205	9.71568	9.58872	9.44121	9.21842	8.89575	9.32592
PPIL3	ENSG00000240344	mRNA	8.90365	8.94826	9.26366	8.38117	8.67615	8.67302	9.26545	8.53424	8.81975	8.57613	8.71765	8.33952	7.62144	8.05424	8.51073	7.99547	9.44608	9.84161	9.25062	9.67245	9.62456	9.3599	8.61192	9.5439	8.41088	7.94906	7.76415	8.19465	8.4912	8.55826	7.79497	8.57146	8.07121	7.79762	8.12509
PPWD1	ENSG00000113593	mRNA	8.86971	9.05431	9.57537	9.01927	8.25549	8.96566	9.35718	8.82507	8.47006	8.88973	8.97441	8.74789	8.1917	8.27422	8.92225	8.7837	9.64748	9.86389	9.72371	9.69226	9.60174	9.65016	9.71471	9.24801	8.21539	8.63393	8.89858	9.3598	8.65985	9.58117	9.4461	9.06158	8.4428	8.4127	8.83177
CWC27	ENSG00000153015	mRNA	8.62715	8.75312	9.25276	8.88473	9.18702	9.01032	9.58439	9.11782	9.08177	9.0844	8.85723	9.10201	8.35743	8.85234	9.16994	8.89996	9.44521	9.20222	9.08086	9.5008	9.58071	9.48842	9.37418	9.23876	8.29139	8.39281	8.50484	9.24108	8.70651	9.24167	9.07566	8.63489	8.67045	8.2291	8.71377
PPIH	ENSG00000171960	mRNA	6.78569	6.84587	6.84241	6.80434	6.90445	7.41848	7.3402	7.50123	7.90487	7.63505	7.79746	7.55801	7.32111	6.51046	5.47673	6.44655	7.31413	7.45658	7.1217	7.65658	7.42392	7.28101	7.85907	7.22182	6.43003	6.86322	6.73084	6.67325	6.92142	6.74664	7.14833	5.89944	7.04463	6.67701	6.47655
NUTF2	ENSG00000102898	mRNA	9.51822	8.51214	8.25207	8.29243	9.90697	9.03198	8.85225	8.64874	10.0773	9.29384	9.09179	8.77863	8.33918	8.42214	7.93489	8.00905	7.56847	7.73329	8.12009	7.95827	8.74478	8.30323	8.08424	8.61982	8.75518	8.52881	8.90137	8.07227	8.91771	8.73832	8.89204	8.67288	8.73469	9.01579	8.43819
MIF4GD	ENSG00000125457	mRNA	8.23878	6.83988	6.31107	6.78922	8.26012	7.20417	6.00748	7.6046	8.85557	7.80254	8.0179	7.72647	7.31382	7.80996	6.42629	7.6603	6.36935	5.85658	5.95275	6.16595	6.97344	6.04551	6.01584	5.99391	8.02113	7.06345	7.06207	6.35923	7.45535	5.60623	6.36533	6.37583	6.51197	7.77188	6.22344
CTIF	ENSG00000134030	mRNA	6.3577	6.48174	4.59267	6.03704	5.84291	6.45681	5.10576	5.9844	5.58949	5.76822	5.81308	5.66981	6.78117	7.14767	6.93749	6.76937	4.92404	4.70848	4.29011	3.71167	4.67316	4.22089	4.60872	4.30603	6.10086	6.68821	6.32396	4.29691	5.70853	4.40818	5.86389	6.06704	6.80972	5.67515	5.59749
LUC7L3	ENSG00000108848	mRNA	10.4885	10.1211	10.5915	10.4301	9.10631	10.2067	10.4024	10.4562	9.72335	10.3529	10.5214	10.6087	10.1101	9.39982	9.68473	10.3273	10.7897	10.8163	10.7861	10.6823	10.4465	10.9742	10.9567	10.5292	10.036	10.7987	10.5245	10.4516	10.0491	10.9785	11.1398	10.5433	10.9803	10.0742	10.141
LUC7L	ENSG00000007392	mRNA	8.10325	7.77982	8.47588	7.78512	8.90169	7.69875	7.77617	7.54198	7.88074	7.53653	7.66015	7.47392	9.38601	8.22082	8.62367	7.94345	8.5846	7.75861	7.87355	7.90805	7.26953	7.93869	7.56231	7.99462	7.77224	8.84214	7.89087	8.46755	7.22784	8.32468	8.53281	8.48422	9.10134	8.05488	8.86069
RNF17	ENSG00000132972	mRNA	5.76025	-0.772048	-0.553045	-0.781124	3.60047	-0.291988	-0.52461	0.439226	0.230419	-0.258155	-0.965851	-0.458082	4.93983	-0.664703	-0.46545	-0.82927	-0.646745	1.13709	-0.809188	0.954571	-0.663625	-0.737122	1.77928	-0.820138	-0.738715	-0.52562	-0.734314	-0.291351	-0.763307	-0.804704	0.289103	-0.69382	0.980871	0.385776	-0.182491
FAM103A1	ENSG00000169612	mRNA	5.92113	5.32413	5.19206	4.87527	5.94797	5.71864	5.25795	5.45679	4.94086	5.78754	5.30581	5.42534	5.83218	5.98395	5.89469	5.74463	5.66473	5.93683	5.83101	6.03428	5.90554	5.6331	5.69344	5.80705	5.38659	5.2556	5.19931	6.21277	5.58521	5.23664	5.3128	5.35425	5.59713	5.63669	6.01373
ENOX1	ENSG00000120658	mRNA	2.04288	4.08252	3.52479	2.50009	-0.559373	0.72156	-0.349615	1.43325	-0.412488	-0.0831283	0.634772	0.50161	-0.514032	-0.438387	-0.292643	-0.564057	-0.427879	0.164649	-0.547723	0.0557995	0.298441	-0.488258	-0.568727	-0.556642	-0.489587	1.31155	0.202436	-0.124982	0.57523	1.02443	-0.386163	-0.455345	0.508054	0.992322	-0.0201473
ENOX2	ENSG00000165675	mRNA	7.81844	8.52261	8.62074	8.89178	7.31165	8.48137	8.63825	8.64476	8.23773	8.4443	8.36582	8.78895	8.94334	9.14649	9.17548	9.1455	8.83571	8.77156	8.67609	8.52931	8.63373	9.19898	8.72899	8.22683	8.77698	7.93932	8.10345	9.02275	8.47896	8.61226	8.33204	8.30246	8.41023	8.6314	8.97195
RBPMS	ENSG00000157110	mRNA	10.3788	10.3753	10.0111	10.007	6.41531	8.08963	6.91729	7.80406	7.95839	7.96177	7.02972	7.09499	6.66996	6.40589	6.48541	6.38275	8.1823	7.77399	9.46009	6.63216	4.86081	7.92232	9.47546	9.679	5.90414	7.68234	8.42017	5.62054	6.66389	7.15033	8.47465	7.77043	7.2019	7.70226	7.08352
RBPMS2	ENSG00000166831	mRNA	0.611883	-0.588245	-0.343718	-0.601681	5.18879	4.4902	4.51953	3.77901	-0.408568	-0.800918	0.236998	0.651507	0.232423	-0.451651	-0.261277	-0.67387	-0.434075	-0.566342	0.638768	0.954626	-0.450594	0.299637	1.91601	0.611167	-0.539339	0.634613	1.91244	-0.0589978	-0.575356	0.650061	2.59466	0.384401	-0.282832	-0.296594	1.141
RBM34	ENSG00000188739	mRNA	5.54823	5.55836	5.83854	5.56814	7.22742	5.36877	5.65994	5.60385	6.63243	5.16464	5.71587	4.71723	7.30725	5.5993	5.83482	5.51488	5.30122	5.58893	6.03061	5.51483	4.42364	5.47258	5.87188	4.09118	4.47526	6.15636	4.87586	5.59908	5.80194	5.35685	5.63603	5.53006	5.4795	5.84095	6.67782
CMTR2	ENSG00000180917	mRNA	6.8872	8.21629	8.28028	8.29349	7.33562	8.2065	8.493	8.05224	6.77579	7.87909	7.88318	7.97508	6.75526	7.98225	8.00994	8.34247	8.56134	9.09926	8.73442	8.84057	7.83521	8.93631	8.48515	8.5061	8.0519	8.15722	8.10985	8.21233	8.37087	8.51089	7.28409	7.60499	8.12425	8.14867	7.81764
PUM1	ENSG00000134644	mRNA	11.2121	11.1024	11.2605	11.0975	11.2733	11.0471	10.9519	10.9825	10.8995	10.8422	10.8339	10.8427	11.4666	11.2057	11.1678	11.3539	10.812	10.5694	10.9824	10.3204	10.2876	11.2172	10.726	10.6947	11.27	10.9345	10.7923	11.3715	10.9264	11.0246	10.6945	10.5414	11.195	11.0614	10.8254
PUM2	ENSG00000055917	mRNA	11.6125	11.8631	12.0359	12.0041	11.4154	11.821	11.9417	11.7432	11.2301	11.7658	11.7597	11.8857	11.2079	11.6984	11.9017	11.9294	12.2075	12.1531	12.2925	11.7298	11.7895	12.4171	12.157	11.8443	11.3985	11.4458	11.2078	11.331	11.8358	11.7904	11.2456	11.5779	11.4189	11.544	11.1802
RAE1	ENSG00000101146	mRNA	7.21061	7.46966	7.4297	7.29031	7.5016	7.26332	7.64129	7.42418	7.64785	7.4758	7.33711	7.27258	8.32931	7.50219	7.25944	7.51412	7.51573	7.70232	7.88879	8.04765	7.45895	7.88557	7.65689	7.42321	7.78889	7.73365	7.50127	7.83949	7.68524	7.69523	7.68988	7.40848	7.5047	7.8537	8.23585
SLU7	ENSG00000164609	mRNA	10.2723	9.90908	9.85351	9.63765	9.49693	9.65908	9.87384	9.23245	10.3161	9.55227	9.48172	9.49528	9.92432	9.84207	9.93489	10.03	10.4622	10.6428	10.5184	10.4966	10.8591	10.6643	10.2024	10.345	9.65452	9.77506	9.60699	10.4994	10.193	10.2665	9.89478	10.0437	9.76511	9.83295	10.6538
EIF2B4	ENSG00000115211	mRNA	7.45332	6.53501	6.29781	6.81151	6.76442	6.69518	6.49249	6.99102	6.59008	6.58677	6.69106	6.57368	7.21909	6.75391	6.15011	6.97733	6.49573	6.17369	6.59431	5.92267	6.32384	6.45617	6.10854	5.84008	7.21865	7.45507	6.75442	6.3724	6.90095	6.84041	6.75815	6.06545	7.29289	6.69525	5.65431
GPATCH1	ENSG00000076650	mRNA	6.24459	6.68053	6.66318	6.94361	6.05455	6.79135	6.79544	7.07398	5.75155	6.8887	7.38928	7.36236	5.83084	6.46923	5.9613	6.72306	6.46696	6.44418	6.22237	6.3527	6.3945	6.56286	6.54504	5.85956	6.40877	6.68076	6.58444	5.58428	5.82832	6.76477	6.35917	5.63598	6.91455	6.51563	6.13147
METTL14	ENSG00000145388	mRNA	7.99304	8.1919	8.43326	8.20993	7.77689	7.84084	8.23331	8.04404	7.22907	7.74464	7.75681	7.9222	6.78929	7.40446	7.8553	7.98987	8.29633	8.66718	8.55289	8.36565	8.09554	9.08256	8.56386	8.31644	8.00616	8.17005	7.8449	8.21892	8.37109	8.64619	8.2977	8.31239	8.2561	8.08051	8.61828
CPSF6	ENSG00000111605	mRNA	10.8251	10.2172	10.2954	10.2302	10.8235	10.435	10.3946	10.2035	11.2613	10.3993	10.0985	10.263	10.2261	9.74191	9.73364	9.71489	10.2602	9.9013	9.94655	10.4048	10.443	10.3806	10.3056	10.6758	9.91259	10.1676	9.89227	9.95232	10.0932	10.397	10.4958	10.4676	10.3908	10.2783	10.2706
CPSF7	ENSG00000149532	mRNA	10.1677	9.5317	9.57861	9.57954	10.6812	9.68548	9.94203	9.9307	10.2714	9.70441	10.031	10.1375	10.6799	9.65902	9.53317	9.95643	8.97219	8.84822	9.28084	9.16791	10.3238	8.76044	8.79706	9.86745	9.74316	9.74725	9.97362	9.78975	9.881	9.40271	9.3725	9.41258	9.51794	9.89844	9.42164
TFAM	ENSG00000108064	mRNA	9.64704	9.07246	9.55757	9.01588	9.45288	9.31801	9.58846	9.12801	9.09079	9.5838	9.36421	9.31436	8.71155	8.64902	8.45032	8.69122	9.59431	9.57004	9.72961	9.6013	9.8206	10.1568	9.95991	9.839	8.80673	8.75379	8.66932	8.61773	9.43164	9.16736	9.552	9.14855	8.93131	8.89495	8.74872
XPO6	ENSG00000169180	mRNA	10.1343	10.0934	9.53616	10.4451	10.0574	10.2797	9.86302	10.6657	10.1796	10.6082	10.604	10.9443	10.4099	10.7449	10.4652	10.7788	9.59573	9.28663	9.30022	9.36509	9.30973	9.19236	9.58956	9.26051	10.5895	10.2448	10.1738	9.85078	9.74863	9.33839	9.85626	9.72643	9.63065	9.91445	10.0412
PTCD3	ENSG00000132300	mRNA	9.41986	9.37921	9.79295	9.69589	9.36448	9.75776	10.1965	9.97593	9.52834	9.79892	9.78761	9.88812	9.01588	8.88912	8.89135	9.18974	10.0234	9.8513	9.69742	9.75507	9.56588	10.039	10.2239	9.51863	9.24028	9.73542	9.55976	9.48952	9.52489	10.009	10.1479	9.68851	9.6641	9.24192	9.53722
HNRNPA0	ENSG00000177733	mRNA	8.16109	9.21305	9.9604	8.57776	9.01021	9.29005	9.48496	8.71856	8.87978	9.00754	9.0794	8.47345	7.5755	8.46974	8.50743	7.9869	9.45513	9.54847	9.43195	10.0479	9.61787	10.497	9.83211	10.0027	7.7771	8.03154	8.29629	9.14074	7.53359	9.25351	9.28509	9.14421	8.28746	8.31691	8.8252
HNRNPA1	ENSG00000135486	mRNA	14.0009	13.8741	14.5901	13.8668	14.2687	14.2369	14.8343	13.8429	14.2468	14.1465	14.0819	13.6935	12.61	13.1948	12.893	12.903	13.6266	13.6821	13.513	14.0315	14.2353	13.8427	14.061	14.0246	12.9397	13.2879	13.0484	13.5789	13.4833	13.6426	13.5974	13.3151	13.7642	13.5798	13.6232
HNRNPA1L2	ENSG00000139675	mRNA	6.95535	6.57492	7.22776	6.65215	6.73262	7.00288	6.84481	6.77145	6.97652	7.02757	6.53852	6.56412	5.71327	5.91374	6.41549	5.79858	6.39068	6.39901	6.20148	7.1532	6.4302	7.09139	6.7444	6.23587	4.71176	6.50471	6.0638	5.77033	6.46229	6.711	7.10813	6.69458	6.09915	5.84181	6.37343
HNRNPA2B1	ENSG00000122566	mRNA	13.0387	13.0182	13.6753	13.3557	13.7638	13.6174	13.9038	13.7137	14.407	13.9547	13.7234	13.9416	12.9973	13.6547	13.6837	13.6178	13.947	13.8744	13.7286	13.8411	14.47	13.8486	13.7774	13.6705	13.1858	13.2261	13.1279	13.6504	13.4211	13.457	13.5546	13.1731	13.5914	13.2001	13.7066
HNRNPA3	ENSG00000170144	mRNA	11.8872	11.9001	12.3494	11.7928	12.1831	12.2556	12.4425	11.8929	12.3127	12.6377	12.4205	12.007	11.2638	11.9067	12.1197	11.6203	11.9328	11.637	11.5065	12.3104	12.3892	11.9599	12.2688	12.3674	11.2232	10.9941	10.9496	11.9793	11.3829	11.5397	12.1128	11.8685	11.7865	11.4688	12.0239
HNRNPAB	ENSG00000197451	mRNA	10.9738	9.77621	10.2266	10.1739	11.7684	10.736	10.8604	10.916	11.8546	10.8347	10.841	10.7996	9.71707	9.9332	9.5944	10.169	10.2554	10.1187	10.4984	10.5677	10.5807	10.5847	10.0037	10.4464	10.7246	10.9341	10.4766	10.5978	10.5747	10.3839	10.9881	10.4694	10.9128	10.4154	10.2872
HNRNPD	ENSG00000138668	mRNA	12.1349	11.9365	12.5124	12.1874	12.3266	12.3567	12.768	12.4402	12.5768	12.5891	12.6869	12.5363	11.4977	12.123	12.0242	12.0968	12.312	11.7364	11.6342	12.0913	12.5807	11.6198	12.3077	12.1842	11.4573	11.375	11.6125	12.3235	11.5849	11.8552	12.0338	11.6491	11.5868	11.8701	12.0338
HNRNPDL	ENSG00000152795	mRNA	12.6972	12.1138	12.266	12.1875	13.0922	12.3357	12.4314	12.2924	13.0935	12.5112	12.1581	12.35	12.0262	12.0772	11.9762	11.729	11.6732	11.6365	10.9638	11.9122	12.0632	11.2671	11.7727	12.8887	10.9704	11.2411	11.2796	11.8106	11.0154	11.8156	12.0525	12.1004	11.348	12.0633	11.7887
RANBP2	ENSG00000153201	mRNA	11.8777	12.4753	13.0298	12.3457	11.1437	12.3078	12.7829	12.1693	10.7426	12.4961	12.6988	12.2765	10.919	11.8529	12.3624	11.8746	12.751	13.0442	12.9354	12.5748	12.0781	13.4172	12.9422	12.3381	11.4474	12.0712	12.0696	12.8659	11.5015	13.0322	12.137	12.1538	11.6117	11.6152	13.0472
CPSF1	ENSG00000071894	mRNA	8.66462	7.82413	4.60299	7.98957	8.49048	8.29754	4.75174	8.79077	9.06013	8.29565	7.82589	8.5699	7.4723	7.9763	7.20993	7.75821	3.38656	3.81246	3.92624	3.7004	5.09942	4.45747	3.56582	4.52034	7.43583	8.08527	7.80917	4.12452	6.3188	4.46993	7.50401	7.28611	7.84722	6.84858	4.55673
DDX1	ENSG00000079785	mRNA	10.7489	10.4962	10.852	10.836	10.9489	10.8848	11.0861	10.9619	10.4197	10.9197	10.7808	10.8873	8.82236	9.8194	9.995	10.1513	10.8158	11.0536	10.9714	10.9174	10.961	11.0591	11.0965	10.5768	9.54621	10.1568	10.466	10.1698	10.4334	10.9416	10.5384	10.1629	10.1082	10.3374	9.90772
DDX3X	ENSG00000215301	mRNA	13.3156	12.5601	12.6659	12.5927	12.9641	12.3196	12.4294	12.088	13.0294	12.2544	11.9822	12.1577	13.2632	12.9763	12.9552	12.8045	13.0016	12.9967	12.7014	13.1785	12.9992	12.4433	12.8794	13.3041	12.7044	12.59	11.7796	14.0542	12.352	11.9363	12.7939	12.6839	12.0217	12.8235	14.288
DDX3Y	ENSG00000067048	mRNA	2.23423	8.91551	9.19904	8.6396	1.83911	8.38448	9.06602	8.15635	2.68857	8.36136	8.41852	7.98721	1.97109	8.6079	9.06061	8.55498	2.6407	2.39902	9.16036	9.26996	9.32007	9.15926	3.2383	9.77054	2.04127	2.86298	8.34461	10.782	8.57991	9.0921	2.33366	9.54059	2.47957	2.45495	10.9182
DENR	ENSG00000139726	mRNA	8.78398	8.69066	8.74575	8.81142	9.40413	8.92481	9.10598	8.79328	9.29397	8.87587	8.64841	8.78246	8.50552	8.32598	8.39155	8.31199	9.05479	9.44949	9.52606	9.31505	9.25509	9.62797	9.23095	9.60366	8.38073	8.97052	8.87979	8.40321	8.88294	9.34775	8.93897	9.16228	8.85583	8.98994	8.57394
ABCF1	ENSG00000204574	mRNA	7.46278	7.85035	8.11705	7.83097	7.686	8.33633	8.2582	8.08759	7.46277	8.66386	8.7028	8.20769	7.23437	8.42508	7.92892	8.04786	7.98926	7.25033	7.6372	7.70583	8.57662	7.94432	7.49987	7.68497	8.18192	7.72956	8.15125	8.45827	7.69771	8.08863	8.06639	7.72074	7.98483	7.81076	8.99184
API5	ENSG00000166181	mRNA	10.0828	10.3348	11.1533	10.4023	10.5151	10.5538	11.0927	10.5772	10.537	10.7093	10.8415	10.4761	9.44725	10.4691	10.7094	10.5056	11.3283	11.4393	11.4021	11.3545	11.9716	11.6473	11.4562	11.3364	10.0334	10.2497	10.1379	10.9188	10.8561	10.9025	10.9166	10.8377	10.1704	10.505	10.6368
AKAP1	ENSG00000121057	mRNA	7.67006	7.50408	7.47761	7.59238	7.90417	7.54977	7.52986	8.11597	7.55496	8.06122	8.05248	7.93014	5.95676	6.67311	6.56258	6.77741	6.97645	6.23408	6.51984	5.88644	6.52997	6.49154	6.78033	5.84844	6.93909	7.60732	7.40731	6.88972	7.20943	6.39078	6.64521	6.5464	7.30808	7.06712	6.18986
FTO	ENSG00000140718	mRNA	9.91784	9.79416	10.2141	9.92592	10.205	9.88674	10.3901	10.2093	10.3117	10.1661	10.2806	10.34	9.49267	9.67801	9.46853	9.71568	9.38424	9.7155	9.74344	9.84196	9.62113	10.4272	9.64497	9.50941	9.51082	9.26778	9.63	9.11106	9.63702	11.0776	9.34235	9.27525	11.3706	11.7639	8.88101
PUF60	ENSG00000179950	mRNA	5.25835	5.48463	3.97759	5.39516	5.24543	5.54929	3.51747	5.22562	5.04879	5.47957	5.71111	5.18662	5.27267	5.27916	4.75931	4.75534	1.45972	2.12632	2.47996	2.78309	4.01226	2.68699	2.59006	2.44847	6.10475	5.80362	5.45694	3.03223	4.86254	3.33117	4.94309	5.08722	5.70156	5.57365	4.41612
RBM45	ENSG00000155636	mRNA	6.30919	5.86075	6.47909	5.79258	5.52844	6.23139	6.26578	6.31062	5.86641	6.39566	6.24672	6.37557	5.49991	5.7353	5.80422	5.35864	7.04354	6.81395	6.9501	6.81371	6.64359	7.31468	6.81512	6.18358	5.64941	6.04037	5.99287	5.71354	5.69744	6.75758	6.60692	6.12031	5.85641	5.63876	5.8494
FAM98A	ENSG00000119812	mRNA	7.81123	7.36399	8.24198	7.7707	7.40772	8.47455	8.99365	8.90122	7.29784	8.99739	9.07003	9.02786	7.87896	7.23385	7.35529	7.65394	8.90447	8.80548	8.81117	8.48485	8.16269	9.54373	9.13779	8.70295	7.34155	8.43444	8.60646	8.48807	7.76958	8.85461	8.87476	8.6186	8.70491	7.5147	7.9387
PCF11	ENSG00000165494	mRNA	11.0003	10.8403	10.9942	10.9294	10.0664	10.5796	10.7416	10.4617	10.9945	10.5713	10.4838	10.5854	11.2346	10.9815	11.0867	11.357	11.3126	11.6843	11.7228	11.2266	10.9738	11.3366	11.2616	11.208	11.0477	11.195	10.4983	11.48	10.9674	11.287	11.3468	11.3379	10.9242	11.1246	13.2197
EIF5	ENSG00000100664	mRNA	11.5648	10.9205	11.1964	10.9797	11.6276	10.8158	11.4466	10.7893	11.9275	10.9449	11.3096	11.0597	12.695	11.8129	12.0882	11.3472	11.8627	12.2532	12.0552	12.5875	12.2184	11.9152	12.0919	12.0051	11.4732	11.8396	11.4691	12.7012	11.9003	11.9465	11.8938	11.4453	11.5228	11.7562	13.2305
HNRNPC	ENSG00000092199	mRNA	11.6968	11.6208	11.9053	11.2828	11.8074	11.788	12.1532	11.1906	12.334	11.8866	11.7801	11.2244	11.5904	11.8712	11.9072	11.3309	12.4414	12.6689	12.7598	12.5624	12.6859	12.7936	12.2455	12.4958	12.2045	12.173	11.6601	12.6838	12.0563	12.363	11.862	11.8474	12.1682	11.9436	12.8463
HNRNPCL1	ENSG00000179172	mRNA	0.316249	0.921837	0.593874	0.361868	0.312028	0.805841	0.6211	0.35371	1.95857	0.213951	0.737928	0.635414	0.690724	-0.0408953	0.0320398	0.305369	0.506894	0.708364	1.56028	0.827314	1.30999	-0.0696087	0.585955	0.31592	1.18171	0.620126	0.418932	1.31294	0.937982	0.862172	-0.00944398	0.464858	0.0232463	1.03596	0.974419
RALY	ENSG00000125970	mRNA	9.3203	8.7447	7.4666	8.85375	9.73069	9.15076	8.1214	9.19386	10.4146	9.11756	8.77909	9.10541	9.87035	9.29505	8.50148	9.22358	7.80296	7.49498	7.37858	7.65231	8.3574	7.41148	7.72139	7.93611	9.53519	9.18455	9.21108	8.56934	8.57712	7.57439	8.83608	8.82216	9.35287	9.04567	9.94753
NUPL2	ENSG00000136243	mRNA	7.10462	7.28975	7.98912	7.66683	7.6929	7.44878	8.46133	7.7516	7.95262	7.45761	8.16468	8.06135	7.69859	7.04655	7.68058	7.89131	7.56734	8.45263	8.18253	8.04664	7.84609	8.17988	8.08704	8.00498	8.29243	8.07668	7.80011	7.93586	7.76559	8.33907	7.46858	7.32415	7.63435	8.2735	7.01897
EIF3A	ENSG00000107581	mRNA	12.104	12.3497	12.736	12.5074	12.1242	12.741	12.9836	13.0124	11.8629	13.1029	13.1633	13.2818	12.149	12.6277	12.7869	12.9974	12.4011	12.113	12.268	12.1647	12.513	12.2886	12.3653	11.9836	12.3795	11.9946	12.3742	12.9489	12.0979	12.5203	12.8309	12.26	12.1525	11.8808	12.8983
FASTKD5	ENSG00000215251	mRNA	8.62945	8.31605	8.34175	8.03444	8.40363	8.11891	8.04108	7.67982	7.8413	7.97467	7.69865	7.89492	8.78005	8.65728	8.46603	8.12956	7.79115	8.51888	8.53852	9.02161	9.31638	8.71984	8.2283	9.32251	7.55479	8.0315	8.48161	8.88877	8.40452	8.23827	8.03625	8.28157	7.499	7.95127	9.64313
TDRD3	ENSG00000083544	mRNA	8.44476	8.78986	9.10285	8.90028	8.27643	8.35846	8.6335	8.34069	8.25427	8.38	8.43174	8.44228	7.71775	8.10006	8.34436	8.36324	8.98396	8.92463	8.57756	9.09348	8.59134	8.84349	8.66477	9.23503	7.7212	8.0971	7.96913	8.59656	7.97657	8.78927	8.35934	8.58408	8.07317	8.2515	8.1636
POLR2K	ENSG00000147669	mRNA	8.25757	7.56097	8.01043	7.28019	7.78349	7.62264	8.26116	7.54925	7.53581	7.57971	7.77391	7.57789	8.02927	7.96551	8.10721	7.86157	8.70662	8.90705	8.84861	9.17782	9.27949	9.10957	8.47647	8.94506	8.00012	7.07134	7.56119	8.48607	8.54265	8.11569	7.87827	8.04404	7.7974	7.93023	8.21728
ERN1	ENSG00000178607	mRNA	8.3069	7.37575	7.04319	7.32311	9.63096	8.41123	9.12321	8.8228	9.40301	7.1375	7.45527	7.62661	8.96026	8.6834	8.67098	8.89466	7.45842	7.24072	7.21596	7.4632	7.75374	7.6985	7.10945	6.81527	9.43609	7.91705	7.98466	9.43718	7.80472	7.5116	8.07077	7.33528	8.13231	7.84425	9.89446
IPO7	ENSG00000205339	mRNA	10.8424	10.9468	11.5867	11.0484	11.1683	11.3236	11.7123	11.3718	11.0196	11.5211	11.5914	11.5193	10.0005	10.5603	11.194	10.7047	11.5798	11.4501	11.4817	11.5979	12.1589	11.6516	11.6846	11.6896	10.5126	10.3147	10.8858	11.4587	10.8615	11.3096	11.5372	11.4626	10.523	10.0024	11.2008
EIF4G3	ENSG00000075151	mRNA	11.058	11.2569	11.475	11.3272	11.361	11.6686	11.7983	11.2613	11.1206	11.0799	11.462	11.2669	11.0373	11.3715	11.4876	11.2287	11.1213	11.2452	10.8337	11.0844	10.2115	11.0263	11.0322	10.6569	11.5434	11.1686	10.9919	11.8984	9.612	11.3579	11.0361	10.666	10.2177	10.7841	11.3564
EIF4G1	ENSG00000114867	mRNA	10.196	9.96237	9.49274	10.1596	10.5702	10.2989	9.85912	10.8191	10.8148	10.7217	10.8955	11.0007	10.4973	10.7328	10.5744	10.8461	9.24511	8.48889	9.50326	8.90677	9.47728	8.90743	9.1918	9.21673	10.9875	10.1849	10.5896	9.84062	9.83308	9.59035	10.0252	10.0796	9.87279	10.047	9.72064
EIF4G2	ENSG00000110321	mRNA	13.1098	12.7001	13.1673	13.0425	13.8909	13.1658	13.708	13.2641	14.4724	13.1386	13.3526	13.4826	14.1765	13.8423	14.0105	13.9432	13.7721	14.0536	14.0938	14.1601	14.442	14.2009	13.6883	14.1509	13.7467	13.4111	13.5782	14.5471	13.5427	14.196	13.5907	13.7491	13.1563	13.7878	15.0704
GTF2F1	ENSG00000125651	mRNA	8.56124	8.49929	6.47101	8.22205	8.23237	8.0249	6.59996	7.99902	7.9915	7.86245	7.60058	7.93355	7.8286	8.09365	7.53342	8.13649	5.22169	5.31044	5.10095	5.40226	6.20534	5.50567	5.04684	6.27397	8.1803	8.06593	7.98975	5.94551	6.74743	6.13851	7.51292	7.57125	7.6874	7.06594	6.44672
TTF2	ENSG00000116830	mRNA	8.18208	8.84301	9.47847	9.47799	8.63464	9.39011	9.86153	9.89281	8.51208	9.55937	9.73127	10.0637	7.80122	8.34717	8.2254	8.1578	8.62865	9.03115	8.89786	8.56499	7.92652	8.90767	9.25667	9.00053	8.3952	9.16042	9.16976	8.49458	7.72579	9.25213	9.20863	8.74502	9.25665	8.45439	7.85291
RBM7	ENSG00000076053	mRNA	8.40092	8.41982	8.72126	7.83305	8.34707	8.06366	8.36778	7.65311	8.27711	7.85459	7.82712	7.46054	8.99402	8.85469	9.16774	7.84278	7.91465	8.61378	8.81767	9.14781	9.20735	8.84888	8.79048	9.20072	7.6921	8.06511	8.38813	9.34069	8.81812	8.96463	8.35231	8.66072	8.1206	8.41537	9.5951
RBM11	ENSG00000185272	mRNA	5.43881	4.6096	4.68233	3.74582	3.68805	3.24492	3.31853	2.95765	1.90581	2.84793	2.46409	2.92458	2.63003	1.04172	0.553848	0.120543	1.5244	3.1351	1.17634	2.84386	0.347859	0.257764	1.11408	0.741372	0.25538	1.24747	0.921956	1.59924	1.28691	0.156995	0.439003	2.03103	1.30307	0.514766	0.841181
RBM42	ENSG00000126254	mRNA	7.6558	7.32081	5.05864	7.58345	7.16638	7.60018	5.06182	7.8716	7.14331	7.72343	7.75837	8.14844	8.11355	7.87061	7.58753	8.23492	5.06238	4.03886	4.9558	5.37253	4.53944	4.26919	4.75534	4.95346	7.47153	7.26631	7.90816	6.08743	6.64667	4.93483	7.62499	6.96178	7.22245	7.31151	5.27463
HNRNPL	ENSG00000104824	mRNA	9.82183	9.00512	9.22806	8.989	10.0565	9.36499	9.7859	9.58777	10.6003	9.46904	9.43203	9.59413	10.0507	9.63707	9.13401	9.3529	8.9765	9.02469	9.44686	9.22515	9.4602	8.91093	8.94408	9.61523	9.33735	9.36424	9.50669	9.32337	9.17723	9.06382	8.72963	9.1665	9.44572	9.71493	9.94097
HNRNPLL	ENSG00000143889	mRNA	7.19686	7.78643	8.34639	7.91538	8.57618	8.26017	9.096	8.08453	4.15679	4.61821	5.59403	5.35247	7.16746	8.05643	8.43101	7.52874	3.87463	2.50629	3.6321	5.57367	3.56547	6.35036	1.56675	2.01733	6.2898	2.99916	5.45409	8.48335	5.10794	7.4229	3.17401	3.88694	8.46167	7.89677	8.13323
PTBP1	ENSG00000011304	mRNA	9.71187	9.41274	8.00912	9.57255	10.273	10.2472	8.69082	10.5035	10.3646	10.4574	10.153	10.5439	9.80631	9.97691	9.55166	9.92197	7.05964	7.08678	7.48006	7.61788	8.43357	7.342	7.40759	7.67884	10.1129	9.55245	9.95689	8.30438	8.76124	7.60914	9.8211	9.4925	10.0048	9.385	8.2186
PTBP2	ENSG00000117569	mRNA	7.33668	7.93544	8.06804	8.05084	7.53685	7.54819	7.72167	7.595	7.55372	7.43049	7.10324	7.3093	7.39333	7.11062	7.60628	7.11444	8.34179	8.14534	7.77527	8.03906	7.58706	8.34047	8.23796	7.97252	7.80331	8.1173	8.10495	8.05647	7.9462	8.4807	8.58315	8.36048	8.53636	8.14767	8.52525
PTBP3	ENSG00000119314	mRNA	12.4025	12.284	12.3771	12.1189	12.7219	12.3056	12.5623	12.0357	13.5131	12.1417	12.2404	12.252	12.9285	13.3385	13.4761	13.0847	13.6668	13.5511	13.6095	12.7915	13.5378	13.9072	13.0208	13.2192	12.9117	12.897	13.1518	12.8581	13.1574	13.624	12.7696	12.9974	12.9448	12.6724	13.3694
SYMPK	ENSG00000125755	mRNA	7.71156	7.47739	6.83404	7.47665	7.8629	7.42941	6.51181	7.55364	8.3942	7.66441	8.15602	7.78993	8.30253	7.88865	7.8053	7.90171	6.54433	5.23678	5.65769	5.58454	5.81996	5.64231	5.76416	5.98592	7.65201	7.75922	7.63073	6.34487	6.82843	6.37159	7.03794	6.80966	7.73137	7.4633	6.85151
POLR2F	ENSG00000100142	mRNA	-0.671493	-0.804769	-0.95797	-1.42207	-1.44379	-0.991101	-0.947312	-1.42584	-1.34907	-1.17783	-1.21603	-1.45912	-1.41494	-1.36563	-1.29094	-0.685443	-0.993091	-1.40891	-1.43757	-1.44384	-1.36522	-1.39794	-1.11987	-1.44348	-1.39881	-1.3135	-1.3964	-1.22569	-1.41228	-1.43509	-1.33235	-1.37654	-0.933725	-0.939252	-1.18488
POLR2G	ENSG00000168002	mRNA	7.48646	7.69579	7.45898	7.85145	8.37261	8.10361	8.52144	8.3742	9.20415	8.01003	7.76746	8.58152	8.04115	8.21247	7.53362	8.54498	8.87722	9.12359	9.25048	9.32528	10.0029	9.16851	8.67915	8.66012	9.11439	8.39133	8.07799	8.27105	9.05023	8.26191	7.05794	6.79332	8.20079	8.89466	8.28531
WDR83	ENSG00000123154	mRNA	3.30321	4.69889	3.8849	4.41838	4.27693	4.53259	3.71526	5.02805	5.18371	4.76969	4.40291	4.62921	4.19529	4.14154	4.65521	4.97534	3.78242	3.29683	2.90262	2.85902	2.98004	3.1147	2.9494	2.87047	4.70971	5.66083	4.4476	3.5179	3.4784	3.66745	4.11345	3.58361	5.6701	4.56993	3.13289
DHX33	ENSG00000005100	mRNA	8.58932	7.83019	8.3367	8.0245	8.21557	8.51862	8.37776	8.6364	6.95964	8.73994	8.91084	8.75153	7.65184	7.9345	7.98826	7.84055	7.52532	6.9316	6.98211	7.40715	7.03684	7.74799	8.22211	7.65062	7.18452	7.44939	7.53267	7.29878	6.94787	8.12369	7.7608	7.24317	7.63325	7.17664	6.2206
DHX35	ENSG00000101452	mRNA	7.42919	7.71585	8.20464	8.12242	8.90253	7.87626	8.31398	8.30592	7.56954	8.137	8.13435	8.29581	7.93579	7.59203	7.40397	8.07795	8.14355	7.77438	8.07769	8.01978	7.52741	7.95593	7.93867	7.65541	7.90852	7.97019	7.81619	7.90431	7.54794	8.00449	7.66237	7.57066	7.89416	7.8901	7.77332
DHX32	ENSG00000089876	mRNA	9.47183	8.7624	9.3551	9.22455	8.77645	8.97813	9.38823	9.6056	7.99358	9.14252	9.46836	9.69422	8.39821	8.58612	8.52554	8.89421	9.21673	9.02708	9.09346	9.53979	8.89726	9.51243	9.25514	9.22283	8.30471	8.33669	8.47618	8.43833	8.87365	9.19013	8.92196	8.81665	8.55348	8.83174	8.01625
DQX1	ENSG00000144045	mRNA	3.7	-0.200591	-0.054344	0.760738	-0.242638	0.476569	1.16506	1.25074	-0.0949709	1.1359	1.57317	0.71395	2.87519	1.27135	1.58877	1.15478	-0.110587	-0.188265	-0.231036	0.312536	0.546713	0.449339	1.3209	-0.23992	1.71981	-0.0377014	1.1454	0.133445	0.407634	-0.227386	1.4108	-0.13837	2.02177	1.19632	1.1249
DHX15	ENSG00000109606	mRNA	10.7981	10.7137	11.1954	10.9144	10.6504	11.0694	11.3165	11.1157	11.0072	11.2145	11.0486	11.2204	10.1578	10.4388	10.5937	10.701	11.3049	11.401	11.329	11.3786	11.3648	11.72	11.6462	11.0594	10.3585	10.6346	10.7426	11.258	10.8578	11.0807	10.9275	10.4644	10.7643	10.4329	11.1584
DHX8	ENSG00000067596	mRNA	8.81315	8.83886	9.04619	8.81984	8.77499	8.99765	8.94871	9.13037	9.28661	9.07408	9.01017	9.23201	9.79493	9.6281	9.30588	9.75308	8.72707	8.6471	9.06478	9.05763	9.06915	9.09531	8.5514	9.25577	9.68519	9.14017	9.27938	9.35006	9.44451	9.18894	8.69231	8.78017	8.93678	9.2679	9.8291
SAP18	ENSG00000150459	mRNA	10.2641	10.1621	10.3725	10.4795	10.3831	10.2462	10.4231	10.5826	10.5435	10.5466	10.5394	10.9019	9.97448	10.2052	9.8879	10.4948	10.7052	10.6767	10.6706	11.5407	11.5919	11.0441	10.6613	11.1542	10.276	9.98939	10.2486	10.9381	10.5691	10.8143	10.4168	10.2132	9.9405	10.5202	10.5456
TUFM	ENSG00000178952	mRNA	9.70119	8.25739	7.36042	8.95783	10.3445	9.12503	8.08303	9.99557	9.79309	9.55494	9.44791	9.76421	9.51816	8.89485	8.08553	9.24014	5.84458	6.11949	6.31395	6.63396	6.94859	6.22673	6.59513	6.18575	8.87054	8.66482	8.90241	7.5894	8.47226	7.25923	8.45588	7.25695	8.66555	8.66916	7.47577
CELF1	ENSG00000149187	mRNA	10.1183	10.0594	10.7452	10.1359	9.44134	10.0024	10.3492	10.0015	9.88836	9.99426	10.2429	9.99866	10.1143	9.86803	10.1548	10.368	10.3636	10.1976	10.0305	10.3894	10.8622	10.2443	10.2431	10.4823	10.2967	10.3145	10.2102	11.387	10.1808	10.6504	9.97864	10.1909	10.3744	10.1626	11.0192
CELF2	ENSG00000048740	mRNA	12.574	12.5614	12.8412	12.6231	12.2906	12.6105	12.6652	12.1954	12.2348	12.3476	12.4743	12.1966	12.2044	12.1496	12.4298	12.1294	12.9119	12.6614	12.3598	12.7946	12.8251	12.6653	12.5055	12.8472	12.3541	12.0569	11.9613	12.3524	12.5185	12.506	12.1534	12.6369	11.6246	12.1095	12.1577
CELF4	ENSG00000101489	mRNA	0.843239	2.77834	0.841256	1.94201	0.0320703	1.66272	1.82978	1.53149	2.02398	2.15896	0.979344	0.501339	0.070099	1.38268	1.68296	0.0281931	0.144773	1.75342	1.48266	1.08242	1.10352	0.63451	1.0605	0.0343356	0.988966	1.28763	0.0941256	0.339777	1.20499	0.0448128	2.10167	1.55986	0.229497	0.896037	0.433205
CELF6	ENSG00000140488	mRNA	-1.40059	-0.757769	-0.871238	-1.39686	-1.40092	-1.14483	-0.488143	-1.03073	-1.32484	-1.4084	-1.41245	-1.41614	-1.39556	-1.34404	-1.25742	-1.40145	-1.33623	-0.740415	-1.39959	-1.40097	-1.34357	-1.38151	-1.07068	-0.644494	-1.38252	-1.28358	-1.37974	-0.333213	-1.39506	-1.39916	-0.881189	-1.3567	-1.26738	-0.849529	-1.13441
XPO1	ENSG00000082898	mRNA	9.99205	10.6227	11.302	10.6046	10.5627	11.0509	11.4065	10.8886	10.7492	11.2633	11.2377	10.8084	9.16408	10.5026	11.0491	10.6396	11.8902	11.8308	11.7256	11.5653	11.4771	11.6337	11.5882	11.7221	10.3622	10.6443	11.1772	10.9763	10.4978	11.4191	11.2853	11.4075	10.6761	10.4028	9.9871
DDX17	ENSG00000100201	mRNA	12.9553	13.0178	13.3844	13.2624	12.5642	13.0255	13.2519	13.1451	12.5322	12.8512	12.8914	13.199	12.3836	13.0823	13.2478	13.2905	13.7583	13.4072	13.59	13.5911	13.1437	13.7877	13.2655	13.598	13.2562	13.2092	13.1534	13.2072	12.9609	13.8307	12.5954	13.1151	13.0454	13.1842	12.9579
DDX5	ENSG00000108654	mRNA	12.4296	12.395	12.4355	12.2465	12.3828	12.1623	12.3431	11.9737	12.7458	12.2633	12.0414	12.1344	13.0848	12.7521	12.8977	12.957	13.2682	13.4218	13.0861	13.694	13.057	13.0049	12.6656	13.3397	12.6152	12.8088	12.5494	13.9102	12.0682	13.4462	12.3914	12.6088	12.3504	12.7552	13.8414
DDX42	ENSG00000198231	mRNA	9.9692	10.326	10.485	10.5622	10.1492	10.2963	10.4009	10.5795	9.61864	10.3164	10.2015	10.5816	9.54764	9.9512	9.77342	10.4625	10.4397	10.2567	10.2821	10.3679	10.291	10.4003	10.4768	10.1204	9.91498	10.1316	9.8763	10.1724	9.94493	10.4245	10.0194	9.72319	9.95046	10.1069	9.70666
DDX43	ENSG00000080007	mRNA	3.96732	3.97812	4.16506	4.98597	3.11484	2.19872	2.594	3.75497	1.0777	2.25519	3.78067	4.02895	3.82003	3.57561	4.11237	4.45514	4.02563	3.32463	3.06212	1.92916	2.02254	2.16547	3.25185	3.45194	2.77078	2.84798	3.86785	5.10151	3.09762	2.21353	4.1133	3.98703	2.66368	3.10629	7.11606
FIP1L1	ENSG00000145216	mRNA	10.0777	10.2888	10.4719	10.5846	10.0109	10.3356	10.5735	10.5745	10.2516	10.3027	10.3714	10.5813	9.65889	9.97968	9.70397	10.3518	10.2888	10.4182	10.4879	10.6068	10.6324	10.4407	10.3337	10.3111	9.54151	10.019	10.3956	10.2522	10.1087	10.8323	10.1787	10.2723	9.94387	10.0658	9.99853
RBM39	ENSG00000131051	mRNA	12.6242	11.9384	12.3217	11.7391	12.5167	11.6777	11.9412	11.5596	12.6201	11.7148	11.6322	11.6302	12.8578	11.9779	12.4618	11.8057	12.4315	12.6924	12.6367	12.3916	12.0094	12.4531	12.3737	12.7794	11.6839	12.3655	11.8363	12.5015	11.6512	12.4079	12.4288	12.5137	12.1348	12.0211	12.6608
RBM23	ENSG00000100461	mRNA	9.15461	9.11341	8.9412	9.16146	9.11952	8.99536	8.85957	8.93059	8.49872	8.872	8.81826	8.99367	9.36331	9.87509	9.51661	9.84605	8.27267	8.20364	9.07699	8.43156	9.08495	8.53934	8.06982	8.29358	9.61164	8.98817	9.06795	9.31035	9.57431	8.6688	7.59792	8.5651	9.3915	9.2534	9.51438
CPEB2	ENSG00000137449	mRNA	8.02425	7.3336	7.18192	7.08176	7.23207	6.9232	7.10386	6.31043	6.14133	6.48597	6.35815	6.07998	9.18435	8.5471	9.18469	8.03834	8.65444	8.05156	8.3023	8.30627	8.49848	7.56805	8.27055	7.90829	7.95486	7.19714	8.12281	9.43357	7.95643	7.32482	8.89552	8.5424	6.37197	7.99366	10.5741
CPEB3	ENSG00000107864	mRNA	6.1342	6.70136	6.93767	6.51409	5.90329	6.14395	6.56277	5.65892	7.4353	6.08446	6.2293	6.1797	7.23819	7.33332	7.94224	7.49782	6.18907	6.96013	6.1453	7.49551	6.80455	6.05396	6.25314	6.18532	6.9412	6.30678	6.57747	8.60346	6.64205	6.5645	6.4941	6.81072	5.29424	6.74224	8.28976
CPEB4	ENSG00000113742	mRNA	8.54103	8.25393	8.55235	8.0151	7.97377	7.92069	7.85268	7.6769	9.24125	7.99741	8.17083	7.98029	10.8314	10.7428	11.1317	10.2587	9.0985	9.03178	8.91814	8.98167	9.5058	8.84019	8.5878	9.06288	9.92093	8.8081	9.08115	11.2193	9.32077	8.92289	9.15561	9.01953	8.54509	8.92479	11.8017
CACTIN	ENSG00000105298	mRNA	4.05308	3.72964	2.19117	3.57606	3.6232	4.20234	2.2395	4.23423	4.96846	4.2916	3.6003	3.87587	3.02902	4.34683	4.26879	4.41673	2.03349	2.09528	2.18388	1.92547	2.00535	1.48653	1.89761	2.49804	3.40774	4.20697	4.25163	1.46933	2.80139	2.38157	3.59205	3.69535	3.87987	3.37695	2.34954
SECISBP2L	ENSG00000138593	mRNA	9.27407	9.7927	9.88128	9.74792	9.39133	9.50414	9.75027	9.29703	9.03051	9.04074	8.83697	9.28266	9.87434	9.9602	10.2811	9.99405	10.2257	10.1192	10.1674	9.73074	9.98149	10.1983	10.0204	9.62434	9.61628	9.47291	9.46741	10.1729	9.83612	9.88546	9.64355	9.92172	9.30882	9.62237	10.806
SECISBP2	ENSG00000187742	mRNA	10.0076	9.81954	9.48932	9.55318	9.3774	9.39437	9.42781	9.09027	9.57597	9.17832	9.08623	8.8888	9.53166	9.3797	9.55727	8.96274	9.23015	9.15732	8.84463	9.23285	8.89711	9.15323	9.09155	9.51071	8.6922	9.21726	8.73956	9.56067	8.57842	9.12263	9.24182	9.17766	9.55915	9.19742	9.52721
RPUSD3	ENSG00000156990	mRNA	8.64603	7.85727	7.05375	7.38788	8.43834	7.96438	7.88653	8.14034	7.7615	8.18891	8.35218	7.94722	8.37965	7.80757	7.07109	7.5968	4.92732	5.98554	5.70436	5.29021	6.95226	6.13065	6.10607	5.55696	7.52985	7.58252	7.33487	6.54813	7.73238	6.82836	7.43078	6.85593	7.01508	7.2019	6.99666
RPUSD4	ENSG00000165526	mRNA	8.69265	8.15236	8.06194	8.29752	9.00259	8.5241	8.51789	8.46045	8.01582	8.17104	8.07407	8.10175	7.54913	7.62511	7.31645	7.91466	8.17123	8.31525	8.33388	8.34057	8.86845	8.65455	8.35588	7.61852	7.57585	8.07785	7.92844	7.45781	8.2329	7.96788	7.48505	6.98057	7.92881	7.23921	6.93034
DDX6	ENSG00000110367	mRNA	12.5546	12.3659	12.4783	12.1982	12.5932	12.3349	12.5666	11.9562	12.9087	12.1137	12.0888	11.9408	11.6397	11.8093	11.8531	11.7264	12.7093	12.8196	12.7439	13.0599	12.6677	13.0233	12.8607	12.8733	11.613	11.7843	12.021	12.4793	12.0667	12.7391	12.1837	12.041	11.6868	12.0067	12.6639
APEX1	ENSG00000100823	mRNA	13	12.1716	11.96	12.4	12.7916	12.5991	12.222	12.7396	13.2603	12.9453	12.9489	12.9372	11.6159	11.3657	10.8908	11.6184	9.94656	10.5783	10.5669	10.949	10.8903	11.3482	10.8246	10.585	10.9708	11.7542	11.7137	10.6068	11.9027	12.0289	12.1447	11.1583	11.979	12.0242	9.7987
EIF3J	ENSG00000104131	mRNA	8.86347	9.41271	9.89423	9.31042	9.87513	9.80073	10.3808	9.54909	9.20097	9.92793	10.0104	9.16454	8.13176	9.40716	9.74478	9.37897	10.689	10.419	10.3753	10.3984	10.5742	10.899	10.6107	10.4945	8.26928	8.72957	9.50596	10.4622	8.61385	10.5568	10.5386	10.1805	8.73015	8.60868	10.5473
PABPC3	ENSG00000151846	mRNA	6.67399	7.3321	6.55776	6.4705	6.85791	6.94056	6.34447	6.6729	6.561	7.32695	5.85651	6.82238	6.73478	7.27842	9.27239	6.28597	5.7741	5.79555	5.40921	6.06702	6.84204	5.80046	5.91194	6.03883	5.60254	5.70308	6.83717	6.74021	7.29206	5.20888	8.81399	8.63	5.75252	6.08867	7.61018
PABPC1L	ENSG00000101104	mRNA	6.81945	5.43518	5.37257	5.97373	5.32133	5.34872	4.89958	5.44591	5.39635	5.67449	4.85033	5.1693	5.51506	5.18654	4.03718	4.38961	3.65169	5.48693	5.49375	5.13518	4.6409	5.27567	5.69322	6.36771	4.11236	6.9183	6.1253	5.56164	5.55336	5.58474	5.53545	5.75991	5.87069	5.83534	6.75686
PABPC4L	ENSG00000254535	mRNA	-1.30242	0.290377	-0.510518	0.0277834	-1.30361	0.0122141	-1.14032	-0.74217	-1.20929	0.141009	-0.30112	-1.36334	-1.28335	-1.24104	-1.09779	-1.30549	0.358493	-1.27841	-1.29891	-1.30378	-1.24027	-1.26943	-1.30736	-1.30251	-1.27015	-1.14105	-1.26818	-0.972621	-1.28117	-1.29743	-1.17722	-1.25198	0.828643	-1.12486	-0.894356
PABPC5	ENSG00000174740	mRNA	-1.3696	0.351997	-0.0462346	-0.547556	-1.37047	0.0314205	-0.0157826	-0.866438	-1.28403	-1.39064	-1.04501	-0.340114	-1.35342	-1.31234	-1.18464	-1.37185	-1.30083	-1.34957	-1.36702	-1.3706	-1.31165	-1.34256	-1.37322	-1.36967	-1.34311	-1.2232	-1.34158	-1.07305	-1.35172	-1.36593	-1.25545	-1.32889	-1.19932	-0.232072	-1.00329
PABPC4	ENSG00000090621	mRNA	11.0504	11.1753	10.6934	11.072	11.2976	11.2252	10.9566	11.5621	10.8597	11.4541	11.159	11.4616	11.3405	11.099	10.9207	11.4196	9.53451	9.73823	9.31182	10.1227	10.4437	9.64368	10.2977	9.77027	10.1656	10.2844	10.2732	10.8961	10.0988	9.79401	11.048	10.6327	10.167	10.1643	11.2341
PABPC1	ENSG00000070756	mRNA	15.1451	15.0276	15.3152	15.228	15.027	14.8679	15.2153	15.0907	15.1375	15.0293	15.1517	15.3195	15.2462	15.3409	15.413	15.1532	14.6946	14.9001	14.7555	15.1377	15.8852	14.7543	14.7276	15.0653	14.6854	14.2355	14.6298	15.4994	15.1917	14.6746	14.7665	14.8931	14.2525	14.7504	16.1793
MEX3A	ENSG00000254726	mRNA	5.76852	6.31563	6.13519	6.65949	5.71772	7.17171	6.64828	6.29247	2.87282	5.8593	5.04211	4.87451	1.30456	0.914877	1.21472	0.576922	3.16479	1.33335	2.69872	0.58881	0.916512	6.4904	3.36003	0.597661	0.780265	2.24503	3.52965	1.47121	0.72549	7.30522	2.74834	1.91568	7.39085	3.63526	1.62801
MEX3B	ENSG00000183496	mRNA	6.37621	5.98838	6.55077	5.79115	6.7031	6.84067	6.07629	5.16556	5.84369	5.59972	5.16829	3.93492	3.73108	3.79802	3.58824	3.32374	5.87677	7.01879	6.37533	6.90656	4.64433	7.972	6.29097	7.10842	3.0032	7.30585	6.19808	4.3307	4.29557	7.8878	7.00825	7.01028	7.29063	5.71096	6.20293
MEX3C	ENSG00000176624	mRNA	10.5056	9.79838	9.89742	9.79441	10.4667	10.0249	10.0789	9.68735	11.586	10.285	10.0103	10.0742	10.4576	9.81168	9.92805	9.19486	10.0738	10.6901	10.5898	10.4942	10.5274	10.8394	10.3626	11.3639	8.97408	9.90965	9.94436	10.6402	9.9726	10.7539	9.96702	10.8053	10.7409	10.0135	10.4898
MEX3D	ENSG00000181588	mRNA	1.0259	0.773684	1.43802	1.87251	0.236654	1.74081	1.06838	2.20424	0.371946	1.88484	1.15534	1.30152	1.37597	1.56513	2.3078	0.691496	0.934281	0.795489	1.49215	0.6989	2.76661	0.300607	1.60056	0.239055	1.97557	0.426853	1.98634	1.81043	2.2685	2.05761	1.92766	0.884341	2.26803	1.09262	1.97264
PSIP1	ENSG00000164985	mRNA	11.4135	11.5018	11.9837	11.6542	11.049	11.4186	11.7083	11.6047	11.1558	11.3954	11.5429	11.4652	9.34272	9.89802	10.133	9.9645	10.758	11.0568	10.8521	10.7867	11.0382	10.8399	11.2518	11.3507	9.39955	9.79981	10.2846	9.67276	9.93525	10.6823	10.9887	10.9319	10.1729	9.85924	9.78491
SPEN	ENSG00000065526	mRNA	11.0881	11.2092	11.551	11.2171	10.708	11.2192	11.3515	11.0738	11.131	11.2279	11.627	11.1955	11.8701	11.5483	11.7473	12.0759	11.612	11.0714	11.248	11.0748	11.1012	11.0056	10.9351	11.2714	11.393	11.6742	11.2964	11.6882	10.6286	11.6591	11.5905	11.9877	11.7845	11.1443	12.2791
RBM15B	ENSG00000259956	mRNA	9.46852	8.89267	8.41911	9.11105	9.63623	9.2159	8.69182	9.30961	9.99288	9.05669	9.20722	9.33982	9.46073	9.02044	8.77185	9.08699	7.66644	7.62518	7.80026	7.82543	7.88875	8.21597	7.68921	8.02395	8.67339	8.46105	8.59167	7.81364	8.19958	8.3124	8.09016	8.31979	8.73312	8.77536	8.01956
RBM15	ENSG00000162775	mRNA	7.96186	8.0007	7.83101	7.85536	8.32075	8.24092	8.05811	8.11016	8.51448	8.21367	8.08579	8.1634	8.36659	8.0639	7.96009	7.31589	7.44062	7.50131	7.83753	7.92859	8.1537	7.55385	7.36269	7.89881	7.91317	8.0147	8.58585	8.53253	7.59788	7.80413	7.58684	8.05529	8.04273	7.77398	8.39547
SF3B1	ENSG00000115524	mRNA	12.485	11.9308	12.1934	12.1091	12.6151	12.3391	12.4707	12.3915	12.7029	12.5432	12.477	12.631	12.6178	12.6174	12.6186	12.5489	12.6816	12.6447	12.6257	12.663	12.5844	12.6434	12.47	12.9149	12.1285	12.2307	12.2407	12.6412	12.3982	12.7206	12.2111	12.6069	12.0683	12.2133	12.5911
EIF4ENIF1	ENSG00000184708	mRNA	8.96807	8.82628	9.00761	8.97469	7.78252	8.88039	9.09773	9.146	8.39253	8.66187	8.85814	8.79766	8.22147	8.05763	7.99249	8.7026	8.3502	8.35164	8.71608	8.16821	8.33483	8.36885	8.53189	8.63651	8.37712	8.81658	8.55289	7.8347	8.66094	8.82363	8.50279	8.4335	8.3888	8.61335	8.72277
MECP2	ENSG00000169057	mRNA	7.60311	8.44283	8.15125	8.61138	7.53143	8.03405	7.86887	8.48162	8.0473	7.86806	8.13613	8.47229	7.32514	7.70611	7.86421	8.12436	8.04244	7.52047	7.65125	7.87969	7.46508	7.9942	7.61736	7.30864	8.34687	8.59883	8.29042	8.29455	8.19927	8.42771	7.71911	7.74992	8.78882	8.13107	8.11348
RBM22	ENSG00000086589	mRNA	9.37962	8.83588	9.24672	8.73759	9.04408	8.80562	8.91236	8.50224	9.57935	8.69005	8.47952	8.59921	9.07224	8.8312	8.54156	8.77198	8.81687	9.16271	9.12303	9.00192	9.33696	8.99187	8.9544	9.5542	8.61247	8.88317	8.70972	9.16953	9.08996	9.05438	8.30547	8.76214	8.90004	8.72945	9.27713
CMTR1	ENSG00000137200	mRNA	8.74842	7.97698	7.68386	7.7664	8.44582	7.75498	7.57106	7.6352	8.06358	7.57288	7.30212	7.61383	8.59832	7.45614	7.24054	7.72411	6.93127	6.96552	7.35427	6.88068	7.22072	6.79762	7.09737	6.72616	7.44422	7.86777	7.74443	7.17661	7.79974	7.52511	7.2419	6.8544	7.43392	7.52627	7.16155
CSTF1	ENSG00000101138	mRNA	8.59304	9.09815	9.25543	9.21347	8.18338	8.98122	9.13072	9.15071	8.71148	8.84957	9.00775	9.20861	7.59951	7.72945	7.89665	8.56081	9.24852	9.16524	9.4536	9.12822	8.69791	9.58292	9.3399	8.62914	8.75891	8.88439	9.06061	8.12304	9.30921	9.47517	8.58518	8.46801	9.02921	8.7434	6.86627
NCBP1	ENSG00000136937	mRNA	9.31877	9.54805	10.2168	9.71235	10.0449	9.90118	10.4773	10.2033	10.0513	10.0442	10.1542	10.2154	9.56056	9.53468	9.75226	9.68473	10.3572	10.5814	10.6512	10.4624	10.492	10.861	10.6457	10.2797	9.60962	9.86388	10.0142	9.86978	10.152	10.3107	9.84936	9.92542	9.84375	9.73548	9.9268
CWC22	ENSG00000163510	mRNA	8.04384	9.31008	9.73481	9.32056	7.69428	8.77206	9.21414	9.08012	7.34142	8.94033	9.10268	9.24789	7.75594	8.88754	9.35247	9.59809	9.494	9.89392	9.7945	9.7639	9.79854	9.7493	9.77364	9.23237	8.65443	8.89228	8.97489	9.81632	9.26325	9.53462	9.28704	9.0899	8.7235	8.69205	9.63966
NFX1	ENSG00000086102	mRNA	9.85422	9.93354	9.90208	10.1981	9.35806	9.92011	9.88006	9.95282	9.57332	9.8434	9.7592	10.114	9.22186	9.1973	9.1911	9.45274	9.70474	10.1946	9.93846	9.95803	9.68462	9.73838	10.0579	9.872	8.86283	9.89074	9.81109	9.73205	9.71067	10.0571	9.48783	9.39196	9.28814	9.70774	9.41353
SMG5	ENSG00000198952	mRNA	7.79468	6.86216	6.3579	6.99672	7.81369	7.19204	6.38042	7.25687	8.54029	7.32892	7.42711	7.25403	8.43448	7.28582	7.33436	7.41663	6.31916	6.30055	6.22968	6.0504	6.09391	6.03203	6.09716	6.48644	7.70323	8.08731	7.68351	6.55747	6.67867	6.9576	7.0748	7.24724	7.67063	7.3351	7.27953
DCP2	ENSG00000172795	mRNA	9.68345	9.60015	9.97478	9.72551	10.2584	10.2716	10.6089	10.1031	10.3774	10.4185	10.3421	10.4233	10.8002	10.4128	10.5019	10.9722	10.5277	10.7018	10.4285	10.6747	10.9834	11.055	10.5693	10.7451	10.0953	10.0934	9.33202	10.7396	11.0188	10.5616	10.0178	10.7455	10.213	10.1848	10.7657
TAF15	ENSG00000270647	mRNA	8.55756	9.61893	9.72967	9.23757	8.46232	9.8138	9.82204	9.07361	9.46921	10.1236	9.99619	9.39667	7.97856	9.71622	9.53241	9.33406	9.67151	9.12238	9.44643	9.54691	9.71273	9.12837	9.25266	9.50535	8.52728	8.97296	9.1239	9.44445	8.57269	9.3689	9.40579	9.12223	8.46717	8.9112	9.28511
EWSR1	ENSG00000182944	mRNA	10.4308	10.134	10.3562	10.0671	10.828	10.2851	10.3524	10.2715	10.8234	10.3477	10.1743	10.1587	10.9046	10.3399	10.4233	10.2949	9.91125	9.59308	9.73893	9.80619	10.0497	9.65238	9.90806	10.0706	10.1452	10.2949	10.2392	10.721	9.98389	10.0648	10.3841	10.2097	10.5244	10.2412	11.1063
FUS	ENSG00000089280	mRNA	9.54475	10.1381	9.7648	10.1396	10.2045	10.5767	9.68637	10.2539	10.3723	10.7033	9.94653	10.2168	10.7012	10.2562	9.69686	10.2291	9.28378	9.99807	9.34983	9.79085	9.27898	9.4497	10.1438	10.0691	9.82679	10.8047	9.6652	10.1523	9.53385	9.50163	10.4612	9.88508	10.1052	10.2162	10.828
EDC4	ENSG00000038358	mRNA	7.47011	7.27587	5.73846	7.39287	7.63979	7.4619	5.36045	7.56604	7.56449	7.56814	6.95159	7.62455	7.07778	7.0577	6.65674	7.40402	4.2937	4.31496	4.80894	4.83428	5.2565	4.88272	4.3053	5.05052	7.25311	7.30605	7.41355	5.8061	6.54974	5.38163	6.38702	6.80566	7.17685	6.72684	5.43335
ALKBH1	ENSG00000100601	mRNA	7.16564	5.73487	5.65508	5.79757	5.75238	5.63317	5.75672	6.09164	4.82647	5.64776	6.21928	6.40495	6.6149	5.87002	5.93094	6.5056	6.14582	6.14314	6.44782	6.09537	5.91828	6.84681	6.17503	4.9122	6.82326	6.18004	6.23849	6.16738	6.53097	6.87135	6.42813	5.59921	6.46956	5.73785	6.70982
PRPF18	ENSG00000165630	mRNA	6.84662	7.07331	7.44388	6.84001	7.40334	6.997	7.11091	7.16869	8.12208	6.78366	6.70389	6.73855	7.49853	7.36236	7.30762	7.54376	7.62917	7.72406	7.59957	8.04227	8.24611	7.45671	7.35593	7.95227	6.6097	7.02647	6.96919	7.27457	7.49931	6.79175	7.15779	7.23274	7.04434	7.20256	7.17272
GUF1	ENSG00000151806	mRNA	9.14287	8.86688	9.04137	9.07897	8.80686	9.17147	9.69665	9.05029	9.10719	9.30104	9.41737	9.23464	8.08892	8.43347	8.79508	8.60077	9.71329	9.58654	9.57367	9.38722	9.01118	9.77995	9.82212	9.6529	8.6952	8.98454	9.24542	8.68809	8.88245	9.74857	9.97923	9.41289	9.0435	8.59221	8.97852
GCFC2	ENSG00000005436	mRNA	9.03465	8.23639	8.87881	8.41083	7.87056	8.20394	8.63123	8.17167	8.1988	8.1214	8.27603	8.20988	7.66232	7.28985	7.89469	7.42039	8.43607	8.51802	8.49983	8.70437	8.07704	8.75992	8.74638	8.09315	7.0182	7.25247	7.52241	7.62422	7.70617	8.33265	8.50288	7.94607	7.23434	6.51752	7.28061
SRSF1	ENSG00000136450	mRNA	10.3157	10.069	10.7485	10.4353	10.9727	10.8832	11.4484	10.9124	10.6834	11.1595	11.0895	10.9809	9.48104	10.5338	10.5573	10.7239	10.8287	11.0513	11.0332	10.9292	11.1999	11.0862	11.2454	10.5264	10.3318	10.1639	10.1415	10.4879	10.7399	10.4801	10.5711	10.058	10.8218	10.3797	10.0896
SRSF3	ENSG00000112081	mRNA	12.5092	12.0491	12.5565	12.2191	12.9071	12.479	12.6999	12.3571	12.9285	12.5738	12.3547	12.3632	12.5074	12.1947	12.1475	11.8917	12.4304	12.5819	12.2408	12.4803	12.6132	12.333	12.7593	12.4934	12.0393	12.2553	11.9374	12.3668	12.3465	12.2837	12.3302	12.0133	12.4108	12.2367	12.0904
SRSF4	ENSG00000116350	mRNA	9.69948	9.50339	9.97853	10.0783	9.83837	10.0262	10.008	10.3762	9.63313	10.0835	10.2081	10.3526	10.1138	10.0791	10.0453	10.567	10.237	9.74117	10.1287	9.73906	10.1776	10.0904	9.70795	9.26781	10.5326	9.78112	9.89664	10.158	10.15	10.0815	9.40222	9.03914	10.1314	9.8661	9.36167
SRSF5	ENSG00000100650	mRNA	12.7373	13.0245	12.8349	12.8935	12.1825	12.7385	12.3789	12.2759	12.0806	12.4181	11.865	12.2229	13.3263	12.7079	12.5587	12.5202	12.0064	12.9711	12.3766	12.8131	12.9465	12.0476	12.4353	12.9651	12.1949	12.899	12.3046	13.2263	12.203	12.2309	12.2813	12.4129	11.6616	12.8355	13.0244
SRSF6	ENSG00000124193	mRNA	11.5428	11.8636	12.2766	11.9847	11.6706	11.9145	12.224	11.7967	11.0857	11.6782	11.5702	11.5954	11.4795	11.3256	11.5821	11.3845	11.4091	12.481	11.5071	12.1073	11.8197	11.6626	12.446	11.7967	10.7362	11.7079	10.9186	12.3058	11.5024	12.3676	11.9363	11.5476	11.3293	11.8264	12.1095
SRSF7	ENSG00000115875	mRNA	10.4656	10.7076	11.205	11.1919	11.2154	11.2366	11.5595	11.8093	11.3681	11.5447	11.4494	12.0305	10.9525	11.1605	11.1316	10.7901	10.8225	11.4539	10.7272	11.3643	11.1145	10.7831	11.3573	10.9448	10.5494	11.4309	11.0201	11.4668	10.778	11.4449	11.5559	10.7169	11.2651	11.0185	11.1533
SRSF9	ENSG00000111786	mRNA	9.32252	8.35254	8.37828	8.24705	9.36385	8.67437	8.77025	8.92154	9.46253	8.77472	8.69304	8.55663	8.90364	8.8246	8.30614	8.79197	7.99342	8.31288	8.71062	8.42232	8.63225	8.54155	8.80978	8.66378	8.07866	8.18451	8.07207	8.78947	8.49771	8.0297	8.18388	7.69878	8.01785	8.43151	8.88066
PPIE	ENSG00000084072	mRNA	7.54109	7.36212	7.2007	7.51863	7.53667	7.46422	7.45096	7.64432	6.89112	7.06793	7.11319	7.35377	7.3941	7.1065	6.93149	7.353	6.52604	6.61311	7.07429	6.69653	6.84841	6.82578	6.52695	6.35516	7.09606	7.80671	7.27389	6.28114	7.31922	7.02065	7.2742	7.54182	7.50026	7.46385	6.9265
RRBP1	ENSG00000125844	mRNA	7.30749	7.72337	6.48236	7.53227	7.68415	7.50858	6.85758	8.08441	8.85633	7.75302	8.52279	8.05142	8.6378	8.47287	8.50345	9.04176	7.1748	5.76316	6.45757	5.99756	7.40791	6.15559	5.72106	6.76968	8.83458	8.7987	8.0678	7.63132	7.32352	7.18806	8.12587	8.28687	8.92481	8.0576	7.58278
BICC1	ENSG00000122870	mRNA	5.43806	4.74816	5.96286	4.93326	7.02138	4.69631	5.64307	5.6673	5.40756	5.31407	5.5519	5.74584	3.18012	3.47363	3.52841	2.61379	3.89047	0.749133	1.60279	0.610016	0.914213	0.790588	3.72265	1.17989	2.10647	1.77376	0.796386	1.43505	1.72777	2.1606	2.72021	1.90568	4.67567	5.64401	2.36778
RBMX2	ENSG00000134597	mRNA	8.26352	7.7855	8.01349	7.69615	7.32806	7.66625	7.74914	7.69046	7.01983	7.59871	7.56332	7.38472	7.97928	7.74986	7.35839	8.08501	8.22505	7.9579	7.80156	8.06729	8.33338	7.91181	7.4511	8.0467	7.96464	7.43491	7.6263	8.17483	7.95642	7.77244	6.95474	6.90336	7.85523	7.60301	7.57974
SYF2	ENSG00000117614	mRNA	10.4183	9.75119	9.79196	9.6754	10.2044	9.33208	9.34215	9.30572	10.2672	8.95448	8.87008	9.13017	10.4366	9.83764	9.92626	10.0826	10.1569	10.1199	10.2089	10.0131	10.4166	10.0624	9.63075	10.3535	9.85688	9.26705	9.33659	10.0426	9.93318	9.60149	9.12787	9.32207	9.43452	9.5395	10.2401
ARHGEF28	ENSG00000214944	mRNA	2.34927	1.07244	1.22103	2.35089	0.495056	1.52726	2.03138	1.49911	-0.2538	1.57752	1.16396	0.921159	-0.332557	-0.274188	0.573263	-0.370141	1.08056	-0.325635	0.171327	-0.366985	-0.273695	0.273398	-0.373606	-0.364624	-0.313892	0.507462	-0.311072	-0.0333498	-0.329504	0.790713	-0.232873	-0.287428	0.548062	0.531938	0.0648736
EIF4H	ENSG00000106682	mRNA	10.3701	10.5473	10.425	10.116	10.5072	10.7171	10.3388	10.3403	10.5886	10.8632	10.6713	10.4185	10.6585	11.0251	10.6915	10.7149	10.2875	10.2062	10.4765	10.323	10.982	10.2115	10.465	10.7197	10.8828	10.5774	10.2352	10.4804	10.5571	10.0674	10.2829	10.3038	10.3502	10.6569	10.8081
EIF4B	ENSG00000063046	mRNA	12.967	13.2099	13.4147	12.8306	12.5662	12.9794	13.2827	12.7131	12.5126	13.0962	12.9806	12.6649	11.9369	12.834	12.4082	12.5076	12.5206	12.2086	11.9228	13.0867	12.799	12.4675	12.8101	12.3794	12.4203	11.9262	11.5425	12.6069	12.4981	12.2719	12.2968	11.9447	11.6276	12.7587	13.0826
EIF3L	ENSG00000100129	mRNA	12.5348	11.9913	12.3718	12.0161	12.5606	12.1534	12.4898	12.3437	12.3592	12.0561	12.0271	12.2088	11.7909	11.9169	11.6119	11.929	11.0974	11.4457	11.1929	11.8935	11.722	11.2201	11.3903	11.4473	10.9571	11.2458	11.1087	11.5103	11.7734	11.2369	11.0296	11.0763	10.996	11.3824	11.85
HTATSF1	ENSG00000102241	mRNA	10.5877	10.6798	11.057	11.1341	11.1037	11.1423	11.3877	11.4142	11.0356	11.3874	11.2031	11.4413	9.38362	10.4844	10.4104	10.4502	12.0771	11.6952	11.8134	11.4934	11.2435	11.8101	11.8677	11.2722	10.2987	11.1043	11.2826	10.2686	10.3043	11.3557	11.5882	10.8869	10.6314	10.5648	10.3442
DZIP3	ENSG00000198919	mRNA	8.46666	8.61251	8.84186	8.68561	7.79731	7.89385	8.1945	8.02687	8.31886	8.02718	7.93473	7.60909	5.59321	6.83477	7.12553	6.61821	8.67435	9.26071	8.72202	9.051	6.73964	8.5808	8.42412	8.81272	6.77298	7.52213	7.72984	8.44953	5.86391	8.85421	7.81061	8.7704	7.14704	7.05028	6.86467
DGCR14	ENSG00000100056	mRNA	6.54725	5.02012	3.64979	5.39325	5.65147	5.14264	2.64271	4.99274	6.48248	4.8456	4.82152	4.57409	6.20175	5.60352	4.49779	5.81812	3.30097	3.41308	3.0085	3.30719	2.90223	3.93501	3.61578	4.67171	5.98317	5.96339	4.99995	2.6565	4.12089	3.46501	4.93462	5.24802	6.22638	5.15293	3.29053
PAN3	ENSG00000152520	mRNA	9.43957	9.59619	9.97393	9.71913	9.26262	9.47504	9.58556	9.34468	9.95801	9.50384	9.3095	9.5024	9.05882	9.15718	9.47063	9.39574	10.8148	10.3979	10.3247	10.9465	9.61232	10.5595	10.3499	10.6765	9.71706	9.82081	9.49257	9.83064	9.41761	10.1601	9.82294	9.83857	9.68988	9.99549	10.0596
DCPS	ENSG00000110063	mRNA	6.77626	6.04508	6.13691	6.26992	8.24835	6.82731	6.54662	7.02986	8.75607	7.05484	7.16005	6.79966	7.21339	7.06345	6.29848	6.91224	4.61223	5.09637	5.25983	5.38356	5.84661	5.01048	5.02739	5.27454	7.08632	7.08088	7.13959	5.49586	5.99378	5.58412	6.82934	6.18946	7.01832	6.85173	5.23305
POLR2H	ENSG00000163882	mRNA	7.96538	7.56405	7.01329	7.85882	8.184	7.80964	7.55984	8.36164	7.57162	7.97776	7.75958	8.15282	6.69736	6.76858	6.15069	7.13455	7.02827	6.52849	6.95358	6.71995	7.199	7.06581	6.91943	6.82728	7.84178	7.38989	7.74194	6.42278	7.62157	6.96976	7.19035	6.31886	7.98033	7.34652	6.06675
AGFG1	ENSG00000173744	mRNA	9.43851	9.65295	9.76789	9.74941	8.81024	9.37706	9.65459	9.61116	9.25571	9.46211	9.6041	9.75559	11.2785	11.3321	11.6168	10.908	9.83003	9.73982	9.62773	9.98381	10.0279	10.0178	9.71927	9.88548	11.0549	9.15385	9.4381	12.2714	10.0029	10.005	9.69286	10.1468	9.37551	10.2789	11.9382
YBX1	ENSG00000065978	mRNA	12.3812	12.644	12.2959	12.4911	12.8793	13.2168	12.8555	13.0798	13.0775	13.5652	13.6031	13.1783	12.621	13.2887	12.7556	12.6929	12.025	11.7794	12.2476	12.3452	12.685	12.0432	12.5861	11.7872	13.0592	12.4057	13.0186	12.8495	12.77	12.2154	13.1369	12.209	12.6907	12.826	13.0311
YBX2	ENSG00000006047	mRNA	-1.55704	-0.0758042	-1.04582	-0.339154	-1.55918	-0.616762	-1.0346	-1.53845	-1.45762	-1.27298	-1.58525	-1.58977	-1.52698	-1.08988	-1.39641	-1.56257	-1.46796	-1.52063	-1.55081	-1.5595	-1.47463	-1.50907	-1.56596	-1.55721	-1.50999	-1.42016	-1.50746	-1.3277	-1.52417	-1.54819	-1.44002	-1.48654	-1.40546	-1.41128	-1.28474
YBX3	ENSG00000060138	mRNA	12.1524	11.6818	11.0914	11.9177	11.4836	11.2805	10.4233	11.7143	10.3022	11.6166	11.7552	11.7211	11.4725	10.9727	11.1674	11.5498	10.2055	10.6662	10.6174	10.7773	10.6528	10.1698	10.9868	11.2981	10.7154	11.0288	11.0453	10.9694	10.3762	10.5395	11.6026	11.7849	10.8376	11.0303	9.87918
THOC6	ENSG00000131652	mRNA	6.65911	5.04321	3.27192	5.88765	6.66466	5.91972	3.92444	6.00182	6.09657	5.50088	5.23132	5.72932	4.33748	5.4775	4.89036	5.7784	2.6385	2.37891	2.23211	2.60095	2.84245	2.15133	2.159	1.57953	5.66737	5.28065	5.37622	3.01818	4.69394	3.09648	4.74667	4.62393	5.71206	4.86119	4.06086
EIF3I	ENSG00000084623	mRNA	10.2648	9.53243	9.87792	9.73214	10.5222	9.83354	10.1954	10.2006	10.3572	9.98148	10.0618	10.2076	9.75165	9.77839	9.18818	9.74169	9.22599	9.38509	9.85412	9.82191	10.0551	9.71943	9.75064	9.96228	10.2213	9.76471	9.85002	9.91489	10.1512	9.76496	9.25752	8.71996	9.76339	9.91197	9.71446
STRAP	ENSG00000023734	mRNA	10.3632	9.77772	10.2655	10.1421	10.1408	10.207	10.6131	10.2473	10.1616	10.3524	10.3325	10.1982	9.77168	10.124	10.5524	10.0091	10.4137	10.6649	10.6938	10.6492	10.6782	10.7855	10.3672	10.6992	9.55512	9.58836	9.87149	11.072	9.98065	10.5825	10.2962	10.5534	9.49903	9.81828	11.1957
ZCCHC8	ENSG00000033030	mRNA	8.34349	7.44296	7.49607	7.66499	7.28528	7.4432	7.80217	7.69543	8.89441	7.63113	7.6811	7.7948	8.42561	7.81511	8.01268	8.21549	8.23997	8.4095	8.04128	8.03456	8.23397	7.81769	8.03998	7.78131	8.38884	8.36462	8.01461	8.75482	7.81326	8.51073	8.48296	8.28094	8.51441	7.97398	8.3112
NSRP1	ENSG00000126653	mRNA	9.01403	9.24911	9.55601	9.36123	8.11304	9.08372	9.22014	9.24017	8.25371	9.34712	9.37661	9.54436	8.54941	9.20103	9.43546	9.52944	9.67697	9.44741	9.00676	9.25851	9.51101	9.00309	9.04592	9.38831	8.87098	8.80937	8.72623	9.5978	8.62504	9.34829	9.30067	9.51235	8.83199	8.80894	9.94857
RANBP17	ENSG00000204764	mRNA	4.99883	6.27872	6.52236	6.22386	6.19687	6.21888	6.39828	6.28521	5.17914	6.60175	6.36775	6.38411	3.76578	4.14282	4.50648	3.56788	5.29581	3.80126	5.27897	5.97626	1.64515	4.17186	5.52986	4.24207	4.61384	4.68607	5.70839	4.58835	1.45943	5.02474	6.16267	5.94863	5.9732	3.99353	3.74305
XPO7	ENSG00000130227	mRNA	10.3744	10.4681	10.9349	10.4963	10.0523	10.216	10.5845	10.1937	9.72324	10.1307	10.3331	10.1784	10.334	10.1895	10.3236	10.4471	10.4705	10.6311	11.0715	10.6046	10.8838	10.5908	10.533	10.3761	10.1903	10.0121	10.0267	10.069	10.8094	10.4047	9.91837	9.78547	9.81194	10.2138	9.8636
ACIN1	ENSG00000100813	mRNA	9.91552	9.71605	9.93171	9.65671	9.81408	9.80175	10.0044	9.82229	10.377	9.84684	9.86545	9.83356	10.1421	10.1566	9.98123	10.0925	9.93799	9.37375	9.66047	9.29529	9.61274	9.24464	9.2478	9.70082	9.79047	10.2512	9.9739	9.97646	9.72663	10.0934	9.35335	9.58177	10.1595	9.64651	9.78852
ZNF385A	ENSG00000161642	mRNA	6.50706	6.19187	2.78591	5.31245	6.50228	7.02677	3.74339	5.90468	5.81478	5.66188	5.99162	5.72669	10.5385	9.609	9.24959	9.46846	2.24199	3.18445	2.85798	3.65081	4.04852	2.6681	2.1155	2.9847	9.06093	5.96921	7.24296	7.22625	5.49884	1.41825	4.66245	5.31773	5.56122	7.80608	7.22794
RBM18	ENSG00000119446	mRNA	8.77903	8.46788	8.57994	8.87037	8.54099	8.35938	8.83538	8.5043	8.10031	8.27037	8.24876	8.43396	9.07488	8.51311	8.78221	8.99972	9.06045	9.6388	9.39828	9.49379	9.22419	9.84322	9.53139	9.15468	8.62702	8.67967	8.89444	9.42899	8.97545	9.82697	9.04553	9.49154	8.22821	8.95505	8.92261
IPO11	ENSG00000086200	mRNA	8.98161	9.01553	9.57096	8.99613	8.82308	9.1464	9.78985	9.39949	8.1541	9.31213	9.36356	9.11219	6.73574	7.58732	8.05949	7.76957	9.49162	9.85137	9.82905	9.78991	9.27027	9.76732	9.9992	9.6933	7.7129	9.11541	8.87708	8.49308	8.44397	9.53432	9.47707	8.92417	8.95624	8.36989	7.92014
FYTTD1	ENSG00000122068	mRNA	10.9094	10.4054	10.8212	10.3544	10.5551	10.4824	10.5919	10.1939	10.5439	10.4554	10.4656	10.0739	10.2666	10.4782	10.7062	10.1499	10.9043	10.7596	10.8663	10.8244	11.0589	11.0852	11.0152	10.8322	9.87403	9.95573	10.0509	11.0768	10.5159	10.9052	10.589	10.7047	10.0547	10.1719	10.8001
RNPS1	ENSG00000205937	mRNA	10.1399	9.20292	9.11199	9.41513	10.763	9.41496	8.79102	9.60703	10.7296	9.39151	9.33358	9.27754	10.3554	9.27042	9.03636	9.20732	8.62882	8.40503	8.70269	8.54641	8.51286	8.53423	8.79256	9.28153	9.32069	9.53315	8.98983	8.74207	9.11922	8.61653	9.02996	9.03168	9.33404	9.50626	9.01743
FRG1B	ENSG00000149531	mRNA	6.47806	6.42524	6.43105	6.45838	4.54569	6.52907	6.59012	6.1872	5.03925	6.28144	6.29128	6.17827	5.64596	6.34795	6.44207	6.39635	6.43832	5.80673	6.77689	7.05276	6.65759	3.45129	6.69744	6.51379	5.76987	5.35689	6.64717	6.64876	6.12258	3.38255	6.71427	6.88839	6.17086	6.21132	6.68018
FRG1	ENSG00000109536	mRNA	6.71276	7.4301	7.67599	6.89638	7.30443	7.82379	8.33239	7.24342	7.55129	7.89232	7.98903	7.25845	6.50437	7.60886	7.7204	7.16741	8.25674	8.45249	8.36928	8.51226	9.07358	8.26519	7.83902	8.3157	7.68408	7.54317	7.86084	8.27235	7.79444	7.67672	7.2286	7.47967	7.87693	7.72979	8.31981
RBM41	ENSG00000089682	mRNA	6.95827	7.64308	7.94352	7.85458	6.31918	7.52659	8.11826	7.55939	7.97045	7.40757	7.46879	7.48338	7.8626	7.90091	8.22077	8.49164	8.33613	8.008	7.81463	8.03471	8.01578	8.16691	8.1055	7.74593	7.64858	7.80487	7.53808	7.71339	7.74534	8.27841	7.581	7.98108	8.15725	7.90775	7.15678
RBM12	ENSG00000244462	mRNA	10.2423	10.653	10.9351	10.525	10.2189	10.7484	10.9336	10.616	10.0758	10.6407	10.6859	10.575	9.65984	10.3088	10.265	10.3344	10.8035	10.6869	10.8782	11.0771	10.7043	11.0967	10.7329	11.1317	10.1752	10.0817	10.604	11.0243	10.098	10.7866	10.3202	10.4727	10.2754	10.4444	10.7087
RBM12B	ENSG00000183808	mRNA	8.30088	9.27551	9.96982	8.8371	7.82916	8.80556	9.16104	8.51593	7.00402	8.50778	8.70875	8.16927	7.06705	8.0623	8.78351	7.92602	9.83993	10.2171	10.0502	9.94225	9.66094	10.2659	9.70516	10.1529	8.16678	8.93516	8.9339	8.52556	8.79783	9.51073	9.42973	9.81298	9.24847	8.2863	8.6891
ESRP2	ENSG00000103067	mRNA	3.21621	2.92491	2.1121	3.403	0.781597	3.07122	3.47952	2.64643	1.03154	2.93897	2.77084	1.73849	3.68742	3.78559	3.01904	3.64993	3.52303	3.32991	2.45185	2.96681	2.45462	2.07783	2.93454	3.21536	3.30426	4.48248	3.39838	2.54262	2.83836	1.91521	2.80979	4.0134	3.66285	3.40374	2.24377
HNRNPF	ENSG00000169813	mRNA	10.3288	10.5513	10.417	10.927	10.9695	11.2507	11.0541	11.4789	10.5811	11.3678	11.3025	11.418	10.3762	11.0434	10.9575	11.2507	9.79688	10.2834	10.4505	10.1869	10.6408	10.4329	10.6626	9.6287	10.9062	10.8052	11.1836	11.4171	10.9024	10.7357	11.0029	10.5296	10.778	10.6329	10.7929
HNRNPH1	ENSG00000169045	mRNA	12.0028	11.8311	12.13	11.8746	12.0506	12.1132	12.2219	11.8628	12.7155	12.2005	12.0867	12.0944	11.8759	11.9652	11.6741	11.7703	12.2857	11.9584	11.7598	12.203	12.2447	11.8809	12.3198	12.0935	11.4091	11.8659	11.4288	12.1091	11.8773	12.026	12.2575	11.8154	12.1881	11.9778	12.5825
HNRNPH2	ENSG00000126945	mRNA	9.60357	9.83851	9.88677	9.92587	9.5123	9.79539	10.111	9.70479	9.10392	9.82151	9.55388	9.81717	9.55825	10.3373	10.529	10.5046	9.6505	9.70896	10.1201	9.9766	10.2834	10.112	9.65284	9.97188	9.83861	9.10722	9.72156	10.9006	9.85788	10.0014	9.34321	9.37731	9.40727	9.89132	11.0722
HNRNPH3	ENSG00000096746	mRNA	11.3452	11.2425	11.5192	11.2464	11.6543	11.3982	11.74	11.3635	11.6927	11.4042	11.2622	11.1953	10.7395	11.2431	11.3467	11.4016	11.3411	11.7418	11.643	11.9469	11.7871	11.9117	11.3282	11.9733	10.5492	10.9698	10.733	11.4821	10.9535	11.06	11.046	11.472	11.4923	11.0235	11.9477
GRSF1	ENSG00000132463	mRNA	9.31673	9.2607	9.89587	9.4477	9.31557	9.68007	10.0737	9.64582	10.2847	9.91212	9.88886	9.95114	9.62566	9.8783	9.87068	10.2236	10.995	10.885	10.8666	10.8814	10.7871	10.8606	10.7915	10.5136	9.74852	9.82228	9.74786	10.0049	9.99005	10.3941	10.0002	9.72845	9.54005	10.0544	9.72732
ARL6IP4	ENSG00000182196	mRNA	-0.0459447	-0.189499	-0.810358	0.0173382	-0.90947	-0.21754	-0.794494	-0.902693	-0.848014	-0.607691	-0.933218	-0.506903	-0.475071	0.194233	-0.220432	-0.534104	-0.862634	-0.89653	-0.906784	-0.909571	-0.872052	-0.892365	-0.911595	-0.908845	-0.44527	-0.270934	-0.135659	-0.664356	-0.897779	-0.90593	-0.311804	0.15893	-0.239866	0.124778	-0.603622
ALKBH5	ENSG00000091542	mRNA	8.67473	8.08066	7.71644	8.11129	9.06182	8.10684	7.8765	8.26894	8.55002	8.0566	8.39007	8.16109	9.44097	8.5493	8.48999	8.99927	8.24142	7.68112	8.09007	8.02892	7.62919	7.77976	7.33841	7.85939	8.86569	8.18292	8.36216	8.62593	7.93521	7.59156	7.71086	7.86393	8.0578	7.9685	8.58625
SMG7	ENSG00000116698	mRNA	10.5285	10.2966	10.6024	10.4216	10.2375	10.6031	10.7302	10.7108	10.958	10.5819	10.7798	10.9308	11.1313	10.7245	10.5318	10.9441	10.5172	10.9447	10.9261	10.9322	10.676	11.0393	10.9823	10.9031	10.3145	10.7853	11.0819	10.9146	10.2233	11.1887	10.9454	10.5873	10.5506	10.2478	11.0779
PDE12	ENSG00000174840	mRNA	9.44947	9.13096	9.03271	9.20303	9.43853	9.33047	9.37178	9.28609	9.47616	9.50389	9.6507	9.59691	9.42195	9.45817	9.76829	9.25979	9.0639	9.0966	9.18279	9.50179	9.19578	9.244	9.20362	9.61983	9.16727	8.93665	9.70461	10.059	9.11638	9.58165	9.67389	9.90913	8.81192	9.07478	10.2509
CCRN4L	ENSG00000151014	mRNA	6.36681	5.73897	6.46288	5.84066	7.55235	7.25447	7.6121	7.71907	6.0663	8.05788	8.57359	8.38689	7.81805	8.30076	8.8881	6.09277	6.69704	6.34617	6.30338	7.30736	8.50548	6.30702	6.18504	6.96056	6.64169	7.15762	8.46345	10.1726	7.03882	7.65772	8.59698	8.4589	7.77233	6.98521	9.51827
ANGEL1	ENSG00000013523	mRNA	8.64747	8.69921	8.4056	8.7853	8.85907	8.34983	7.97184	8.5378	7.95347	8.33501	8.15812	8.58393	8.48009	7.70098	7.56516	7.82944	6.6493	7.61123	7.36074	7.61638	6.47372	6.8275	7.26118	7.20437	7.82054	8.41129	8.0306	7.88897	6.8222	7.8889	7.48805	7.42179	7.39332	8.03921	6.74632
ANGEL2	ENSG00000174606	mRNA	7.97184	8.16019	8.47571	8.11266	7.04014	7.86461	8.42277	7.59249	8.06589	7.86198	7.8948	7.53519	7.9339	7.72023	8.25731	7.97711	9.06378	9.1232	9.09369	9.16286	8.07893	9.1935	8.87089	8.31182	8.56071	8.70705	7.80587	7.96805	8.50289	9.10265	8.51811	8.28048	8.91864	8.28528	7.91916
CNOT6	ENSG00000113300	mRNA	9.23348	9.64278	10.3036	9.72433	9.36719	9.6787	10.2291	9.58247	9.63061	9.61973	9.87284	9.60834	9.41359	9.79657	10.2982	9.92294	10.7769	10.7579	10.6794	10.3313	10.8207	11.1777	10.9416	10.5727	9.20001	9.39167	9.43687	9.75023	9.70081	10.2745	9.93961	9.75673	9.96421	9.33903	9.61925
CNOT6L	ENSG00000138767	mRNA	11.137	11.1347	11.6428	10.9442	10.868	10.9475	11.1349	10.4559	10.1905	10.8589	10.7771	10.5236	9.85593	10.4073	10.9109	10.6363	11.664	12.0691	11.8561	11.8317	11.248	11.6754	11.9539	11.6126	10.4844	10.8864	10.5922	10.5824	11.0149	11.0953	11.0383	11.3012	10.4685	10.6746	11.1171
SMG6	ENSG00000070366	mRNA	7.9322	7.26088	7.26207	6.86514	7.62886	7.02766	6.68868	6.94178	7.93379	6.85038	6.71221	6.58729	8.20167	6.86364	6.51983	7.09207	7.24138	6.7709	7.10677	7.06603	7.26233	6.86213	7.05832	7.13795	7.23443	8.14214	7.31515	7.2923	6.86555	6.89769	6.9263	6.96015	7.80487	7.61411	7.12772
PRPF19	ENSG00000110107	mRNA	8.35062	7.90529	6.86929	8.05641	8.98684	8.41771	7.60577	8.70907	8.69065	8.40801	8.61141	8.61065	7.85841	7.66338	7.06764	7.62536	5.84069	5.50079	6.16692	5.76532	6.15105	5.75817	6.49842	6.71474	6.99743	7.51087	7.93078	5.60865	6.95423	6.29355	7.72741	7.11532	7.39441	7.58568	5.70428
SRPK2	ENSG00000135250	mRNA	8.42824	8.84089	9.1776	9.06169	8.54392	9.04331	9.35262	9.00627	8.91277	8.88308	8.78023	9.04937	9.58418	9.43515	9.59965	9.74104	8.95087	9.12031	9.31856	8.89328	9.14613	9.344	8.99379	9.26818	9.43057	8.72939	8.90827	9.5841	9.08445	9.21558	8.63222	9.24096	8.85628	9.14225	9.1729
SUPV3L1	ENSG00000156502	mRNA	8.93149	8.28144	8.60149	8.22883	8.26443	8.49648	8.66002	8.44738	8.12392	8.48704	8.38963	8.51053	8.30524	7.68226	7.3992	7.36768	7.39368	7.96079	8.25673	8.32267	7.49809	8.31069	8.38201	7.95521	7.35837	7.89895	7.96632	8.26537	7.64395	8.35314	8.57311	8.16098	7.77062	7.35929	8.36562
RBM17	ENSG00000134453	mRNA	9.42896	8.85428	9.39103	9.02868	9.60554	9.19034	9.31312	9.38752	10.0823	9.35339	9.31997	9.36411	9.53239	9.17096	9.22304	9.32828	9.78588	9.7465	9.72522	9.38755	9.658	9.74933	9.71583	9.55007	8.91104	9.04617	9.08727	9.70131	8.89734	9.2981	9.16565	9.03464	9.2601	8.82449	9.4991
EIF4E2	ENSG00000135930	mRNA	8.5629	8.2868	8.77099	8.73559	8.72773	8.65784	8.956	8.68648	8.84919	8.58123	8.68226	8.70182	9.29753	9.69788	9.33023	10.1156	8.82285	8.8006	9.11612	8.78597	9.69147	8.95854	8.63319	9.32131	9.56821	8.44692	8.61284	9.81603	9.63302	8.54731	7.82659	8.37573	8.16974	9.34407	9.96981
EIF4E3	ENSG00000163412	mRNA	10.2787	10.344	10.5331	10.204	9.17135	9.37441	9.54687	9.28076	9.74012	9.6518	9.67081	9.66712	11.1249	11.7828	12.2886	11.6979	11.062	11.9018	9.88841	10.1022	12.4606	10.7221	10.9689	9.85769	10.7883	11.3515	10.1058	11.1816	12.2769	10.6886	10.2631	7.46247	6.81973	10.0979	12.3014
EIF4E	ENSG00000151247	mRNA	8.40228	8.88294	9.26476	8.60037	8.63225	9.10019	9.58233	8.59951	8.88325	9.01607	8.92108	8.40435	7.99431	8.10948	8.43204	7.91379	9.28706	9.48662	9.40697	9.15685	9.20722	9.91622	9.71669	9.68167	8.50052	8.6876	8.80397	9.59098	8.81403	9.26701	8.95507	8.98179	8.72398	8.80506	9.74177
BUD13	ENSG00000137656	mRNA	6.66946	6.64771	7.07323	6.78151	6.9623	6.67401	7.22662	7.11191	7.62506	6.81176	7.02728	6.90843	6.83699	6.46483	6.0212	7.03489	6.96107	6.75195	7.12729	6.78918	7.77257	6.98375	7.13627	6.33256	7.2475	6.84935	6.95784	7.32458	7.67512	7.02358	6.71134	6.00174	7.38352	6.85634	7.48482
GTPBP1	ENSG00000100226	mRNA	9.34723	8.7672	7.87738	8.77287	9.48547	8.89283	7.89366	8.91354	8.86345	8.60949	8.54589	8.65985	9.4203	8.70742	8.41081	8.62821	5.87428	6.55866	6.86765	6.8599	7.10889	6.68193	6.63085	7.14172	8.46142	8.98722	8.61583	8.23558	8.4531	7.38095	8.2582	8.16441	8.80857	8.61641	8.16395
GTPBP2	ENSG00000172432	mRNA	7.15218	7.11196	7.23738	7.15932	8.32571	7.18966	6.82998	7.50856	8.63109	7.31165	7.74739	7.15848	8.64814	7.90781	7.56168	7.85206	6.64508	5.53461	6.04934	6.04407	7.21036	5.88211	5.65238	6.2816	8.63546	7.43367	7.85578	7.55841	8.337	7.05289	7.09962	7.20775	7.84045	7.88077	7.5801
PAPOLB	ENSG00000218823	mRNA	-1.04332	0.728936	-0.918944	-1.03116	-1.04444	0.104655	0.940125	0.506981	-0.356146	0.365841	-0.46143	-0.202308	-1.027	-0.992331	-0.85829	-1.0462	-0.983825	-1.02343	-1.04002	-0.0217166	-0.992001	-1.01681	-1.04796	-1.04341	-1.01734	-0.899954	-0.115068	-0.737738	-0.160564	-1.03862	-0.934794	-1.00126	-0.23718	-0.884365	-0.66236
PAPOLG	ENSG00000115421	mRNA	9.47365	9.58346	9.90909	9.65619	8.12048	9.48989	9.63538	9.23173	7.49387	9.09388	9.12368	9.15263	8.79508	9.02113	9.53768	9.90713	10.5885	11.0955	10.7746	10.5734	9.97529	11.0832	10.3063	10.3577	9.8672	9.82704	9.61647	9.57242	10.1302	10.728	9.5926	10.0665	9.68317	9.75194	9.42068
PAPOLA	ENSG00000090060	mRNA	12.2035	12.0441	12.5195	12.2949	12.3222	12.202	12.5554	12.2241	12.784	12.3141	12.3916	12.4348	12.3001	12.8423	13.054	12.7448	12.8616	13.1054	13.1929	12.9471	13.2174	13.27	12.7852	13.2161	11.726	11.8223	12.3774	12.8634	12.3669	12.9007	12.319	12.7222	11.8656	11.9429	13.0784
SCAF1	ENSG00000126461	mRNA	3.38292	6.09954	2.42302	5.24841	4.44914	5.91059	3.4254	5.11404	3.51114	5.7776	4.62036	5.21636	5.20658	6.02593	5.2677	5.70494	3.31893	1.63239	2.56445	2.1039	2.21795	2.05783	2.48725	2.8413	5.59359	5.51677	5.71332	3.25214	3.37513	1.87819	4.82538	5.30778	5.51117	4.78519	1.95463
EIF2B1	ENSG00000111361	mRNA	10.2798	9.54626	9.67946	9.89498	10.1185	9.59568	9.90557	9.91028	10.5694	9.57996	9.66977	10.0015	10.0678	10.134	9.78598	10.0213	9.15057	9.3262	9.33621	9.25662	9.43792	9.19836	9.1358	9.19968	9.90281	9.35785	9.40512	9.86855	9.76706	9.56543	9.32454	9.38727	9.0519	10.0573	9.94074
DDX26B	ENSG00000165359	mRNA	7.85108	7.36912	7.84501	7.38678	7.90722	7.31	7.90808	7.48503	7.8848	6.92988	7.30806	7.59443	7.31715	7.02505	7.33981	7.52042	7.87976	7.91012	7.97404	7.80135	7.96541	7.84995	7.78004	7.32327	7.4756	7.89084	7.75944	7.9844	7.78396	7.75447	8.31875	7.54765	7.87455	7.4295	9.14882
RBM8A	ENSG00000265241	mRNA	10.1329	9.74705	10.0909	9.66136	10.0179	9.68517	9.74929	9.57373	9.88052	9.73178	9.62922	9.46523	9.18976	9.61127	9.40551	9.48111	10.1859	9.60298	9.56611	10.1035	9.621	10.1578	9.86827	10.1379	9.45386	9.57282	9.32998	9.71087	9.41743	9.98885	9.63425	9.63907	9.74982	9.87861	9.87171
MAGOH	ENSG00000162385	mRNA	5.92501	5.39061	5.87879	5.71614	5.65437	5.79115	5.73955	5.26051	6.49448	5.72235	5.61126	4.68771	6.74002	5.63931	5.09119	5.39257	6.40132	5.87107	5.70502	6.06403	5.79056	5.79473	5.85695	7.10971	5.29194	4.89369	5.18446	5.96012	5.08667	5.47864	5.73982	5.43135	5.20939	5.27721	6.08212
MAGOHB	ENSG00000111196	mRNA	6.44502	6.75522	7.23724	7.11357	6.76821	7.07621	7.70404	7.47389	8.27002	7.22937	7.06313	7.46615	5.24625	5.99081	6.53717	6.20708	7.07798	6.74083	6.88983	7.25866	6.7218	6.75122	7.02172	7.25685	5.52715	6.32363	6.68576	5.9851	6.32472	6.89094	7.13771	6.859	7.16425	6.72313	5.09586
SUPT4H1	ENSG00000213246	mRNA	8.98475	8.89895	8.81333	8.67409	8.89251	9.05977	9.0454	8.77813	8.70443	8.92606	8.98368	8.83263	9.48661	9.77187	9.44824	9.98824	8.64382	9.04207	9.41988	9.22388	9.57879	9.26912	8.83675	8.92551	9.22089	8.59071	8.85556	9.59239	9.36017	8.90327	8.43329	8.55424	8.77298	9.35406	10.015
DCP1B	ENSG00000151065	mRNA	7.83132	8.13279	8.14587	8.42339	7.38603	8.26421	8.10623	8.44664	8.19736	8.30811	8.39047	8.6064	7.26158	7.10542	7.03258	7.49672	8.71226	7.84965	7.88982	7.82381	8.2844	8.15961	7.86259	7.54979	8.52246	7.78417	8.14638	7.16045	8.49966	8.02415	7.39447	7.88725	7.85926	7.89635	6.25302
DCP1A	ENSG00000272886	mRNA	10.5188	10.2748	10.2373	10.3048	10.0067	10.2604	10.2858	10.0718	10.0178	10.045	9.82425	10.0892	10.111	9.82587	9.82708	9.75994	9.80208	9.65343	9.74245	9.90126	9.9179	10.2712	9.81386	10.1186	9.37827	9.81599	9.80546	10.723	9.92086	10.3208	10.092	10.2401	9.84018	9.66731	11.5479
RNGTT	ENSG00000111880	mRNA	7.36096	8.15592	8.55148	8.41716	8.54405	8.43	9.12007	8.56257	7.98861	8.58751	8.8452	8.69766	7.52119	8.19027	8.5141	8.17699	9.58335	9.28578	9.24683	9.25597	9.65064	9.60446	9.50541	8.66285	8.9867	8.58608	8.81175	9.15383	9.58591	9.27205	9.1884	8.45203	8.75296	8.76089	8.72162
DUSP11	ENSG00000144048	mRNA	8.70521	8.99946	9.091	8.85144	8.47414	8.81386	8.92172	8.67848	8.14268	8.64007	8.5969	8.47771	8.43233	8.55599	8.69787	8.59761	8.95051	9.08291	9.53283	9.29946	9.29133	9.44025	9.15684	9.31665	8.24679	8.30387	8.70746	8.46384	8.78263	9.03404	8.59133	8.6598	8.33952	8.32223	8.96742
CHERP	ENSG00000085872	mRNA	6.53047	6.71298	4.60221	6.32242	6.46553	6.8219	5.56165	6.57723	6.08712	6.89345	6.32204	6.51949	6.36905	6.6112	5.91012	6.8836	4.39036	4.01558	4.1256	4.01313	4.68252	4.42451	3.8397	5.41841	6.25382	6.65402	6.55626	4.7214	4.50494	4.20098	6.11202	6.35816	6.9331	5.45297	4.36563
WDR61	ENSG00000140395	mRNA	8.99001	8.41804	8.79004	9.05406	8.51906	8.68891	9.0911	9.36234	7.90802	9.10912	9.05177	9.49775	8.17507	8.58361	8.76734	8.86919	8.42544	8.70838	8.57153	8.86845	8.49306	8.7811	8.77883	8.81267	8.40041	8.35549	8.71987	8.92944	8.54794	8.86761	8.46099	8.27554	8.50334	8.79779	8.31563
NANOS1	ENSG00000188613	mRNA	4.15782	4.86076	4.20334	3.70772	5.40535	4.99221	4.49396	4.26359	4.81954	5.0101	5.20642	4.58602	2.57012	4.47883	4.47951	3.693	2.33861	2.37874	2.79759	3.94661	4.99146	2.15729	4.01296	3.95942	3.84253	3.46728	4.3938	4.78978	4.29824	5.00978	5.53106	4.60714	4.26003	4.54247	5.27641
NANOS3	ENSG00000187556	mRNA	-1.50738	-1.48214	-1.0436	-0.890977	-1.50932	-1.52345	-1.38284	-1.49051	-1.41719	-1.04476	-1.28862	-1.15968	-0.874527	-1.433	-1.36166	-1.51239	-1.42657	-1.47435	-1.50172	-1.50961	-1.43261	-1.46386	-1.51547	-1.50753	-1.4647	-1.03378	-1.4624	-1.29933	-1.13426	-1.49935	-1.0518	-1.094	-1.02044	-1.02572	-1.26035
HELZ	ENSG00000198265	mRNA	11.7718	11.746	11.9837	12.0552	11.649	11.8532	11.9075	11.7994	11.7399	11.9681	12.007	12.1934	11.9251	12.3884	12.4746	12.5195	12.372	12.5403	12.4712	12.0751	11.7897	12.4304	12.3168	12.2168	11.9682	11.8567	11.8633	12.2141	11.9244	12.3208	11.6604	11.9974	11.7081	11.9017	12.4499
PDCD4	ENSG00000150593	mRNA	11.0715	11.0557	11.2303	11.0055	11.4967	11.668	11.7349	11.1929	10.6532	11.2442	10.962	10.9413	10.1933	10.5201	10.8158	10.7732	11.0265	11.0989	10.9156	11.0288	11.5493	11.3658	11.3008	11.2048	10.1469	10.4161	10.4667	11.3602	10.9238	11.1175	10.9209	10.9473	11.2509	10.9189	10.8811
NOVA1	ENSG00000139910	mRNA	-1.59486	-0.360585	-0.991063	-0.400468	-1.59564	-0.434248	-1.46832	-1.18011	-1.51735	-1.28393	-1.61548	-0.920459	-1.58393	-1.53992	-1.43809	-1.59686	-1.53074	-1.58161	-1.5926	-1.59575	-1.53937	-1.57738	-1.59809	-1.59492	-1.57771	-1.46884	-1.57678	-1.34911	-1.5829	-1.59165	-1.49455	-1.5548	-1.4498	-1.45733	-1.29348
DDX59	ENSG00000118197	mRNA	8.04451	7.58282	8.10241	7.59254	6.59138	7.3567	7.73737	7.26162	7.63607	7.34023	7.31003	7.25292	7.37859	7.57163	7.60023	7.42296	7.64437	8.67161	8.2862	8.20905	8.18864	8.26717	8.08452	8.09407	7.75072	7.80044	7.2094	7.4547	7.698	8.05088	7.43073	7.59047	7.57535	7.67576	8.37383
SARNP	ENSG00000205323	mRNA	3.23122	3.82628	3.69509	2.61453	2.91389	3.37841	3.34986	3.01869	4.34494	3.03375	2.93782	2.32047	4.29742	3.06902	3.88065	4.09677	4.90359	4.19899	4.8216	4.53215	4.41026	4.2155	4.03532	3.94645	2.04637	3.4986	3.39634	4.82051	3.85402	3.59214	4.44456	4.43878	4.45021	3.01733	4.98869
SRRM4	ENSG00000139767	mRNA	-1.61067	-0.365452	-1.50381	-1.01042	-1.61248	-1.02143	-1.4943	-1.5949	-1.52639	-1.63503	-1.40344	-1.64164	-1.58518	-1.54116	-1.47451	-1.61535	-1.53516	-1.5798	-1.60538	-1.61275	-1.5408	-1.57	-1.30962	-1.61081	-1.57078	-1.49464	-1.56863	-1.41626	-1.5828	-1.60316	-1.51147	-1.22441	-0.829188	-1.4871	-1.37984
CNP	ENSG00000173786	mRNA	8.6994	7.87104	7.20062	7.76247	8.72373	8.11299	7.29428	8.2119	8.91853	8.06775	8.2414	8.12357	9.04265	8.40154	8.04317	8.23142	6.85806	6.62826	7.18043	6.58602	7.22529	6.94436	6.86674	6.73818	8.55131	8.0215	8.15855	7.39353	7.86326	6.82088	7.08187	7.87454	7.93287	8.27068	7.73024
LIN28A	ENSG00000131914	mRNA	-0.97565	-0.530058	0.0300997	0.447901	-0.976359	-0.995448	-0.850297	-0.96929	-0.90412	-0.662356	-0.168112	-0.557764	-0.227041	-0.0924152	0.131149	0.220056	-0.415718	-0.962873	-0.973555	-0.976463	-0.928294	-0.958543	-0.978577	-0.975705	-0.495583	-0.31768	-0.957927	-0.719424	-0.964173	-0.972665	-0.359301	-0.123141	-0.82996	-0.838232	-0.658347
EIF3K	ENSG00000178982	mRNA	10.9256	9.85809	8.93141	9.85441	11.0841	10.0004	9.27117	9.93076	11.1323	9.81282	9.94104	9.86362	10.8516	10.3707	9.79546	10.5042	7.46837	8.16378	8.30268	8.72817	9.3861	7.80379	8.11227	9.14679	10.327	9.72967	9.36987	8.88615	10.545	8.31192	9.22343	9.33592	9.44037	10.2818	9.20615
RNMT	ENSG00000101654	mRNA	10.2526	10.129	10.4801	10.3505	9.47357	10.2386	10.4851	10.2313	9.82858	10.2995	10.3457	10.3138	8.81451	9.98455	10.2152	9.94853	9.97293	9.8776	9.80841	9.81781	9.69482	10.3874	9.96687	10.6155	8.66461	9.35816	9.29773	10.7504	9.56529	9.97341	9.55271	9.78804	9.49625	9.71434	10.632
THRAP3	ENSG00000054118	mRNA	11.0438	11.3506	11.5828	11.5389	11.2494	11.6686	11.7724	11.796	10.9513	11.861	11.8629	12.0168	10.6788	11.628	11.4453	11.6486	11.3211	11.2063	11.3608	11.2811	11.6031	11.2655	11.3765	11.2107	11.3266	11.2278	11.3458	11.3672	11.0833	11.6832	11.0415	10.9931	10.9711	11.1201	11.0641
BCLAF1	ENSG00000029363	mRNA	12.2488	12.1688	12.6075	12.0001	12.2745	12.3095	12.7085	12.1583	12.2371	12.5253	12.421	12.3171	12.1293	12.2472	12.5975	11.6481	12.3224	12.4169	12.3014	12.3539	12.8525	12.2933	12.4858	12.7038	11.6072	11.7722	11.8836	12.6465	12.2372	12.3568	12.21	12.4882	11.8219	11.8037	12.7939
CXorf23	ENSG00000173681	mRNA	7.54083	7.68372	8.07362	7.98052	6.64571	7.12889	7.81123	7.46302	7.40249	6.84029	7.01585	7.29254	7.09002	6.72918	7.37542	7.64694	8.87127	8.70219	8.58118	8.08316	8.62952	8.93126	8.33431	8.08162	8.34025	8.37363	8.04817	8.39771	8.46677	8.68164	7.62694	8.10945	8.40302	7.83129	8.48413
RBM4	ENSG00000173933	mRNA	9.05029	8.68043	8.78577	8.55397	8.66218	8.46554	8.48924	8.16976	9.29835	8.46894	8.03442	8.19009	10.0525	8.73766	8.65091	8.06666	8.3514	8.88532	8.56717	8.83245	8.87237	8.54897	8.51312	8.86939	8.26432	9.07482	8.76887	9.05824	8.01287	9.0688	8.21046	8.48554	8.73834	8.78929	9.28255
RBM4B	ENSG00000173914	mRNA	7.66228	7.96327	7.78977	7.87257	7.30891	8.07477	8.24268	8.00959	7.0015	7.98154	8.35737	8.03879	7.33135	7.42843	7.44865	7.42584	8.20756	7.82096	7.84394	7.67337	7.76065	8.15685	7.72923	7.20511	7.50876	8.6888	7.69239	8.11006	7.78456	8.48196	7.78614	7.18265	8.21987	7.98075	7.82225
RBM14	ENSG00000239306	mRNA	8.831	7.98449	7.85539	8.16422	9.14299	8.46193	8.12165	8.43441	9.45946	8.65035	8.77547	8.38381	9.84579	8.58957	8.17491	8.2312	7.96985	8.46652	8.63655	8.0688	7.95823	8.09173	8.36322	8.06223	8.94601	9.46126	8.83007	8.76461	8.34267	7.88072	8.50506	8.28343	8.98632	8.64922	8.72458
SF3B4	ENSG00000143368	mRNA	8.52624	7.84178	7.81844	7.56845	9.07635	8.07362	7.88861	7.8826	8.70669	8.038	7.98407	7.69776	8.69037	8.34228	7.57008	8.14065	7.80169	7.46121	7.28718	7.78334	8.06689	7.41283	7.02036	8.30081	7.75318	7.68943	7.84604	7.46206	7.76618	7.06266	6.79284	7.46514	8.01565	8.39501	7.58119
TDRD7	ENSG00000196116	mRNA	6.67756	7.28093	7.39826	7.32012	6.91736	6.95376	7.06191	7.66431	7.41971	8.3303	8.76934	9.26524	8.88016	8.10977	8.25876	8.54074	8.737	8.77239	9.25201	9.19095	9.60399	8.53158	8.43363	8.68192	9.36603	7.95506	8.21718	9.08101	9.13852	8.26104	7.547	7.94498	7.03494	8.63047	8.57214
LARP1	ENSG00000155506	mRNA	11.868	11.2395	11.4947	11.4683	11.8891	11.7768	11.7376	11.8381	11.9671	11.968	12.3384	11.9768	11.7307	11.4662	11.326	11.4597	11.2452	10.5725	10.9558	10.8766	11.102	10.9019	11.1007	11.4411	11.4203	11.2415	11.2257	10.8576	10.779	11.1168	11.4417	11.3472	11.2609	11.2388	10.9188
LARP1B	ENSG00000138709	mRNA	8.6162	8.65803	9.13213	8.86168	8.87104	9.0274	9.48401	9.30738	9.09179	9.09546	9.32407	9.31167	7.99525	8.04931	8.27209	8.41826	9.64452	9.09074	9.18207	9.44211	9.35623	9.13217	9.62457	9.10237	8.20858	8.71089	8.91507	8.8361	8.59946	9.25012	9.6966	9.21939	9.03027	8.31547	8.77973
EIF3E	ENSG00000104408	mRNA	13.7087	13.6933	13.6956	13.6325	13.4111	13.454	13.6162	13.2354	12.7857	13.3555	13.2438	13.1062	12.0504	12.978	13.0474	12.9049	13.2217	13.5549	13.2442	13.55	14.0449	13.4164	13.2914	13.668	12.0852	11.8398	12.6545	12.8121	13.0952	13.1626	13.0954	13.2354	12.0223	12.2016	13.0001
CWC15	ENSG00000150316	mRNA	8.98032	8.98171	9.34741	9.08379	8.82669	9.12577	9.37122	9.2525	8.90548	9.25071	9.06907	9.1272	8.98542	9.02799	8.892	9.10046	9.72499	9.25718	9.55547	9.55511	10.1275	9.69412	9.46626	9.34092	8.94813	8.35538	8.77951	9.09918	9.16531	9.22851	8.6804	8.56285	8.84429	8.70763	9.20921
SUPT6H	ENSG00000109111	mRNA	10.3826	10.1829	10.0777	10.3308	9.55243	10.1895	10.0037	10.2465	9.84042	10.1086	10.0058	10.3522	10.392	10.3362	9.9664	10.6411	9.40985	9.22232	9.70865	9.46137	9.85761	9.50012	9.40938	9.57939	10.0255	10.2459	10.2346	10.3637	9.78145	10.1302	9.72849	9.68178	9.84411	10.0957	10.2061
HNRNPU	ENSG00000153187	mRNA	12.9913	12.8628	13.3105	12.964	13.3533	13.1734	13.6013	13.2314	13.8495	13.4625	13.5796	13.3964	12.9424	13.0889	13.2192	12.9977	13.2266	13.2566	13.2663	13.2096	13.754	13.2384	13.2859	13.3123	12.4872	12.8342	12.9689	13.9431	12.9093	13.2628	13.1728	13.1451	12.861	12.7004	13.389
HNRNPUL1	ENSG00000105323	mRNA	11.9164	11.387	11.2745	11.2083	11.9387	11.7399	11.4869	11.4767	12.79	11.7969	11.8582	11.4888	12.0778	12.0799	11.4258	11.9343	11.4044	10.9758	11.2212	11.2234	11.7227	11.0869	11.0183	11.1385	12.0408	11.6669	11.5588	11.271	11.2883	11.3111	11.4042	11.0802	11.5683	11.5985	11.275
HNRNPUL2	ENSG00000214753	mRNA	9.03397	8.59039	9.418	8.85952	9.01713	8.87608	9.25119	8.7269	8.90671	8.74346	9.09633	8.8091	8.8686	8.6403	8.56123	9.21976	9.75022	9.41185	9.6267	9.5526	10.3024	9.55044	9.28624	9.78185	8.88072	8.95447	8.01004	8.78289	8.88619	9.23273	8.53759	8.39011	9.06887	9.15643	8.70559
EIF1AD	ENSG00000175376	mRNA	7.95263	8.00096	7.60119	7.98402	8.1392	7.98355	8.06366	8.13613	6.86369	8.03704	7.96713	8.26451	7.84285	8.30432	8.03627	8.49242	7.98845	7.67678	8.22526	7.86664	8.307	8.15121	7.6232	8.26339	8.38883	7.62113	7.94136	8.51432	8.07218	7.96005	8.21296	7.92679	8.09104	8.10327	9.05932
SETX	ENSG00000107290	mRNA	11.4435	11.9512	12.367	12.0958	10.9141	11.6236	12.0337	11.6869	11.3716	11.6523	11.8096	11.8802	12.271	12.5903	13.1442	12.8336	12.8615	12.7015	12.7066	12.5528	12.037	12.5292	12.4906	12.1671	12.2759	11.817	11.8435	13.0449	11.9066	12.3461	11.7931	11.9477	11.3069	12.1272	13.0582
CNOT3	ENSG00000088038	mRNA	6.87065	7.255	6.58107	6.43634	6.88658	7.33041	6.61367	7.15261	7.55145	7.53283	7.48466	7.1176	6.95744	7.21522	6.70053	7.26836	6.14124	5.66747	5.85182	5.81688	6.22149	5.78321	5.16775	6.46187	7.52366	7.33369	7.3663	6.81456	6.75519	6.48606	7.05587	7.08202	7.49655	7.37906	5.09207
FASTKD1	ENSG00000138399	mRNA	7.04063	7.18996	7.99726	7.51749	5.91729	7.70572	8.36687	7.81495	5.81134	7.8676	8.05382	7.78355	5.74916	6.78409	7.28038	7.0355	8.6384	9.20466	8.77352	8.98543	8.52672	8.94108	8.77222	8.51633	7.1491	7.88403	7.87779	7.77478	7.65761	8.5284	8.432	8.11543	7.67099	7.2815	6.47674
LGALS1	ENSG00000100097	mRNA	2.75459	2.88347	3.35077	3.82995	9.69	5.5369	5.21249	6.19189	10.9157	7.68522	7.85551	7.96447	9.95041	10.335	8.99866	10.1676	5.47477	4.28349	7.17881	6.18046	9.76686	2.69254	5.52133	8.06208	11.6372	8.97716	9.87684	7.23213	10.9181	5.1158	6.8871	9.19095	7.92821	10.3546	7.59651
ANXA2	ENSG00000182718	mRNA	8.10169	7.11509	7.43749	7.32826	9.95005	8.24655	8.71066	8.99995	11.4613	10.3545	10.754	11.1169	13.0957	13.0098	12.5969	12.7779	10.4889	6.17694	11.1859	9.59959	13.4174	9.20924	6.23379	10.2072	13.2629	7.73293	11.5172	12.9671	13.0216	10.0744	7.0028	10.8211	9.52963	12.6519	13.4823
LRP1	ENSG00000123384	mRNA	6.808	7.26653	4.37848	6.40677	4.39878	4.09633	2.266	3.81868	6.72382	3.53242	4.40421	5.32206	12.835	12.0828	11.7706	12.1387	2.95545	1.27765	1.14809	1.59413	1.47508	1.32726	1.56331	1.12061	12.0605	2.66191	5.94736	9.1528	1.26245	2.51854	2.16812	1.94381	3.04821	9.56215	8.88759
LGALS3	ENSG00000131981	mRNA	2.49806	3.52297	5.09565	2.98143	5.43587	3.97702	4.45293	3.75003	5.51142	4.13293	3.84321	3.63293	9.42016	9.13134	9.20925	9.37943	5.05053	2.46079	2.89105	3.12131	3.31531	2.23609	4.53089	3.79627	9.61376	2.98969	6.55278	8.88713	3.91522	3.30467	5.04008	4.48411	3.52582	8.18006	10.3744
CKAP4	ENSG00000136026	mRNA	6.15013	6.14303	6.2838	6.00115	6.31628	6.04542	6.39731	6.02453	2.13075	6.37627	6.37935	6.42971	9.9561	11.0933	10.6351	10.0085	7.04866	2.2858	6.39075	3.74848	2.49685	6.54933	6.87928	5.03734	9.26331	2.75042	5.4879	9.20156	3.21862	6.62766	6.50441	5.36355	6.17038	7.90852	9.81197
PLEC	ENSG00000178209	mRNA	4.82517	6.82409	3.6101	6.27522	4.10834	5.21089	2.61334	4.93729	6.61358	5.2617	4.22619	5.24982	9.0774	10.763	10.4276	10.0462	4.98409	2.94413	4.78897	4.43769	6.33974	3.49115	3.51976	5.052	10.423	6.61643	8.02918	4.51175	6.54731	3.96497	6.78076	8.50186	5.82081	7.42773	6.67539
GRN	ENSG00000030582	mRNA	8.35386	8.22954	5.30265	8.1755	9.22281	8.19205	5.78961	8.93466	9.89546	9.44185	9.09384	10.0394	11.927	12.2465	11.6155	11.9732	5.8213	4.28012	5.44084	5.94218	6.50195	5.18982	4.9187	5.8762	12.2918	8.59374	10.3009	8.7917	8.22264	5.25659	7.92419	9.07316	8.55221	10.4127	9.04645
KIF1C	ENSG00000129250	mRNA	2.02275	3.97784	3.11148	2.36886	2.88661	2.41812	2.38101	2.3488	2.76183	3.55935	3.98815	4.25262	6.33678	6.36437	6.03327	6.38849	4.27471	3.327	4.3706	3.11166	4.61355	3.28083	1.69546	1.36441	6.07481	3.77789	4.62927	6.01011	4.06506	3.27381	2.28452	2.36839	3.59164	5.46118	6.4588
CORO1A	ENSG00000102879	mRNA	7.7019	7.40012	4.77318	7.87823	8.33877	7.836	5.58308	8.10273	10.674	9.04288	8.63621	9.23579	10.2425	11.1661	10.3064	10.9757	5.49172	5.87608	6.25505	6.32966	7.3847	4.79983	6.03979	6.44588	10.9741	10.0505	10.0889	6.87552	8.76303	5.26157	8.89775	8.89565	7.80663	9.34439	6.88529
FLNA	ENSG00000196924	mRNA	9.75285	9.63087	7.49912	9.97602	10.4461	10.5539	8.27645	10.8941	11.0478	11.011	11.1328	11.3528	12.4924	12.7408	12.33	12.6041	6.95497	5.72439	7.42714	7.09522	8.77401	6.44862	6.82939	7.92756	12.0531	10.3672	11.038	8.84756	10.3241	7.79943	10.1302	11.5807	9.92009	11.1909	9.36988
S100A4	ENSG00000196154	mRNA	7.57567	7.62358	7.43697	7.62756	8.52865	7.81529	8.44816	7.6093	9.15956	7.40836	7.69105	7.87356	10.2731	10.6564	9.90017	10.5268	9.14408	9.15223	10.5347	9.00587	10.5903	8.29859	9.27354	10.002	10.7233	8.76808	9.58997	9.36014	10.2757	7.98877	8.15219	8.45038	7.61489	9.74737	10.1156
AHNAK	ENSG00000124942	mRNA	12.536	13.113	13.2963	12.8495	12.7572	12.7402	13.1411	12.437	13.479	13.1886	13.1646	13.28	14.7293	16.0159	15.4694	15.4164	15.354	14.8366	15.0582	14.0262	15.6308	13.9009	14.0166	14.4671	16.0948	14.757	14.9921	15.3133	15.873	14.6441	13.6701	14.7388	14.0562	15.3076	16.2826
SLC16A3	ENSG00000141526	mRNA	4.37405	5.13431	4.92269	4.25752	4.80693	4.92338	3.93188	4.76414	1.67139	4.90747	4.66039	4.28219	6.41126	7.51477	7.0396	7.4356	3.53075	3.49014	3.52597	3.65002	4.35945	3.16133	3.4417	4.96522	7.48249	6.05684	6.60271	6.25262	5.21936	4.23163	5.62056	6.06906	5.27753	6.08863	6.55217
TMSB4X	ENSG00000205542	mRNA	9.22194	9.74832	10.0394	9.16935	10.6264	10.6806	11.1738	9.6531	11.017	10.7999	10.8226	10.2286	10.9604	12.5738	11.9184	11.8844	11.6265	11.7166	12.1983	12.1409	13.0868	12.5683	10.9985	12.3279	12.8673	10.5081	10.9192	12.7515	11.901	11.3364	9.63863	10.0057	11.2035	13.0619	13.2711
CDC42EP4	ENSG00000179604	mRNA	5.34423	5.51526	4.40226	5.52388	6.49557	5.49403	5.88247	5.72033	1.67912	5.36557	5.67574	5.54359	8.376	7.00514	6.40363	6.73088	2.51214	2.53112	3.33499	4.46291	7.46749	1.96007	2.04134	3.96248	6.39392	2.74605	4.89454	6.81644	7.28692	3.80543	3.83409	6.0602	6.12555	5.69472	7.20928
ZYX	ENSG00000159840	mRNA	9.13054	9.03267	6.58852	9.04981	9.18872	8.89026	5.95106	9.1604	9.98417	9.53733	9.85762	9.83054	10.8555	11.0185	10.3917	10.9134	6.15303	5.7104	6.04515	6.21616	7.0402	5.18739	5.66178	6.91307	10.6536	9.12192	10.1295	7.92956	9.01975	6.13332	8.6811	9.49297	7.98072	9.70823	8.28347
PKM	ENSG00000067225	mRNA	10.8924	10.5537	9.42044	10.3372	11.3586	10.2754	9.20431	10.7219	11.5473	11.5267	11.6563	11.5215	12.5847	12.8008	11.8663	12.2389	8.2135	8.05648	9.60487	8.12443	9.8826	8.10201	8.70889	9.07685	12.2706	10.5304	11.0481	10.7149	11.1152	8.76739	10.2715	10.4154	9.95827	11.3588	11.1943
GRB2	ENSG00000177885	mRNA	9.76375	9.81985	9.13832	9.97149	10.6926	10.1368	9.43383	10.2598	11.2842	10.4986	10.602	10.6676	11.8137	11.7148	11.246	11.7988	9.12203	9.09078	9.40763	9.75487	10.1581	9.17074	9.28838	9.41462	11.3933	10.1389	10.1395	10.6815	10.447	9.18848	10.1105	9.72718	9.40163	10.8803	11.0918
KIAA1324	ENSG00000116299	mRNA	-0.429098	-0.399565	0.426	0.522672	0.446389	-0.493544	-0.273179	0.994671	2.71393	1.15262	-0.0939304	1.31301	0.175568	2.084	0.984764	0.695645	-0.330509	-0.390193	0.736455	0.0967779	0.309078	-0.377417	-0.438285	0.102207	-0.378438	0.455705	-0.375616	1.59234	-0.394068	0.480066	-0.297523	-0.351973	0.496477	0.932426	1.77179
FNDC3B	ENSG00000075420	mRNA	9.00409	9.21245	9.28884	9.3759	10.0653	10.091	10.7138	10.8364	8.734	10.8177	11.0553	11.0651	11.1369	11.1459	11.0596	10.9534	10.5636	10.3033	10.5476	11.0528	11.1039	11.2483	11.3403	10.8942	11.2104	10.5037	11.2206	11.9822	10.5971	11.1024	11.6906	11.6162	11.0961	11.0898	11.7908
SNTB2	ENSG00000168807	mRNA	5.82885	5.2828	6.13321	3.43657	6.82653	5.44476	5.75063	4.87098	4.07007	3.10302	3.3028	2.88913	7.32907	7.24727	7.75519	7.14618	3.91583	2.64247	4.09182	1.5923	4.42259	4.08773	3.15325	1.95341	7.15955	3.17052	4.09717	7.18335	3.7729	5.14233	2.12844	3.59735	6.00142	4.86246	6.29936
SAMSN1	ENSG00000155307	mRNA	9.3593	8.91895	9.31835	9.241	10.2489	8.74375	9.39985	9.09882	8.33223	9.00148	8.99438	8.968	10.2775	11.3378	11.8729	10.0267	9.51013	9.46813	9.68504	9.0066	8.47905	9.70296	9.31718	8.70817	10.8	8.88773	8.85212	12.4356	8.47696	9.52312	8.74378	9.11376	9.13148	9.88426	12.668
CAST	ENSG00000153113	mRNA	10.943	10.6383	11.5328	10.5958	9.7322	9.79857	10.9764	10.0605	10.5612	9.67567	10.6543	9.84002	12.7742	12.621	13.1887	12.5817	11.9226	11.4602	11.7109	11.2203	13.1337	11.4842	11.4077	11.9886	11.9752	10.5247	10.9662	12.6867	12.2227	11.5939	11.4933	12.4643	10.4735	11.7779	13.2815
TWF2	ENSG00000247596	mRNA	5.92855	5.67449	2.76172	5.3919	6.88526	5.84391	2.44373	6.18348	7.19457	6.18757	5.70498	5.84226	7.14471	7.37854	6.53974	7.5298	3.28278	3.43779	4.42609	3.53961	4.4227	3.72499	3.59232	3.23758	8.15181	7.65148	7.23958	2.86676	6.39834	3.60288	6.06465	5.27533	6.65746	6.05425	3.80805
P4HB	ENSG00000185624	mRNA	8.81421	8.38821	7.22767	8.33931	11.1724	9.6913	9.09717	10.7215	10.6587	10.2254	10.4848	10.3382	10.3227	10.0425	9.63284	10.1081	6.47072	5.96298	6.19668	6.24503	7.77979	6.57161	7.00663	6.65781	9.6946	8.48781	9.36146	8.19592	8.75584	7.1772	9.15166	8.8039	8.84535	9.25795	9.09366
ARHGEF1	ENSG00000076928	mRNA	7.4714	7.1835	5.32919	7.50215	7.45321	7.4042	4.34013	7.52216	8.59521	7.32773	6.87335	7.45491	9.24133	8.79317	8.37867	8.86779	5.41877	3.99987	5.07348	4.53212	5.25721	4.9669	4.44388	4.68776	9.42299	8.92758	8.17127	5.7174	7.13842	5.08887	7.73417	7.67117	8.35142	7.84571	5.84104
HLA-A	ENSG00000206503	mRNA	8.27542	8.84963	8.66982	9.74221	8.63741	9.02231	9.06077	10.021	8.49648	9.56542	9.62774	10.3984	9.95569	10.5042	10.4378	11.245	9.52126	8.50834	8.91089	8.74553	8.73754	8.40445	8.30752	9.50122	11.1837	10.1194	10.078	10.7121	9.34439	9.35628	9.52814	10.0165	8.93487	10.4219	10.4252
MARK2	ENSG00000072518	mRNA	8.13903	8.05816	7.08212	8.05298	9.07773	8.24948	7.49355	8.23248	8.51495	8.24251	8.48298	8.50895	9.89	9.44197	8.96494	9.45576	7.59139	7.78456	7.9629	7.76199	8.46268	7.70085	7.46821	8.02282	9.34888	8.81808	8.94394	8.50423	8.4538	8.01713	8.15341	8.42164	8.59072	8.97706	8.09312
CSTB	ENSG00000160213	mRNA	7.94877	8.0374	7.07189	8.26901	8.42627	7.8183	7.45895	8.18943	8.06998	7.96277	7.41277	8.36253	9.34134	9.64241	9.08397	9.62595	8.4691	6.41194	9.96778	8.2185	10.1671	9.04859	8.75758	9.57307	10.4019	6.23252	9.46617	9.14792	9.3725	8.26119	8.14979	8.44551	8.14051	9.09875	9.70425
TPD52L2	ENSG00000101150	mRNA	9.3184	8.83381	8.34419	8.88205	9.52335	8.70281	8.44722	8.9512	9.65323	8.78341	8.93424	8.98721	10.2156	10.1548	9.98736	10.1646	8.1096	7.7637	8.10557	8.03725	8.82346	7.75249	7.60539	7.89803	10.1355	8.75315	8.95941	9.42414	9.19353	7.86658	8.62451	8.35134	8.61087	9.33743	10.2988
LTA4H	ENSG00000111144	mRNA	11.3845	10.5284	10.6917	10.8537	10.6372	10.3572	10.2812	10.6039	11.0639	10.5145	10.6253	11.0313	11.6293	12.1215	12.5741	12.0721	10.4786	10.8046	10.4508	10.687	10.6873	10.2544	10.6484	10.2777	11.2766	10.1015	9.6679	12.4868	10.4492	9.79815	9.78025	9.37117	9.23746	10.7349	12.2223
DIAPH1	ENSG00000131504	mRNA	10.4216	10.3174	10.4039	10.5808	10.5548	10.2066	10.2691	10.2444	11.1631	10.2866	10.2953	10.5426	11.5631	11.6528	11.4227	11.5442	10.9559	10.2803	10.6188	10.4356	12.2536	10.0969	10.0455	10.8699	11.4481	10.441	10.8842	11.6213	12.0047	10.2041	9.84805	10.9154	9.41082	11.1742	11.7941
FAM32A	ENSG00000105058	mRNA	7.59017	7.5723	7.20206	8.07159	8.36003	8.01265	7.60949	7.97945	8.33684	7.94369	7.96254	8.05378	8.82145	8.52133	8.33473	8.92094	7.19217	6.77538	7.11603	7.39025	7.89579	7.30528	6.93404	7.5504	8.96906	7.93294	8.11915	7.93916	8.32221	7.8352	7.57568	7.68267	8.18396	8.84104	7.97394
SLC3A2	ENSG00000168003	mRNA	8.81561	8.2757	7.14639	8.15015	8.65443	8.21884	7.46271	8.3522	9.12471	8.40807	8.02654	8.34657	10.1395	8.92812	8.28456	8.65984	6.70042	7.14103	7.90918	7.61995	8.25958	6.90792	7.5848	8.52549	9.17552	8.77006	8.69612	8.28932	8.0431	7.0729	8.66364	8.53118	9.03894	8.55614	8.62323
CCDC137	ENSG00000185298	mRNA	4.9025	5.46673	2.61603	5.03761	3.94151	5.69321	3.86888	5.30658	5.44454	5.3811	5.36872	5.51835	6.42554	4.9249	4.51981	6.29263	3.15446	2.88209	3.79374	3.67219	4.22683	3.25068	3.07528	3.12179	6.38337	6.50528	5.85272	3.8999	4.85552	4.71287	5.28944	4.77193	6.89379	5.17472	3.31899
ACTN4	ENSG00000130402	mRNA	10.2078	10.0271	8.72518	10.0504	10.7807	10.3145	8.86576	10.5736	11.0733	10.5758	10.7441	10.8064	10.8248	11.0933	10.5532	10.7872	8.18296	7.95744	8.67959	8.02382	9.22338	8.2262	8.02218	8.4466	11.0591	10.8572	11.0483	8.50986	10.1277	9.04963	10.519	10.2274	10.2444	10.4288	8.56788
TES	ENSG00000135269	mRNA	10.1918	9.27499	9.86472	9.38097	9.85598	9.54863	9.87574	9.42396	10.3509	9.50837	9.39377	9.46852	10.9144	10.4986	10.5884	10.5665	10.0985	10.3516	9.76573	7.36954	10.05	10.7582	10.776	10.4541	10.2846	9.80024	9.39745	10.3736	9.74334	10.6924	10.311	10.3228	10.2644	10.428	10.9317
ACAA2	ENSG00000167315	mRNA	9.65098	9.30047	9.74297	10.0153	10.6655	10.2372	10.4545	10.8549	10.8701	10.7832	10.9563	11.3333	10.1355	10.8019	10.4771	10.9029	10.0205	10.1022	11.1031	10.2388	11.4593	10.3668	7.61931	10.3262	10.2348	9.71476	10.7561	10.8221	11.0055	10.4469	8.2524	10.228	10.0613	10.3486	10.9156
NDUFV3	ENSG00000160194	mRNA	7.77513	7.93497	8.07164	8.03818	7.50013	8.45952	8.4762	8.58709	7.66377	8.73674	8.9423	8.81536	8.90072	8.82527	8.42377	9.15877	8.17359	8.09304	8.07262	7.8021	8.30223	7.96049	7.70699	8.53554	8.56693	8.41255	8.63956	8.16576	7.5322	8.36323	8.12685	8.0673	8.3901	8.38747	8.20867
CTNNA1	ENSG00000044115	mRNA	10.5536	10.6674	10.3158	10.5363	10.2828	10.2711	10.055	10.0325	10.1439	9.70771	9.85324	9.92631	11.4812	11.3172	11.3734	11.219	9.80647	9.34675	10.1717	9.53933	10.9623	9.87498	9.35333	9.08659	11.1119	9.75584	10.403	11.0766	10.9694	10.3956	9.79482	9.96767	10.3221	10.4117	10.6439
NOSIP	ENSG00000142546	mRNA	4.2075	5.88761	2.5951	5.36034	4.95606	5.98755	2.94636	6.08386	4.3812	5.85869	4.25358	6.06616	4.68212	6.05673	5.10179	6.55063	3.58762	3.62228	2.52584	3.65709	3.27078	3.94103	2.79267	3.10533	6.31726	6.18426	5.93453	3.66849	4.24311	3.79356	5.67806	5.03231	5.91642	4.71895	4.30335
RPN1	ENSG00000163902	mRNA	10.4344	9.71571	10.0106	10.3006	11.82	10.5583	10.8287	11.3903	11.8795	10.7561	10.8085	11.4502	11.1898	10.7308	10.4707	11.0603	10.9576	10.6044	10.7956	11.0568	11.2935	10.6842	10.4961	11.0048	11.2392	10.2656	10.2563	10.9131	11.1066	10.2133	10.281	9.89855	10.2174	10.5288	10.6754
YWHAZ	ENSG00000164924	mRNA	13.1613	13.0037	13.4895	12.7046	13.4554	13.0831	13.6665	12.5988	13.8819	13.0509	13.2824	12.6412	13.1034	13.9994	14.4116	13.5008	14.1775	13.9875	14.3538	14.1808	15.2204	14.0877	13.8922	14.2736	13.6016	12.7096	13.4951	14.8123	14.1942	14.0299	13.775	14.1056	12.6355	13.6022	15.1628
C7orf50	ENSG00000146540	mRNA	4.58944	5.24745	2.73988	4.81527	5.18764	4.42973	3.24974	5.14822	5.52182	4.38834	4.77884	4.92147	5.40225	4.86596	5.2972	5.66542	2.26227	2.02138	3.011	2.69411	2.76475	2.07387	0.981757	3.29483	6.18104	4.83357	5.68243	2.92112	3.94016	2.39882	4.66316	5.00885	4.86688	5.2078	2.66128
PTPN1	ENSG00000196396	mRNA	8.92337	8.77554	7.8708	8.65782	8.77518	8.54962	7.97945	8.41771	9.51606	8.62945	8.51029	8.69368	9.50839	9.47947	9.42863	8.78745	8.32821	8.93946	8.85175	8.83189	8.87654	8.29077	8.19496	8.77347	8.86826	8.94828	9.11784	9.22854	8.7956	7.87698	8.60893	8.53104	7.68419	9.13392	9.97484
GTF2E2	ENSG00000197265	mRNA	7.1957	6.75984	6.8585	7.00117	6.07317	6.66025	6.87921	7.09359	7.23122	6.94252	7.0643	7.28738	7.96523	7.35265	7.52778	7.68536	8.03763	7.99352	7.93393	8.3536	8.75227	8.26047	7.79158	7.72306	7.92725	7.45381	7.6065	8.02297	8.06252	8.05578	6.96435	7.04229	7.23148	7.47801	7.2054
EZR	ENSG00000092820	mRNA	10.2054	9.67051	9.65022	9.8024	9.91212	9.63755	9.47271	10.0578	10.8914	10.0535	10.2998	10.3626	10.2134	10.5005	10.6998	10.665	9.87441	8.3597	9.18051	9.20267	11.3361	8.0201	8.02261	9.13557	10.9041	9.02609	10.0563	11.4316	11.037	8.68698	8.56366	9.96911	9.21997	10.0123	10.0637
HADHB	ENSG00000138029	mRNA	10.3865	10.0576	10.1761	10.0956	10.689	10.2839	10.3624	10.2174	9.7163	10.4059	10.4566	10.4842	10.8296	10.9088	10.7631	10.7956	10.1967	10.5739	10.6167	10.5104	11.0968	10.7159	10.9445	10.7124	10.7021	10.2332	9.94138	10.5411	11.0008	10.3928	10.575	10.1456	10.1128	10.48	10.4895
DYNC1LI1	ENSG00000144635	mRNA	9.49249	9.4062	9.61445	9.26194	9.25507	9.59466	9.82079	9.23735	9.49699	9.5999	9.74307	8.95421	9.36729	10.1497	10.2247	10.3456	10.5841	10.808	11.1398	10.6641	11.1826	10.8205	10.3986	10.6108	9.66283	9.54487	10.1894	10.3241	9.91682	10.5268	10.0011	10.2908	9.13751	9.48833	10.1047
RTN4	ENSG00000115310	mRNA	10.5893	11.2271	11.7113	10.6795	10.7134	10.8431	11.6066	10.5721	10.8493	10.7341	11.2063	10.8087	10.8348	11.2458	12.5666	11.6906	13.4892	12.9582	13.5153	12.9769	13.5031	13.3248	13.2091	12.8744	11.5162	10.7848	11.458	13.1886	11.2701	12.2971	12.6674	12.3438	11.0674	11.3582	12.9041
KMT2C	ENSG00000055609	mRNA	11.8345	12.2675	12.4442	12.2905	11.4781	12.0141	12.3623	11.9806	11.8024	11.9449	12.1536	12.1981	12.8489	12.684	12.9337	12.9201	13.1161	12.9101	12.9841	12.2758	12.0946	12.7674	12.6243	12.2911	12.7425	12.6229	12.5156	13.4061	12.3136	12.8148	12.2766	12.4357	12.3725	12.2737	13.4806
PDIA4	ENSG00000155660	mRNA	8.83024	8.62878	8.45483	8.976	10.1259	9.2361	9.28947	10.0163	10.5342	10.0857	9.99435	10.1996	9.24261	9.30427	8.93714	9.75615	8.27635	7.81738	8.48063	8.31522	8.13192	8.58594	8.12962	8.45169	9.34178	8.91584	8.97248	9.10647	8.13759	8.61428	8.74898	8.66248	9.39136	8.99798	8.72715
LRRC59	ENSG00000108829	mRNA	9.1823	8.41935	8.74315	8.41228	10.4603	9.0412	9.91011	9.75784	10.1459	9.53998	9.94092	9.99176	9.62826	9.23015	9.2933	9.02204	8.01391	7.98948	8.44246	8.94232	9.25052	8.35612	8.79617	9.21553	8.69088	8.38528	8.96908	9.47448	8.70121	8.22926	9.23805	8.81145	8.35993	8.77176	9.33513
PPIB	ENSG00000166794	mRNA	9.78274	7.80535	7.60987	7.29302	11.0745	8.51205	8.85643	9.0388	11.5711	9.01598	9.00549	8.43991	10.0716	8.72899	7.81257	9.05629	7.99339	8.01451	8.26263	8.38729	8.86088	7.78548	7.87548	8.95474	9.36786	8.17833	7.90412	8.15517	9.04863	6.89948	7.95278	7.55535	8.59714	8.97695	8.46569
PSMD4	ENSG00000159352	mRNA	8.50302	8.04169	7.68929	8.36899	8.65836	8.50916	8.24805	8.7366	8.26697	8.55886	8.51046	8.91087	8.37071	8.82573	8.42416	9.21559	7.32319	7.23991	7.76866	7.66045	8.33904	7.52895	7.38718	7.53759	8.94752	8.55012	8.73535	8.37665	8.71809	8.11435	7.76668	7.61297	8.41301	8.97183	7.79577
CCDC124	ENSG00000007080	mRNA	1.88657	3.41162	2.2112	3.01964	4.23507	3.39484	1.49455	2.99893	3.80359	3.56996	2.45397	2.7766	3.70154	3.03431	2.03522	3.64352	1.73741	0.554398	1.03066	1.87569	1.71016	0.583564	1.62392	1.00886	4.21149	4.35216	2.75059	1.05216	1.12233	0.485604	2.1707	2.8564	4.27757	1.97263	1.16218
PDIA3	ENSG00000167004	mRNA	10.7266	10.5563	10.938	10.5424	12.0256	11.1598	11.9651	11.3935	11.6988	11.5668	11.9497	11.4603	11.5564	11.1477	11.1957	10.9946	11.3866	11.3592	11.2846	11.7489	11.4504	11.2407	11.4668	11.2607	11.2724	10.7874	10.8448	12.1273	10.5961	11.186	11.0559	10.8893	10.9354	11.0869	12.3174
APOBEC3C	ENSG00000244509	mRNA	9.66571	8.90474	8.96766	8.9885	10.1147	9.7997	9.82152	9.58041	10.4754	9.47177	9.61227	9.46431	9.91777	9.75601	9.52449	9.46629	9.50142	9.4294	9.86707	9.88697	10.5555	9.14397	8.72555	10.0067	10.2049	9.5639	9.76331	9.29678	10.0004	8.98669	9.06889	9.42708	9.15835	9.64841	9.13186
SLC25A5	ENSG00000005022	mRNA	11.0668	10.2111	10.7117	10.6522	11.8497	11.2724	11.5454	11.4752	12.0667	11.5901	11.566	11.7693	11.293	11.2923	10.9649	11.2381	10.2113	10.444	10.3577	10.8743	11.0914	10.4047	10.5994	10.7002	10.7982	10.4973	10.5583	11.1839	10.8784	10.5159	10.7025	10.43	10.5432	10.9194	11.2487
UBE2I	ENSG00000103275	mRNA	9.50932	9.07994	8.71244	9.32033	10.1938	9.60778	9.226	9.87291	10.3922	9.73806	9.81222	9.90211	9.88352	9.66979	9.32519	9.8245	9.19194	8.88319	9.31056	9.20972	9.91477	9.31952	8.98659	9.33454	9.50598	8.94758	9.73257	8.83883	9.6741	8.66737	9.16528	8.89841	9.24561	9.30686	9.21081
MTDH	ENSG00000147649	mRNA	11.5233	11.2002	11.6255	11.4652	11.71	11.6514	12.2783	12.16	12.0583	12.0659	12.3851	12.4506	11.3463	12.0197	12.2952	11.9672	11.7898	11.6899	11.8674	11.6944	12.5768	11.7914	11.8059	11.7251	11.505	11.0582	11.7087	12.0284	11.9127	11.8248	11.9419	11.8664	10.9353	11.2223	12.2984
CCDC9	ENSG00000105321	mRNA	3.04091	3.39882	2.53694	3.37091	1.1191	3.40493	1.5998	2.77322	2.17387	2.90415	2.03764	3.09855	3.47418	4.26029	3.08566	3.01253	2.36677	1.90358	1.14672	0.605348	2.10003	0.726054	1.44776	1.75112	3.84105	3.98928	3.75225	1.18595	1.88867	2.00831	3.01976	2.91778	3.84363	3.72589	3.46286
HMGB2	ENSG00000164104	mRNA	10.3712	10.4056	11.1246	10.8564	11.4943	11.4851	11.7161	11.892	12.6675	11.5764	11.7292	12.0019	10.5792	11.7287	11.537	10.6076	10.8322	9.99829	10.9006	9.82199	11.7832	9.50421	10.4226	10.4592	11.5878	9.6675	10.9141	11.6801	11.0626	9.85414	10.9559	10.8167	10.8522	10.1741	10.957
SEC61B	ENSG00000106803	mRNA	8.68215	7.24168	6.93667	7.74063	9.55701	8.14731	7.97177	8.74436	10.4095	8.42812	8.3952	8.62587	8.28807	8.45997	7.8311	8.59959	7.71415	7.38115	7.72329	7.56573	8.21801	7.51379	7.59251	7.97926	9.17086	8.04016	7.92367	7.84466	7.97695	7.16207	7.37296	7.66668	8.17975	8.04657	7.8674
EDF1	ENSG00000107223	mRNA	9.68021	8.71878	6.43959	8.90687	10.3296	8.90559	6.87422	9.14748	10.1937	8.86646	8.96669	9.12721	9.82077	9.19504	8.3665	9.41174	5.62374	5.67894	6.20132	6.45072	7.00167	5.59649	5.77343	6.33672	9.45106	8.5808	8.90452	6.56082	8.71419	6.13639	8.22643	7.98058	8.7095	9.35011	6.74268
PRRC2C	ENSG00000117523	mRNA	12.3226	12.7999	13.3943	12.7165	12.2403	12.6833	13.5075	12.6845	12.5553	12.9678	13.5566	12.924	12.9605	13.0691	13.5341	13.4644	13.5182	12.8564	12.8909	12.9845	13.1012	12.6761	12.7398	13.0813	12.8391	12.8622	12.5625	13.9432	12.2042	13.4072	12.9443	13.1557	12.7763	12.4327	13.9705
UBE2L3	ENSG00000185651	mRNA	9.21269	9.12294	8.96883	8.99989	9.77579	9.45865	9.26967	9.25247	10.058	9.52154	9.5801	9.34652	9.54225	9.58719	9.42856	9.3954	9.11735	8.73388	9.16178	9.04175	9.63901	9.21089	8.84568	9.25654	9.90123	9.41529	9.42636	9.17554	9.84191	9.25301	9.41036	9.00892	9.4064	9.59917	9.08745
ADK	ENSG00000156110	mRNA	8.94012	7.89282	8.52674	8.39765	9.15641	8.60859	9.30431	8.93797	9.39234	9.13655	9.33869	9.32465	9.53379	8.90476	8.55644	8.22714	9.74175	9.65529	9.50957	9.10952	9.64136	9.2699	9.58503	8.94636	9.2623	9.19125	9.12298	8.53802	9.13243	9.21822	9.69043	9.08186	8.24735	8.33789	8.16387
AATF	ENSG00000275700	mRNA	8.59224	8.64883	8.81022	8.229	8.77834	9.01096	9.09566	8.48737	9.09122	9.04468	9.3189	8.51528	8.75889	9.33393	8.8409	8.74487	8.49587	9.00463	8.88258	8.82793	9.26636	8.84675	8.88977	8.91954	9.09432	9.18064	8.90329	9.01955	8.83355	8.81034	8.83872	8.44376	8.84099	9.20012	8.954
FAM208A	ENSG00000163946	mRNA	10.9091	10.9764	11.443	11.2404	10.4216	10.9816	11.3011	10.9808	11.6512	10.9573	10.9546	11.1652	10.973	11.6802	11.8149	11.4417	11.6544	11.6762	11.7816	11.3239	11.3918	11.7303	11.6562	11.3285	11.2269	10.8274	10.9267	11.026	11.3769	11.2135	10.8483	11.1367	10.6985	11.2109	10.2979
IFI16	ENSG00000163565	mRNA	10.4484	11.0581	11.2299	11.0787	9.46152	10.448	10.0725	10.1083	10.1028	10.8438	10.6339	10.7019	10.5207	11.0309	11.5736	11.6799	11.4772	11.4312	11.5179	11.2846	9.64276	11.3109	11.5131	11.0329	10.9531	10.5876	10.3199	11.4076	9.27279	11.0613	10.7955	10.2811	9.82754	10.5276	10.966
RPGR	ENSG00000156313	mRNA	7.50984	8.32448	8.37741	8.20265	7.89268	7.93068	8.18954	8.22459	7.76588	8.19755	8.4436	8.2445	8.93188	8.28348	8.25835	8.08012	8.27916	8.58067	7.99396	8.30021	8.88569	7.67651	8.0024	8.50192	7.09999	8.10975	8.08916	8.88401	8.21857	8.34608	8.9074	9.15147	8.14726	7.81386	9.30021
LLPH	ENSG00000139233	mRNA	8.87015	8.49528	8.43108	8.23346	8.49944	8.35003	8.82387	8.31404	8.33129	8.54695	8.65755	8.32609	8.69829	8.76714	8.82152	8.90353	9.26639	9.13935	9.18563	9.51932	9.98432	9.48711	9.02586	9.4652	8.79726	8.51899	8.31949	9.06807	9.23143	8.95961	8.74378	8.8734	8.59012	8.96254	9.07319
PSMC1	ENSG00000100764	mRNA	7.17847	7.60211	8.17554	6.67914	6.85941	8.00408	7.95995	6.81752	7.15963	7.96471	7.75011	6.54492	7.6981	8.1876	7.80663	7.21336	7.62983	7.80541	7.91095	7.78033	8.10883	7.67377	7.78219	7.52898	7.94082	7.95744	7.79523	7.69321	7.93346	7.70564	7.39365	7.56951	7.86909	8.40183	8.19227
HDGF	ENSG00000143321	mRNA	10.5066	9.54859	10.0909	10.0358	11.0479	10.2834	10.7295	10.4961	11.1331	10.7474	11.2323	10.6908	10.3541	10.5541	9.98366	10.3891	10.3769	10.1656	10.0819	10.4436	11.1173	10.3558	10.3304	10.6078	10.2325	10.0483	10.124	10.1779	10.4243	10.7503	9.91185	9.93492	10.0364	10.0623	10.2142
SEC23IP	ENSG00000107651	mRNA	9.12752	9.19164	9.35579	9.36186	9.0301	9.39259	9.83644	9.49927	8.96313	9.57126	9.51143	9.5979	9.19101	9.38563	9.60769	9.74438	10.156	9.94153	9.83463	9.99218	9.437	10.2188	10.0857	9.43166	9.59429	9.31227	9.38175	9.5196	9.37279	9.94516	9.31759	9.0729	9.30418	9.44725	9.27099
MDH2	ENSG00000146701	mRNA	10.0444	9.35253	8.30594	9.75179	10.6594	9.84481	8.92499	10.2322	10.5654	10.0822	10.1621	10.2593	10.0482	9.81951	9.05575	9.90837	7.77671	7.87702	8.12066	8.30205	8.83502	8.13111	8.19882	8.29112	9.96401	9.62639	9.72007	8.29467	9.36412	8.45574	9.07353	8.62221	9.29727	9.60342	8.05056
APEH	ENSG00000164062	mRNA	8.82497	8.03295	7.05899	8.36366	9.50073	8.46457	7.01522	8.67222	8.25902	8.41665	8.46918	8.69183	8.65537	8.47737	7.87453	8.68813	5.11073	5.63708	5.84822	6.01037	6.36262	5.88205	5.83375	6.04028	8.47751	8.66616	8.31476	5.73297	8.48371	6.81699	7.91519	7.50115	8.04626	8.6117	5.38066
PKN2	ENSG00000065243	mRNA	8.91571	9.36462	9.56738	9.30746	8.98114	8.75829	8.96908	8.69807	8.45642	8.68254	8.70188	8.64645	9.57473	9.05379	9.7467	9.64325	10.1333	10.1899	10.1602	9.9509	9.95323	10.072	9.91155	10.1125	9.38741	9.2523	9.86418	10.486	9.62342	9.89154	10.111	10.0739	9.44507	9.44212	11.166
SYNE1	ENSG00000131018	mRNA	10.3716	10.4139	10.1631	10.2526	9.41343	9.77027	9.52668	9.35231	9.09609	9.4615	8.99695	9.24996	10.404	10.5308	11.0109	9.69692	9.53283	9.61815	9.45437	9.01033	9.25056	9.50635	9.58778	9.20527	9.36825	9.66335	8.85739	8.61086	9.51486	9.31075	8.33064	8.72624	8.83595	9.18454	8.73494
SUMO1	ENSG00000116030	mRNA	8.85266	9.27698	9.77702	8.3791	9.32808	9.27477	9.89156	8.66596	9.50706	9.28937	9.61806	8.58302	8.73944	9.65505	9.81589	8.86181	10.4714	10.4614	10.6069	10.635	10.9102	10.8861	10.3068	10.7438	9.11092	8.73886	9.34591	10.024	9.28599	9.86764	9.59269	9.52222	9.08394	9.15399	10.2366
ARCN1	ENSG00000095139	mRNA	11.45	11.3776	11.7467	11.5238	11.3663	11.5065	11.8694	11.5881	11.843	11.6128	12.0086	11.9774	11.1523	11.6391	11.6983	12.1256	12.2518	12.2438	12.3216	12.205	12.6942	12.2472	12.0585	12.1061	11.9187	11.3541	11.7985	12.364	12.1286	12.072	11.4441	11.3456	10.8496	11.6987	11.7448
KRI1	ENSG00000129347	mRNA	6.76813	6.48965	6.68166	6.88379	6.51731	7.27578	6.66544	7.06958	7.4126	6.96967	7.14671	7.21884	6.99441	6.84705	5.9809	7.33152	6.24052	5.99652	5.88487	6.47592	6.4617	5.38314	6.21779	6.49995	7.18344	7.84177	6.99298	6.56079	6.76224	6.79052	6.79493	6.61712	7.68406	7.40711	5.89454
FDPS	ENSG00000160752	mRNA	8.01037	7.21136	7.79708	7.39758	8.58245	7.99049	8.21102	8.68415	9.04701	8.10058	8.17903	8.24528	7.72837	7.84035	6.94468	8.33579	7.21256	7.34397	7.78957	7.52605	9.16762	7.70853	7.77595	7.54024	7.47144	7.97601	7.91359	8.2227	8.72153	7.31294	8.02338	7.03596	7.8928	7.91244	7.91497
ADD1	ENSG00000087274	mRNA	10.3125	9.94079	9.32295	10.2419	9.9656	9.74734	9.27399	9.99714	10.6737	9.65513	9.34449	10.0337	9.92458	10.241	10.2525	10.1688	9.51991	9.38718	9.7101	9.35926	9.56298	9.54108	9.3317	9.29797	10.4577	10.2961	10.2013	9.40992	10.1386	9.73546	9.53047	9.62883	9.993	10.1139	9.73204
YWHAG	ENSG00000170027	mRNA	11.1626	11.2234	11.3967	11.5561	11.5104	11.7252	11.6378	11.8065	10.6567	11.7327	12.0525	11.9718	10.52	11.4154	11.7783	11.7878	11.8814	11.4104	11.7214	11.3479	11.8658	12.2107	11.6492	11.5152	11.8428	11.1428	11.9073	12.0115	11.4976	12.1449	11.8296	11.4392	11.3334	11.236	11.6481
PRRC2A	ENSG00000204469	mRNA	8.9453	9.73925	8.35184	8.68264	9.09594	9.83008	8.37266	8.84721	9.86739	9.91002	10.0313	8.93356	8.99624	9.73971	8.94384	8.7334	6.71021	6.44836	6.85183	6.8478	7.79232	6.34427	6.47615	7.59034	9.86734	9.86349	9.37582	7.79346	8.8474	7.81961	9.03473	9.34053	9.62629	9.69936	7.16021
TCF20	ENSG00000100207	mRNA	4.46227	4.3338	4.71734	3.35666	4.08067	4.52452	3.97264	2.90097	5.03921	4.45329	4.7444	2.83498	5.0846	4.31058	4.1942	3.52196	2.75086	2.28075	3.07499	2.32233	3.22434	2.90625	3.1918	2.80751	3.17121	4.30434	4.23219	3.99598	4.08782	3.3716	4.19329	4.35036	3.83971	4.27877	3.65636
LYAR	ENSG00000145220	mRNA	7.17119	7.30323	7.98259	7.62154	8.07361	8.06024	8.5346	8.36823	7.51611	8.1477	8.14924	8.4504	7.52823	7.61925	7.52173	7.92794	7.46822	7.4604	7.50957	7.81291	8.00686	7.56917	7.8611	7.73988	7.78988	6.64671	7.57317	8.42832	6.82153	7.84089	7.93231	7.36909	6.90565	7.20835	7.51509
C1orf52	ENSG00000162642	mRNA	8.11121	7.3203	7.375	7.51366	7.98492	7.27648	7.32458	7.38704	7.71314	7.52901	7.66086	7.97602	8.05316	7.5113	7.75622	7.46721	7.48687	7.77286	7.81181	7.80725	7.30454	7.82631	7.40643	6.98083	7.03283	6.87185	7.16949	7.45655	7.64689	7.66011	7.12886	7.546	6.99372	7.3772	8.10959
FLYWCH2	ENSG00000162076	mRNA	3.68122	2.91264	2.38907	3.3286	3.66955	3.65127	1.70417	3.62662	3.81431	3.87946	3.72289	3.33811	2.81024	3.48393	3.00776	3.55017	0.935243	1.9946	0.717411	2.52609	2.43124	2.04445	0.678872	2.39851	4.35273	4.49465	3.90371	1.31772	2.39371	2.44118	2.04177	3.3332	4.1725	3.52178	2.21365
IMMT	ENSG00000132305	mRNA	9.42421	9.10749	9.48398	9.46957	9.86294	9.68928	10.1042	9.89765	9.62935	9.82057	9.99063	10.1488	9.42131	9.43615	9.3165	9.64988	9.79649	9.55386	9.57723	9.37801	10.0731	9.66366	9.7353	9.43108	9.53585	9.47955	9.46544	9.56092	9.59336	9.63183	9.39781	9.01561	9.48108	9.41931	9.77185
MAP4	ENSG00000047849	mRNA	10.2296	9.90709	9.76726	9.93054	9.69558	9.75326	9.68568	9.93602	10.86	10.2922	10.391	10.3738	10.0326	9.99034	9.89963	10.2399	10.401	9.8187	10.1995	10.2333	10.9386	9.75814	9.88912	10.7224	10.6356	10.3391	10.5272	9.91439	10.2974	10.4703	10.3544	10.8422	10.2033	10.528	10.3048
SUCLG1	ENSG00000163541	mRNA	8.89084	8.71601	8.78045	8.88632	9.06623	8.72243	8.98269	9.14234	8.40396	8.911	9.01175	9.27229	8.83594	8.77672	8.99356	8.90969	8.8116	9.5116	9.40535	9.70719	9.50556	9.29373	9.46657	8.89733	8.49397	8.6599	8.91387	9.12323	8.98691	8.90227	9.01886	8.54668	8.43744	8.76086	8.64442
COA6	ENSG00000168275	mRNA	6.12043	7.0372	7.19442	7.68239	6.01516	7.14925	7.36696	7.67616	6.37186	7.54076	7.90515	7.88907	6.38767	7.28813	7.34758	7.38343	8.01822	7.8991	8.16484	7.90974	7.91378	8.06623	7.99954	7.72277	7.72274	6.87203	8.0725	7.33889	7.59713	7.90652	8.24011	7.4038	7.30395	7.12298	6.91912
FNDC3A	ENSG00000102531	mRNA	9.91369	10.5699	10.6769	10.5096	9.83226	9.90504	10.1244	10.1846	9.44574	10.1805	10.1583	10.4499	10.1682	10.292	10.777	10.585	11.5608	11.1953	11.3885	10.512	9.92195	11.1792	10.6333	10.8097	10.5984	10.5192	10.3951	10.8441	10.1127	10.9224	10.0903	10.3766	10.4168	10.4086	9.96476
ATP5C1	ENSG00000165629	mRNA	10.5137	10.1269	10.5119	10.6653	10.8128	10.4606	10.7311	10.8243	10.7349	10.6487	10.679	11.0448	10.3462	10.586	10.3829	10.661	10.7807	10.7585	11.0204	10.8431	11.2707	10.9823	10.8455	10.8492	10.5371	10.1563	10.7632	10.678	10.5951	10.8616	10.6539	10.3427	9.96902	10.4143	10.1208
RCC2	ENSG00000179051	mRNA	10.2007	10.1567	10.0514	10.2244	11.1021	10.8093	10.518	10.8813	10.8319	10.8517	11.2064	10.8172	10.3263	10.2166	9.95967	10.2326	8.88955	7.94536	8.87999	8.63587	9.35118	9.32533	8.70496	9.04027	10.0793	9.56295	10.1067	9.35168	10.0884	9.62796	10.0853	9.77847	10.424	10.2793	9.97496
CCT6A	ENSG00000146731	mRNA	10.9428	10.653	11.1357	11.0382	11.2645	11.1286	11.5523	11.327	11.0971	11.35	11.374	11.5249	10.7115	10.8997	10.9787	11.1657	11.2992	11.4191	11.4547	11.5796	11.9136	11.7273	11.506	11.1781	10.7481	10.8704	10.91	11.1649	11.2951	11.4462	11.1246	10.8306	10.9567	10.7678	10.8093
ENO1	ENSG00000074800	mRNA	12.0993	11.0387	10.2549	11.4249	12.3405	11.3728	10.5934	11.7573	11.7015	11.8076	11.8221	11.8537	11.6022	11.4946	10.8453	11.4158	10.116	9.72451	10.8179	10.587	11.0895	10.3149	10.2594	10.7814	12.1996	11.3984	11.43	10.5203	11.8591	10.0702	10.4857	10.6556	11.2653	11.895	10.6737
SEC63	ENSG00000025796	mRNA	10.3919	10.5408	10.8947	10.4432	10.8562	10.6175	11.1203	10.6731	10.9098	10.966	11.2418	10.8984	10.2105	10.5981	10.745	10.6676	10.9398	10.4309	10.5518	10.3552	11.5708	10.4073	10.6199	10.333	10.3168	9.88369	10.0387	10.8418	10.8486	10.4685	10.4034	10.53	10.1704	10.0888	10.92
XRCC5	ENSG00000079246	mRNA	12.3291	12.1417	12.4642	12.3406	12.5753	12.4488	12.8352	12.5482	12.7292	12.635	12.5707	12.7443	11.8029	12.4714	12.391	12.4683	12.5649	12.5542	12.4823	12.569	12.8633	12.9693	12.752	12.4316	11.9846	11.8441	11.914	12.2103	12.3238	12.627	12.192	11.8895	12.1154	12.1532	12.0152
MANF	ENSG00000145050	mRNA	6.28553	7.43308	7.80724	7.49542	8.50034	8.10922	8.80579	8.70975	8.15946	8.87434	9.16828	8.90107	7.31532	6.95208	6.9963	7.89283	9.32487	9.41834	9.42638	8.65225	8.24793	9.53381	9.39155	8.30669	8.7226	8.59531	8.30797	9.19176	7.98219	8.8927	7.95827	6.67328	8.7545	7.54373	8.12161
CPNE3	ENSG00000085719	mRNA	11.3663	10.9775	11.1157	11.0025	10.1448	10.1584	10.3365	10.1492	11.2447	10.5117	10.3599	10.5797	10.6608	11.2073	11.3441	11.1029	11.0767	11.3674	11.2341	11.4015	12.1316	10.9226	11.2183	11.095	10.5316	10.4964	10.229	10.7071	12.4331	10.3695	10.4523	10.5528	7.92099	10.4233	11.0173
CHD2	ENSG00000173575	mRNA	10.1408	10.6572	10.8629	10.6407	9.8691	10.2625	10.2607	10.0618	10.0281	9.8599	9.84644	9.72326	10.7274	10.4071	10.2836	10.8131	10.8662	10.4575	10.4329	10.6615	10.3872	10.7925	10.5057	10.5075	10.5499	10.7714	10.4077	11.6818	10.3297	11.2111	10.7276	10.3429	10.7993	10.1734	11.9814
CCDC47	ENSG00000108588	mRNA	10.17	10.358	10.5997	10.5176	10.1155	10.5308	10.7776	10.5517	10.4228	10.6231	10.3741	10.648	9.80948	10.3758	10.5622	10.6444	10.9725	11.0839	11.0503	10.8327	10.6376	11.2695	11.2448	10.8216	10.2866	10.3557	10.3314	10.7712	10.1064	10.6656	10.6753	10.3388	10.1011	10.3277	11.0558
HSPA8	ENSG00000109971	mRNA	12.4844	12.6172	13.0917	13.0706	13.0174	13.1466	13.8	13.5465	13.2715	13.4496	13.8855	13.8983	12.5375	12.4852	12.8307	13.2422	14.203	14.3271	14.4982	14.4803	14.7698	14.3431	14.0249	14.1677	13.5313	13.8991	14.328	13.3886	13.9756	14.2844	14.1224	13.5915	13.8677	12.8693	14.2778
TBL2	ENSG00000106638	mRNA	6.0949	7.18994	7.43505	7.75804	7.54423	7.26395	7.54372	8.02297	6.21136	7.24871	7.51521	7.79993	6.49844	7.18961	7.31501	7.61616	7.90633	7.47789	7.60594	7.7301	7.24788	7.68002	7.34493	6.76414	7.45835	7.26614	7.40201	10.2371	6.93196	7.63604	7.29805	7.0602	7.15147	7.19674	7.46456
ATP5A1	ENSG00000152234	mRNA	11.9608	11.7394	11.9343	12.1874	12.2349	12.1947	12.4224	12.5696	12.5163	12.4189	12.3696	12.7863	11.4854	12.1648	11.6144	12.2239	11.3833	11.7141	11.936	11.9722	12.473	11.7872	11.9055	11.3841	11.5202	11.5541	11.5558	11.6523	12.2869	11.6234	11.3197	10.8771	11.5115	11.9302	11.4538
GLRX3	ENSG00000108010	mRNA	8.01041	7.4325	7.87657	7.77633	7.9454	7.87283	8.15897	8.08266	8.3134	7.78719	8.0238	8.18078	7.39582	7.8654	8.03393	7.56429	7.65302	7.87208	7.92556	7.94692	8.35188	7.80983	8.0232	7.87796	7.39262	7.40031	7.54849	8.2405	8.17611	7.69987	7.74588	7.14018	7.4684	7.40948	8.60124
PRRC2B	ENSG00000130723	mRNA	10.1483	10.0098	8.29424	9.80377	9.32803	9.67373	7.94831	9.62596	10.3434	9.71341	9.76465	9.61096	9.96552	9.67072	9.30744	9.68544	7.1384	6.36667	6.73407	6.87376	6.80032	6.86747	6.80694	7.15412	9.73442	9.3694	9.07974	7.46224	8.2572	7.56955	9.13966	9.06772	9.58244	9.20675	7.44508
HERC5	ENSG00000138646	mRNA	8.4439	8.30812	8.171	8.17033	8.05125	8.1962	8.0726	8.53969	9.8886	8.87887	9.09752	9.03595	8.68367	8.05948	8.16947	7.79208	7.21248	5.94897	6.9823	7.70204	6.86385	5.9095	7.67355	5.84856	6.55685	5.04302	6.06867	7.26493	5.51232	6.02655	7.26341	6.98558	6.96186	5.91428	7.47267
PPIG	ENSG00000138398	mRNA	9.82226	10.8827	11.3407	11.0719	9.41309	10.903	11.2107	11.2108	9.96541	11.0731	11.1449	11.368	9.94047	10.5483	11.2283	11.1379	10.9692	10.6565	10.766	10.6211	10.9666	10.8995	10.8558	10.4698	9.78939	9.67219	10.4737	11.0183	9.82952	10.9789	10.8906	10.8054	9.97732	9.88986	11.0778
CRKL	ENSG00000099942	mRNA	10.3382	10.3383	10.5131	10.596	10.4285	10.4772	10.5956	10.546	10.3404	10.2337	10.3261	10.6864	10.0501	10.4165	10.2892	10.6569	10.2765	10.439	10.5504	10.363	10.44	10.6214	10.2548	10.1772	10.1771	10.3692	10.3734	10.8567	10.5275	10.589	10.0864	9.96714	10.2796	10.29	10.6109
WBSCR16	ENSG00000274523	mRNA	6.49442	6.87076	5.56869	6.68881	7.42334	7.06214	5.4345	7.27107	6.44388	6.90827	6.58879	7.03101	6.23249	6.32007	5.98318	6.91435	5.27156	4.37866	4.43157	4.73266	5.34381	4.72217	4.57536	4.58313	6.99153	7.2359	6.7663	5.11384	6.35125	4.71969	6.2867	5.91993	7.29761	6.59629	5.2686
GOLGB1	ENSG00000173230	mRNA	10.4228	11.4034	12.0807	11.3694	9.88802	10.9737	11.9681	10.9622	10.3034	11.1738	11.6383	10.9225	10.5707	11.1333	11.8687	11.5235	12.0529	11.5004	11.4716	11.693	11.5652	11.6885	11.4845	11.7049	10.5872	11.4158	11.1395	12.2092	10.2689	12.2575	12.0968	12.1324	11.5149	10.5627	12.3131
KTN1	ENSG00000126777	mRNA	11.1905	11.0681	12.1141	11.0548	10.8428	11.1222	11.9532	11.2856	11.658	11.3836	11.7313	11.3219	10.7789	11.2431	11.7681	11.2893	12.54	11.849	12.0277	11.7204	12.4988	11.9166	12.1118	12.0403	11.1483	10.8663	11.1839	11.7477	11.1022	11.9407	12.0258	12.0095	11.0943	10.4103	11.7237
KNOP1	ENSG00000103550	mRNA	5.7855	5.48241	5.7863	5.75521	6.20218	6.12632	6.40114	6.649	6.14911	6.46049	6.96189	6.72506	5.88755	4.9708	5.38601	5.81275	5.72932	6.06868	5.35312	5.25452	5.26099	5.60359	5.85001	6.32965	4.33167	6.39869	6.05607	4.5001	5.19835	6.46312	5.7016	5.61725	6.02783	5.93523	4.58369
BCCIP	ENSG00000107949	mRNA	9.29131	8.94179	9.37275	9.49566	10.0418	9.50601	9.88638	9.76081	9.56312	9.51445	9.497	9.57436	9.02259	9.15251	9.05006	9.2839	9.63981	9.8223	9.71173	9.9069	9.82331	9.99928	10.2918	9.78068	8.86428	9.14692	9.17145	9.35566	9.20534	9.49474	9.3821	9.1599	9.23891	9.04722	9.53163
CSRP1	ENSG00000159176	mRNA	9.37057	8.65618	8.13954	9.08052	8.59972	8.46676	7.94618	8.67969	8.7646	8.19441	8.12048	8.68255	8.78551	8.89784	8.48766	8.70857	6.11666	6.11578	7.15499	6.30422	7.58199	6.81999	6.4765	7.0871	8.34807	7.67386	8.83212	8.17603	8.29139	7.49833	7.19427	7.80315	7.81033	8.45131	7.79981
C1orf35	ENSG00000143793	mRNA	4.67966	5.33257	5.20383	5.61476	3.96746	5.39356	5.77267	5.86804	5.89598	5.81457	6.2793	6.3192	5.86734	4.81367	3.73788	4.8595	3.95846	3.35209	3.06867	3.96568	4.25048	3.82064	3.80465	3.03565	5.61645	4.93873	5.29538	4.75189	4.61276	4.14314	5.19046	4.70034	5.80348	5.19057	3.68384
PPIA	ENSG00000196262	mRNA	11.0351	11.5654	11.8228	11.0922	11.7661	12.0772	12.3574	11.4627	11.9736	12.2908	12.2309	11.4716	10.5563	11.8376	11.2055	10.774	12.3226	12.3982	12.7203	12.3767	13.0981	12.5684	12.5474	12.5034	12.3924	12.0221	12.1587	11.9695	12.2948	11.7799	12.0673	11.2986	12.3186	12.5521	11.8292
USP36	ENSG00000055483	mRNA	9.64454	9.06927	8.77901	8.63532	9.08561	8.79428	8.43238	8.86681	9.19729	9.02415	8.98888	8.87017	9.62768	8.52429	8.43724	8.37921	7.82052	7.44389	8.0912	8.05839	7.62815	7.75004	8.01482	8.18286	8.10956	8.79674	8.74135	9.33014	8.05145	8.41491	8.75583	8.69131	8.6097	8.65033	8.87809
NGRN	ENSG00000182768	mRNA	7.13443	7.00007	7.26162	6.58839	7.58879	6.9389	6.98277	6.21205	6.74863	6.57294	6.56915	6.09964	7.41598	6.46402	6.50744	6.43694	6.13939	6.98138	6.83468	7.14306	6.63006	7.2445	6.70065	7.35929	6.11796	6.894	6.70065	7.01936	6.40676	7.54517	6.93774	6.80734	7.31153	7.11624	7.55991
TPT1	ENSG00000133112	mRNA	16.1002	15.8198	16.294	15.8844	15.9138	15.3003	16.0311	15.353	15.9989	15.2003	15.0592	15.1399	15.7171	15.7989	16.0333	15.5761	16.5071	16.5394	16.3533	16.2577	16.6133	16.4379	15.9535	16.3091	15.9542	15.9249	15.573	16.5103	15.8965	15.8207	15.5402	15.8392	15.4485	15.7682	16.6028
HSPA9	ENSG00000113013	mRNA	11.069	11.0621	11.3829	11.4183	11.3838	11.363	11.7487	11.6282	11.1889	11.7351	11.7839	11.7709	10.6582	11.0544	11.0073	11.2115	11.0113	11.3547	11.426	11.4444	11.6823	11.4449	11.6708	11.4548	10.4573	10.9227	11.0988	11.5503	11.0282	11.3228	11.5813	11.0167	10.9382	10.8237	11.6492
CHD3	ENSG00000170004	mRNA	9.45094	9.56864	9.63343	9.8481	9.23702	9.70712	9.54613	9.80435	9.9446	10.2321	10.5326	10.3911	9.50468	9.37872	9.06109	9.53666	8.8074	8.09398	7.72792	8.4954	9.54902	7.97542	8.35337	7.83048	9.46142	9.28638	7.94253	9.36103	9.49003	8.99414	9.16419	8.65477	9.35291	9.44765	9.55557
NQO1	ENSG00000181019	mRNA	3.87534	4.73295	5.61188	5.20122	4.28562	4.96198	5.42124	5.44567	4.76071	5.46818	5.22004	4.84785	4.24295	4.8215	4.4213	5.18663	6.13267	6.83054	7.21116	5.93818	6.40748	6.35038	6.45857	5.33279	6.3808	6.44585	6.69095	5.0972	5.596	5.98095	6.10929	5.46073	5.46498	5.38683	6.2798
MYBBP1A	ENSG00000132382	mRNA	6.78707	6.74975	4.69815	6.35632	7.1397	7.08987	5.12431	7.17208	7.22031	7.47789	7.19873	7.01555	5.3573	6.23278	6.08048	6.40451	3.47757	2.02981	3.4139	3.6536	3.08548	2.68765	4.44633	4.15189	6.28706	6.98737	6.22331	3.8606	4.08724	4.3136	6.33316	5.65329	6.63578	5.71665	3.8363
YWHAE	ENSG00000108953	mRNA	9.50193	9.8989	10.2815	9.36691	10.1084	10.3839	10.5768	9.56376	10.229	10.6671	10.5511	9.72243	8.60632	10.1378	9.6963	9.00191	10.7815	10.8153	10.8712	10.7682	11.2759	10.986	11.0679	10.4878	10.4073	10.2833	10.3163	10.4008	10.5883	10.6638	10.3761	9.89738	10.2521	10.6097	10.3285
PPHLN1	ENSG00000134283	mRNA	10.5755	10.2078	10.5038	10.5125	10.5591	10.6289	11.033	10.7353	10.8474	10.7464	10.8621	10.8877	9.65225	10.1983	10.1742	10.3933	10.918	10.9579	10.7977	10.9454	11.086	11.0605	10.8711	11.1591	10.0249	10.3681	10.2928	10.4299	10.4993	10.9167	10.7358	10.5658	10.1086	10.456	10.4662
GANAB	ENSG00000089597	mRNA	11.0142	10.7008	10.9318	10.9911	11.5926	11.0715	11.0445	11.376	11.4872	11.1483	10.9595	11.5614	10.5562	10.7342	10.2539	10.7419	9.87425	9.81267	10.1987	10.2005	10.9627	10.291	10.3427	10.3472	10.7401	10.569	10.5921	10.3945	10.8145	11.0473	10.1515	10.3711	10.7199	10.79	10.6417
STIP1	ENSG00000168439	mRNA	9.03927	8.94129	9.08572	9.37111	9.08743	9.3199	9.57723	9.60175	8.94193	9.49099	9.80375	9.70166	8.67751	8.68328	8.44242	9.1701	9.48088	9.38369	9.97455	9.55393	10.3856	9.48366	9.18805	9.28397	9.30962	9.63809	10.0147	9.38531	9.35977	9.74057	9.2541	8.87965	9.8695	8.99668	9.20738
USO1	ENSG00000138768	mRNA	10.8449	11.0314	11.6159	11.151	10.9537	11.1189	11.6	11.2815	10.6485	11.2125	11.4677	11.3107	10.3578	10.6078	10.929	11.2206	11.8163	11.9008	12.0224	11.7471	12.2457	12.3189	11.9425	11.6589	11.1379	11.1069	11.1382	11.4158	11.9076	11.9371	11.4653	11.3534	11.0886	11.1091	10.4461
HMGB1	ENSG00000189403	mRNA	10.7808	10.9582	11.5699	10.7266	11.5965	11.8424	12.2199	11.2211	11.7854	11.8256	11.7217	11.0925	10.1344	11.0323	11.0273	10.1095	10.8269	10.6861	10.5946	11.0285	11.2244	11.1221	11.0785	10.9931	10.4462	10.354	10.4506	10.2994	10.7408	10.9467	11.0463	10.5945	11.3794	10.8	10.8719
C14orf166	ENSG00000087302	mRNA	9.82726	9.11738	9.51392	9.48023	10.0285	9.22243	9.75117	9.52642	9.66804	9.32579	9.25109	9.58586	9.36984	9.01904	9.16905	8.81717	9.43384	9.53123	9.50196	9.62372	9.80425	9.60436	9.43952	10.3366	9.14084	8.55344	8.94833	9.05864	9.15095	9.47913	9.05883	9.31066	8.75364	8.91365	9.16982
TRAP1	ENSG00000126602	mRNA	7.03779	6.43189	5.89614	6.56973	7.55873	7.08316	6.28002	7.60597	6.70657	7.76764	7.91773	7.7098	5.84904	5.95931	6.2401	6.44875	4.05082	3.65332	4.36267	3.5432	4.69656	2.99655	4.66852	4.37632	5.971	6.62965	6.2498	3.69923	5.32866	4.7353	6.82977	5.52926	4.84043	6.19694	4.38169
UCHL5	ENSG00000116750	mRNA	9.40449	9.05517	9.39929	9.20428	9.45665	9.37564	9.74013	9.51511	9.64381	9.74609	9.74165	9.66044	8.41304	9.02788	8.92145	8.97163	10.0981	9.88062	9.69884	9.90436	10.1144	9.90515	10.206	9.90925	9.17955	9.14884	9.13111	9.12843	9.46872	9.56794	9.9166	9.32062	9.08239	9.23066	8.38577
BST2	ENSG00000130303	mRNA	8.99858	8.20984	6.25803	7.25853	8.08858	6.77491	4.64883	6.11325	7.61629	6.7902	6.75413	5.72884	8.2328	7.58789	6.22329	7.71829	5.58052	5.16601	5.83418	5.81463	4.41957	4.3011	5.29766	6.23302	8.67585	7.79457	7.17614	5.18047	5.9448	3.54147	6.08548	6.55862	5.03963	7.35631	5.12161
HIST1H4H	ENSG00000158406	mRNA	5.57149	5.91618	4.84126	5.04526	6.00893	6.62148	5.21881	6.06384	7.5569	6.10012	5.6843	5.90021	3.88212	5.90735	4.53515	4.72298	3.83326	4.20122	4.68811	4.7074	5.80695	5.30989	4.17049	4.78728	4.99988	4.7803	5.68936	4.73101	5.94724	4.41846	5.18646	4.51792	5.99259	5.17377	3.04773
DNAJC2	ENSG00000105821	mRNA	9.43113	9.63628	10.2481	9.80282	9.19488	9.81189	10.1906	9.95359	9.19534	9.9615	10.0562	9.82554	9.39341	9.17387	9.67507	9.18156	9.63745	9.69954	9.60153	9.75667	10.0649	9.61836	10.0546	10.0134	8.14187	9.16501	9.52559	9.64783	8.71994	9.89462	10.4512	10.2232	8.80449	8.643	9.69589
SSBP1	ENSG00000106028	mRNA	8.7076	8.84129	9.39447	8.62356	9.43797	9.13118	9.55779	8.98961	9.05067	9.37495	9.27351	8.85873	7.94761	8.77342	8.64716	8.38083	9.6859	9.39489	9.33177	9.54752	9.82493	9.76675	9.69869	9.77723	8.68244	8.62073	8.6662	8.565	8.98053	9.08802	8.81333	8.45069	8.72687	8.92454	8.56932
NVL	ENSG00000143748	mRNA	7.27931	7.32998	7.96447	7.42546	6.84219	7.5911	7.63654	7.92672	6.94894	7.6655	7.71247	7.79958	6.85373	7.01826	7.08628	7.2623	7.84195	7.68005	7.38035	7.84967	7.27704	8.03371	7.64695	8.00447	7.00436	7.90396	7.5161	6.942	7.06467	7.89898	7.63593	7.0523	7.77831	7.41256	7.07243
C1orf131	ENSG00000143633	mRNA	6.7451	6.92506	7.10554	7.59298	6.00413	7.23553	7.43487	7.55313	6.85039	7.05161	7.31693	7.37758	6.17932	6.67462	6.33213	7.21949	7.58053	8.05097	7.99249	7.91754	7.87675	8.03624	7.97345	7.2758	7.41239	7.34804	7.51006	7.19737	7.85048	8.03525	7.13434	6.77549	7.39521	7.06672	6.8579
HUWE1	ENSG00000086758	mRNA	12.6489	12.6557	12.6834	12.8636	12.3495	12.6268	12.6693	12.8438	12.5222	12.7856	12.9398	13.1028	11.873	12.4178	12.1211	12.3302	12.1073	12.0979	12.3293	11.9565	11.5533	12.1557	12.2866	11.8155	12.4848	12.5556	12.3448	12.0233	12.1034	12.3982	12.1315	12.1736	12.2013	12.2926	11.8964
NAA15	ENSG00000164134	mRNA	10.4335	10.4264	11.1954	10.5755	10.1543	10.6542	11.1895	10.8348	10.2978	10.99	11.0973	11.1187	9.67429	10.0388	10.5671	10.2509	11.1712	11.2098	11.0529	11.2602	10.933	11.4524	11.5505	11.2553	9.43169	9.80954	10.6687	10.9708	9.77053	11.1316	11.1626	11.0587	10.1403	9.75931	11.1291
UBFD1	ENSG00000103353	mRNA	8.91254	8.25636	8.57467	8.56019	8.85772	8.8191	8.89866	8.91756	9.17477	8.86641	8.98242	8.78957	8.0517	8.00537	8.01766	8.13169	8.13077	8.38395	8.69816	8.42134	8.25144	9.02373	8.84901	8.52066	7.87012	8.64722	8.52398	7.7821	8.60916	9.21799	8.60794	8.37625	8.64273	8.30885	7.29315
TXN	ENSG00000136810	mRNA	9.47762	9.39515	9.9342	9.64623	10.3925	9.77469	10.1536	9.92081	9.67037	10.055	10.0718	9.9478	8.77389	9.19466	9.50999	8.64379	9.84268	10.3741	10.6912	10.3467	11.4937	10.234	10.4867	10.7798	9.38516	9.21583	9.82126	10.1741	10.4367	9.82451	10.3368	9.96474	9.17471	9.68071	9.81993
TFRC	ENSG00000072274	mRNA	10.6958	10.1376	10.8265	10.4168	12.5791	12.6813	12.9919	11.8538	11.4496	10.9861	10.847	11.0557	9.61812	10.2214	10.5169	9.16018	10.9564	11.0772	10.5652	11.0483	10.4917	11.356	11.5084	11.4307	8.89121	10.991	10.6115	11.85	8.989	11.7939	11.8608	11.1246	10.8274	10.5351	11.6417
CISD2	ENSG00000145354	mRNA	7.87487	7.82976	8.4041	8.19027	8.34386	8.41595	9.16825	8.46339	8.58658	8.08891	8.27707	8.11755	7.15278	7.4423	7.76792	7.67472	9.28118	9.12884	9.26523	8.61262	8.79026	9.43279	8.83337	8.367	8.72002	8.18627	8.34568	8.42477	8.15343	8.59388	8.10552	7.68282	8.42696	8.05127	7.45544
MKI67	ENSG00000148773	mRNA	7.73183	8.00906	11.11	8.2445	8.45454	9.42178	11.4754	9.4286	10.4613	9.9076	11.6665	9.84108	5.2825	9.46311	10.0808	5.56254	9.32874	3.85061	7.73857	5.3487	10.5242	5.49813	7.21171	4.69077	9.3429	8.03096	8.32752	9.99534	7.90893	7.91534	9.1763	8.49148	9.23948	7.21252	7.17629
SSRP1	ENSG00000149136	mRNA	9.66417	9.24177	9.64487	9.55538	10.0403	10.0126	10.211	10.1983	10.9725	10.2517	10.3161	10.2215	8.88131	9.19776	8.48774	9.13139	8.30237	8.42645	8.61227	8.57339	9.83923	8.43434	9.02767	8.54959	8.62279	9.11999	8.9249	8.45528	9.19633	9.13254	9.18743	8.60615	9.47705	8.76836	8.36123
NAP1L4	ENSG00000205531	mRNA	6.60831	6.89803	6.88008	6.50485	6.69569	7.38713	7.76149	6.43315	6.77305	7.11545	7.10634	6.65855	5.37162	6.6797	6.14297	6.03321	7.64176	7.3871	7.62312	7.49713	8.00027	7.7869	7.81275	7.45521	7.35152	7.60441	7.2559	6.94457	7.12227	7.43761	7.4358	6.58147	7.62551	7.39035	6.64538
METAP2	ENSG00000111142	mRNA	10.5691	10.3936	10.8508	10.6287	10.7523	10.6219	11.0589	10.8423	10.7061	10.7937	10.8118	10.5263	9.08479	10.1719	10.2055	10.2109	11.1101	10.7885	10.8203	10.7418	11.1843	10.8962	10.9714	10.8369	9.33488	8.84136	10.4053	10.2615	9.5174	10.6029	10.8489	10.4615	9.23722	9.60433	10.3308
SUPT16H	ENSG00000092201	mRNA	10.7282	10.8968	11.3608	11.2451	11.2978	11.4902	11.8341	11.7154	11.0971	11.5813	11.7206	11.8213	9.8235	10.6203	10.5145	10.7111	11.4331	11.232	11.4754	11.1869	11.548	11.581	11.7028	10.8718	10.7004	10.8185	10.9782	10.6205	10.9636	11.3907	11.196	10.4233	10.9917	10.8628	10.5753
RDX	ENSG00000137710	mRNA	10.181	10.0262	10.4943	10.0463	9.93068	9.91093	9.89548	9.63941	8.08395	9.65452	9.47877	9.70301	9.38374	9.44456	9.6657	9.74426	10.8472	10.8729	11.1594	9.88586	11.1358	10.7687	10.7271	10.4536	10.4919	9.53042	10.3063	10.1447	10.0219	10.4557	10.374	10.3042	9.32316	9.32299	9.93966
FKBP3	ENSG00000100442	mRNA	8.13153	8.49618	8.683	7.91656	9.34671	8.63289	9.0578	8.60101	9.10514	8.68393	8.78537	7.89781	7.04393	7.71719	8.13056	7.68415	9.32848	9.71566	9.62767	9.6116	9.68079	9.74278	9.57513	9.36178	7.2366	7.24696	8.77125	8.79808	7.21038	8.9237	8.90986	8.33391	7.33601	7.07391	7.92637
MFAP1	ENSG00000140259	mRNA	7.83651	8.77561	9.04382	9.40906	7.45031	8.78488	9.12424	9.62265	8.1452	8.82015	8.81232	9.56472	7.73821	7.90305	7.94908	8.96324	9.68632	9.63512	9.81013	9.63802	9.37139	10.2259	9.83202	8.65254	9.07215	8.99643	9.41246	9.80532	9.18229	9.6132	9.24625	8.28755	9.19174	8.56002	9.99902
HSP90AA1	ENSG00000080824	mRNA	13.6117	13.384	14.0447	13.6089	13.898	13.6758	14.3055	13.7739	14.0075	13.9016	14.1712	13.8871	12.3065	13.1352	13.3329	13.1697	14.5525	14.792	15.4076	14.7382	14.7162	14.7917	14.492	14.8269	13.1101	13.7794	14.9905	14.3363	13.5253	14.7066	14.7241	14.3986	14.4792	13.0327	14.612
BTF3	ENSG00000145741	mRNA	12.3577	11.5619	12.0894	11.6826	12.389	11.6514	12.0992	11.8147	11.8771	11.7068	11.8664	11.808	11.4535	11.2379	11.3859	11.1242	11.6178	11.682	11.5864	12.1313	12.2254	11.7313	11.8073	12.3221	11.1691	10.6811	11.0667	11.4686	11.4064	11.4621	11.5047	11.4639	10.8462	11.2887	11.6312
WDR6	ENSG00000178252	mRNA	7.99875	7.2694	6.12564	7.19497	7.52236	7.31495	5.95561	7.39861	7.52909	7.02237	6.84624	6.84698	7.18739	6.03395	5.5525	6.886	3.50725	4.46036	4.98252	4.75416	4.84024	5.01111	4.46324	5.9302	6.23506	6.92023	6.75113	5.22558	6.11807	5.48241	6.40534	6.45153	7.22301	7.10392	3.74419
WDR75	ENSG00000115368	mRNA	8.60676	8.65238	9.11121	8.92349	7.83538	8.74735	9.20611	9.10681	7.60909	8.89534	9.12667	9.25659	7.86529	7.69733	8.38168	8.36346	9.2526	9.38802	9.67279	9.4533	9.23232	9.9724	9.68549	8.54567	8.31614	8.83502	8.66511	8.79125	9.20414	9.3966	9.42795	8.88594	8.86224	8.1817	8.49693
C14orf93	ENSG00000100802	mRNA	6.66684	6.06754	6.22388	6.2837	6.0623	6.40158	5.77366	6.83363	3.42954	5.57917	5.69033	6.01879	5.49141	5.71179	4.70039	6.01759	5.42084	5.46078	5.10361	5.57219	5.09444	5.17575	4.56057	5.93658	6.11463	5.94311	5.44145	5.17898	4.84267	4.62339	5.12449	4.98327	6.13563	4.97088	5.16156
CLNS1A	ENSG00000074201	mRNA	10.3874	10.7758	10.744	10.9164	10.4857	10.7986	10.8433	11.0313	10.0437	10.7948	10.7009	10.9523	9.1645	9.99459	10.0318	10.3232	10.4181	11.0288	11.0112	10.9109	11.289	11.1273	11.2482	10.4782	9.78849	10.1536	10.4914	10.4182	10.3386	10.676	10.5198	9.93003	10.2574	10.4044	9.66082
GNB2L1	ENSG00000204628	mRNA	13.9438	13.0894	12.5969	13.4489	13.8479	13.0601	12.7774	13.3266	13.4346	12.8129	12.869	13.2661	13.0187	12.4852	12.0066	12.6059	10.4386	11.0031	11.2902	11.3466	12.0707	10.873	11.2037	11.7415	12.7317	12.5091	12.425	11.5124	13.1728	11.4797	11.966	11.9251	12.4831	12.7113	11.6771
METTL16	ENSG00000127804	mRNA	8.55817	8.32325	8.55412	8.27145	6.98423	8.28115	8.272	8.22754	8.21738	8.42169	8.45793	8.09569	7.50905	7.57669	7.53906	7.77675	8.25495	8.01852	7.79653	8.37982	7.3145	8.13956	7.8184	8.45094	7.86461	8.11904	7.70606	7.93042	6.86714	8.34055	7.59122	7.77209	8.38469	7.74277	8.44038
FASN	ENSG00000169710	mRNA	5.2456	6.91886	3.60953	6.67769	6.7685	7.19929	4.39055	7.40186	6.48124	7.48883	6.48757	7.4102	4.01194	5.92166	5.1042	5.45723	1.6599	3.62064	3.23055	2.91394	5.02258	2.32793	3.85695	2.92612	6.20655	6.79993	7.12456	3.21937	4.72485	3.24488	7.29629	6.48095	7.28834	4.6104	3.0056
ALDH6A1	ENSG00000119711	mRNA	8.80864	8.21458	8.62514	7.88181	9.47845	8.44816	8.86143	7.96117	8.61013	8.25879	8.66038	7.78722	7.68439	7.87771	7.46824	7.29359	8.01343	8.11589	8.23285	8.30403	8.77079	8.33791	7.97416	7.95825	7.44394	7.91742	7.78925	7.29174	8.55937	8.30238	8.06621	7.81805	7.9781	7.89387	7.92236
PELP1	ENSG00000141456	mRNA	6.2827	7.03949	5.92942	7.30395	6.69886	7.34274	5.96952	7.68532	7.0578	7.56159	6.95739	7.39813	5.00647	6.31189	4.7288	6.58977	5.35587	4.89001	4.93639	4.98262	4.82775	5.28111	5.24592	4.71763	6.58542	6.70042	6.83896	5.50895	5.99365	5.25041	6.39	5.44699	7.04933	6.04954	5.462
C15orf52	ENSG00000188549	mRNA	3.29896	5.28831	5.60898	4.89314	0.944146	4.49197	4.13538	3.99152	1.26361	4.22843	3.58305	3.65016	4.55889	3.98166	3.8691	4.20924	1.23047	3.49474	1.82287	3.19803	3.19604	3.64103	3.40904	3.8862	3.92187	4.2143	3.02622	4.24753	3.77793	3.16253	3.84302	3.84353	4.57794	4.26441	5.21471
HSPE1	ENSG00000115541	mRNA	8.18654	8.96743	9.24086	9.18098	8.84616	9.44119	9.72805	9.92761	8.5061	9.79025	9.70038	9.48086	6.6455	7.93067	8.47185	8.36931	10.3553	9.80899	10.3455	9.76882	9.55685	10.3128	10.3226	9.96409	7.3591	7.77459	10.2346	8.88782	8.05501	8.84421	9.65369	8.97907	9.23527	7.61846	8.4157
CIRH1A	ENSG00000141076	mRNA	8.98223	8.51743	8.99889	8.17524	8.55308	9.03883	9.49276	8.78957	8.42352	9.12804	9.4399	8.82209	7.66379	8.04511	7.72989	7.64433	8.25306	8.74034	8.66764	8.88316	8.84124	8.71826	9.01971	8.73233	8.17336	8.76082	8.53233	7.82306	8.5881	8.96192	8.74503	8.27325	8.33848	8.40886	8.55456
DIEXF	ENSG00000117597	mRNA	8.2373	8.57488	9.35366	9.15732	6.68638	8.37333	8.7354	8.56829	7.81478	7.93529	8.36943	8.45511	7.93492	7.6495	7.67208	8.20571	8.98642	9.06007	8.72005	8.89419	7.50367	9.26854	9.22337	8.6879	7.92335	8.79275	8.3032	7.88216	8.1614	9.21698	8.24573	8.27784	8.42354	8.32921	7.73013
PHF6	ENSG00000156531	mRNA	9.07967	9.1838	9.96012	9.12375	9.25542	9.69503	10.2604	9.51502	9.24046	9.43597	9.43426	9.47839	7.95365	8.23632	8.74804	8.19624	9.7132	9.5775	9.64126	9.49465	10.1351	10.0335	9.64761	9.84703	8.15132	8.61044	9.14078	8.60713	9.5414	9.83754	9.50482	9.16449	9.18339	8.61476	7.90313
CCT4	ENSG00000115484	mRNA	11.0046	10.6511	10.8994	10.8866	10.9868	10.7705	10.9444	11.0216	10.3748	10.8148	10.6853	11.0442	9.46308	9.69071	9.58778	10.1853	10.7672	11.1036	11.1131	11.1131	11.0466	11.2176	11.152	10.8121	9.55513	10.5636	10.3967	10.2567	10.685	10.7087	10.3895	10.0728	10.4326	10.2411	9.73989
SCG3	ENSG00000104112	mRNA	1.30232	2.77612	2.06235	2.56028	0.45944	1.93908	2.72274	1.63222	0.65397	1.98807	1.84378	1.4478	0.518884	0.619244	1.45737	2.32171	2.33335	2.5163	1.97163	2.44246	2.60871	1.74655	1.27186	3.78257	1.4673	3.32357	1.75291	2.76816	2.49969	2.4955	3.31117	1.83596	3.0736	1.40899	2.33509
NUSAP1	ENSG00000137804	mRNA	8.58868	8.38435	10.1132	9.18858	10.0282	10.0068	10.2598	10.3788	10.9603	10.0528	10.1197	10.6758	6.62798	8.9312	8.24326	6.93611	8.98698	7.81479	8.83248	7.32821	9.54742	8.44289	8.66637	7.77068	8.42678	8.48452	9.43458	8.34555	8.43845	8.78007	9.00771	8.30107	9.14174	7.80149	7.8548
FKBP4	ENSG00000004478	mRNA	9.88026	9.69559	9.94492	10.0889	9.96484	10.1506	10.3273	10.4955	8.216	10.1443	10.0293	9.85871	8.87343	8.42541	7.86135	8.99999	8.95046	9.54725	10.114	9.04192	9.31839	10.1426	9.92328	9.48067	8.08112	9.77052	10.1492	8.31101	9.14117	9.85036	9.23197	8.69553	10.2738	7.91039	6.98826
H1F0	ENSG00000189060	mRNA	11.1156	10.7441	9.41843	10.117	10.1295	10.0204	8.78639	9.32974	9.04292	8.88911	8.86893	8.86767	8.88156	9.44499	9.06132	8.62189	6.61515	5.13366	5.71651	8.12651	9.38364	6.93151	6.99063	8.01625	8.09495	5.30447	6.41376	7.86574	9.14023	6.8191	7.12121	7.14331	8.93463	9.2969	5.83973
HSPD1	ENSG00000144381	mRNA	11.5494	11.8474	12.1471	11.6425	12.0215	12.2534	12.6831	12.0602	11.5241	12.6169	12.5987	12.102	9.94255	10.5102	10.4645	10.494	12.4989	12.4064	12.7039	12.4097	12.7622	12.7255	12.9422	12.4552	11.0882	11.9212	12.2957	11.227	12.0191	12.0896	12.2848	11.6219	12.4097	11.0929	10.6014
NME1	ENSG00000239672	mRNA	7.26664	7.09064	7.36807	7.49535	8.65502	7.99191	8.3491	8.63773	7.42799	8.37463	8.28823	8.62596	5.64668	5.76869	5.9403	6.11022	7.5615	6.78037	6.88727	7.31174	6.83166	7.80475	7.89486	7.40405	5.37488	6.96867	7.44648	5.89253	6.68595	6.85513	7.12953	6.42281	7.30995	6.83539	4.72356
DUT	ENSG00000128951	mRNA	8.74016	7.89218	9.16376	8.52761	10.1911	9.01631	9.59842	9.3835	10.123	9.1496	9.01883	9.10208	6.65571	7.31558	7.20833	6.79713	9.04251	8.59573	8.54822	8.71243	10.013	8.9772	9.49834	8.68732	7.29278	7.97292	8.15547	7.22527	8.69892	8.21067	9.27266	8.21239	8.8215	7.48932	6.53616
FSCN1	ENSG00000075618	mRNA	6.98022	7.14003	4.07501	7.23054	7.72374	7.32007	4.5318	7.3472	6.85598	6.69623	5.86368	6.5594	3.64205	5.72536	4.96857	5.18944	2.88135	3.18429	3.40453	2.16495	5.57305	3.63594	4.03724	4.30787	5.66876	7.01604	7.91187	2.32359	6.32404	3.70936	7.30641	7.22047	7.37867	5.68381	3.51135
PEBP1	ENSG00000089220	mRNA	10.5555	10.421	10.5349	10.6206	10.7116	10.443	10.6657	10.7498	10.855	10.9041	10.9616	11.0016	8.70339	8.92177	8.51131	9.00134	9.87936	10.2938	10.2753	10.3416	10.3365	10.2312	10.2488	10.3199	9.62064	10.0638	9.91409	9.083	10.0252	10.4008	10.216	9.69168	10.0388	9.75666	8.68481
HIST1H1B	ENSG00000184357	mRNA	8.66402	7.85467	5.62323	8.23487	9.33564	8.66388	5.86619	9.40283	10.1412	8.20121	8.41395	9.06615	4.80285	7.34115	5.75606	2.64339	4.51589	3.23788	3.36815	4.06282	5.32138	5.44461	4.43333	2.42728	8.02345	5.89593	8.14887	5.33846	6.16827	5.34388	8.10076	6.1539	9.1766	4.76581	3.77206
HSP90AB1	ENSG00000096384	mRNA	14.8137	14.7813	14.6332	14.7397	14.5723	14.6856	14.7402	14.601	14.1293	14.631	14.4793	14.4527	12.5727	12.7943	12.5811	13.1767	13.771	14.2902	14.497	14.2618	14.6021	14.2257	14.418	14.4516	12.9927	14.2556	14.4857	13.3627	14.3603	14.3114	14.5022	13.9728	14.2637	13.4768	13.571
HIST1H1C	ENSG00000187837	mRNA	11.7023	10.8799	8.8588	10.1808	11.4301	10.4613	8.8853	9.90368	11.6169	9.60453	9.07353	9.3496	8.39114	9.41249	8.10599	8.25822	7.65451	7.76265	8.1441	8.102	9.23187	8.39706	7.27734	9.55925	9.99848	9.61915	9.8017	8.30046	9.54173	8.42139	9.1781	10.642	10.9803	10.3208	6.93068
DMGDH	ENSG00000132837	mRNA	1.40862	1.66118	1.20533	2.07411	0.806698	1.51423	1.53823	1.86306	0.738725	1.05623	0.945135	0.834084	0.901308	0.694481	0.22715	0.0387206	0.140143	0.0814689	0.513577	1.77396	1.06324	0.955586	0.479793	0.0439708	1.98538	0.197491	0.0956473	1.09393	1.53545	1.58473	0.173252	0.118855	1.82857	1.57032	1.72063
HLTF	ENSG00000071794	mRNA	9.20659	9.60947	10.3156	9.77295	9.94602	10.2465	10.7304	10.0237	9.53238	9.7209	9.69641	9.41699	6.93069	7.34458	7.7787	7.44192	9.53494	9.42272	9.15756	9.5898	7.74369	10.0362	9.79291	9.02189	7.77314	7.84014	8.60667	7.907	7.25453	9.71239	9.36148	8.66425	9.34449	8.42296	7.52857
SERPINH1	ENSG00000149257	mRNA	6.14565	5.74432	4.90068	6.06849	6.04995	6.15177	5.11528	6.29139	4.38444	6.06477	6.11338	6.37759	1.78836	3.54983	3.30941	4.07765	4.25335	2.16979	2.86846	3.92693	4.58978	3.77891	3.05741	4.38832	4.86106	4.18932	4.83962	3.41242	5.75946	4.89009	4.79386	5.61561	6.878	5.29851	2.20395
TRIP6	ENSG00000087077	mRNA	8.60821	7.9857	6.12341	8.42353	7.2834	7.33935	4.61534	7.79941	7.58869	7.90653	7.65094	8.22103	5.59163	5.33363	5.1589	5.66647	3.10227	3.94737	1.413	2.40899	5.15583	3.07559	3.6879	3.95858	5.36211	7.34327	3.84688	3.60274	5.93774	3.78929	5.67682	3.86694	5.79486	4.4953	4.48671
TNS1	ENSG00000079308	mRNA	9.30106	10.1779	8.86439	9.3583	7.36812	8.49096	7.2777	8.12204	7.86756	7.94469	7.91788	8.19631	5.60495	7.14601	6.33317	6.71472	5.43442	7.00895	7.87552	3.34099	7.36296	7.18795	7.01628	6.04345	4.8146	8.23639	8.4856	6.72286	8.18702	7.55772	6.56833	7.1408	7.69437	5.95978	6.82929
COL14A1	ENSG00000187955	mRNA	2.85881	4.63965	3.70887	4.19423	2.53375	4.62173	4.8257	3.95469	1.39287	3.23812	3.2392	2.65548	1.82406	1.32885	1.62096	1.01538	2.08573	1.85186	0.50085	2.2626	3.38495	2.65534	1.88103	2.85794	0.60846	1.53192	2.14814	1.10145	2.43366	2.90481	2.46495	2.90182	4.33361	1.56516	1.21616
ALDH18A1	ENSG00000059573	mRNA	9.80307	8.99461	9.19851	9.31388	10.1875	9.64921	9.94468	9.7754	9.53013	9.75363	9.74063	9.67403	5.71627	6.61725	6.4066	5.7918	8.13812	8.31227	8.86167	8.72138	8.36572	9.44824	9.02145	8.96249	7.29896	8.93414	8.68083	7.42841	8.52464	9.44612	8.81205	8.17119	8.85108	8.4491	6.21007
HSPB1	ENSG00000106211	mRNA	6.55083	8.16883	4.35984	7.70579	6.22317	6.64793	3.22755	6.54728	6.56227	7.23209	6.5888	6.49834	3.62528	4.46481	3.55969	3.42384	3.17134	3.20338	3.8196	2.27447	4.84357	3.39901	3.08455	2.50765	6.09717	6.20289	7.92917	3.72186	4.75612	2.90771	6.0783	5.26184	6.55629	4.07352	2.27609
STXBP1	ENSG00000136854	mRNA	7.78349	7.66998	7.0468	7.86103	6.36326	7.11632	6.3784	6.80722	4.36574	6.10171	6.39378	6.48065	1.32638	3.92585	4.38003	4.17661	3.75468	3.45851	3.49509	4.1427	5.01804	4.68386	1.63934	2.02234	5.29282	4.79371	4.60173	2.72304	6.44397	5.54	1.66968	4.33552	6.33573	5.55742	4.17978
KRT18	ENSG00000111057	mRNA	7.05527	6.54332	4.33199	5.71471	5.57507	5.5714	4.3193	4.91518	6.40474	5.22026	4.533	4.42235	0.977705	1.74984	1.47037	0.843936	3.55107	1.54785	4.59743	5.72387	1.75174	5.82856	5.68342	0.86402	3.94078	2.41919	5.74262	3.49065	1.53223	5.78174	6.72732	1.69876	6.4825	3.25916	1.88498
TRIM71	ENSG00000206557	ncRNA	6.28407	6.71108	7.35923	7.27543	1.80028	6.36739	5.72497	7.23233	5.15855	8.18092	7.69964	7.84014	3.7823	5.74147	4.393	4.9408	5.09728	8.451	8.13477	8.20725	9.63423	5.95103	9.14865	8.90283	1.99817	8.12593	8.34637	6.4962	8.82865	5.89258	8.51592	8.91312	3.9056	4.30976	4.36264
PINX1	ENSG00000254093	ncRNA	7.21606	5.84297	5.90141	6.6132	6.91534	6.41097	5.52891	7.07739	7.58115	6.3718	6.3136	6.71733	7.58751	5.91135	6.08259	6.33193	5.07022	5.83998	5.26315	5.6048	4.98417	5.03994	5.81776	5.90098	5.9779	6.47413	5.95724	5.95092	5.94361	5.3043	6.52713	6.34889	5.96761	5.30631	5.62337
TDRD9	ENSG00000156414	ncRNA	2.38495	3.45914	5.60812	3.89094	5.5016	5.99133	6.04416	6.07119	1.69477	6.05658	5.81652	5.55861	6.68605	8.73081	8.21238	7.28332	1.64655	0.821687	1.26155	0.665738	2.36375	0.867981	0.639799	0.674917	5.29054	1.22177	0.87445	3.42936	2.1037	1.67225	1.14324	0.958092	5.87827	7.59458	7.7078
DHX9	ENSG00000135829	ncRNA	11.5026	11.2266	11.6003	11.564	11.9067	11.6421	12.029	11.8075	12.1371	11.838	11.8456	11.9419	10.7879	11.3981	11.3049	11.3563	11.0842	11.4084	11.2559	11.4496	11.6244	11.4202	11.7364	11.5254	10.6628	10.9825	11.1118	11.2659	11.0676	11.4921	11.3202	11.2008	10.8621	10.9712	11.3605
NONO	ENSG00000147140	ncRNA	12.1895	12.0312	12.0512	12.2183	12.5141	12.5457	12.4832	12.5201	12.7462	12.4932	12.6314	12.5033	11.9752	12.0551	11.5548	12.0433	10.8825	11.2684	11.3738	11.4141	11.9977	11.556	11.4834	11.2006	11.7783	11.9125	11.9127	11.5633	12.1298	11.975	11.7228	11.212	12.0746	12.0408	11.3794
PSPC1	ENSG00000121390	ncRNA	9.21449	9.0775	9.38005	9.26124	9.58557	9.43314	9.73773	9.21276	9.77763	9.22275	9.3679	9.47179	9.12295	9.37004	9.21608	9.20884	9.68212	9.56159	9.73245	9.69514	9.60758	9.84008	9.55516	9.68555	9.24279	9.46111	9.57807	9.64126	8.90183	9.68533	9.48149	9.36073	9.38555	9.51194	10.1446
ZC3H12A	ENSG00000163874	ncRNA	4.12946	5.09811	3.56001	4.60448	1.49022	3.13262	3.28571	4.08127	4.5576	4.18222	3.91087	4.51096	6.86803	6.75698	6.49724	5.20891	2.28115	2.55277	1.0226	3.56785	3.97326	2.08526	2.67837	4.12849	4.63333	5.50715	5.60683	6.93299	3.60319	3.05044	6.08307	6.04082	3.96842	4.50262	7.04537
RPP25	ENSG00000178718	ncRNA	3.16087	4.11927	4.62709	4.47185	2.72359	3.25092	3.10093	3.92444	4.14397	3.93746	3.88056	4.1103	2.39727	3.76282	3.54429	3.84146	3.8792	3.15181	3.90607	3.58756	4.3792	4.40136	3.91551	2.96628	1.09369	1.94961	4.04323	3.08746	4.35454	2.90048	4.24188	2.77508	3.34565	2.94045	2.47975
RPP25L	ENSG00000164967	ncRNA	5.51787	5.03062	3.67282	4.81846	4.10653	5.37995	3.73341	5.31539	5.05838	5.08785	4.98642	4.72744	5.1768	4.87366	2.78798	5.95247	4.26061	4.42752	3.98766	4.46009	4.74273	4.4944	4.01526	4.11775	6.70077	6.13921	5.56492	3.11376	5.31344	4.00244	3.87685	4.35341	5.85966	5.68152	2.88239
RPP38	ENSG00000152464	ncRNA	7.02881	6.89747	7.44662	6.94831	6.97458	6.91067	7.49835	7.19722	7.00357	6.79387	7.39915	7.07656	6.55329	6.64273	6.13421	7.20399	6.36713	7.32774	7.56507	7.5503	6.94328	7.27943	7.08259	7.10588	6.73596	6.6023	7.5773	7.22927	7.12777	7.36013	7.16902	6.51498	6.65308	6.88504	6.96442
XPO5	ENSG00000124571	ncRNA	9.45458	9.217	9.99892	9.88581	9.5458	9.92624	10.3643	10.4615	9.17289	9.91734	10.3574	10.3685	8.29567	8.71952	8.73907	9.31938	9.25615	9.28859	9.21596	9.36591	9.35284	9.76305	9.95514	9.10727	8.62685	9.57601	9.37665	8.83741	9.34774	9.71629	9.53873	9.05681	9.37951	9.21524	9.0264
DICER1	ENSG00000100697	ncRNA	11.3108	11.7922	12.1938	12.0503	11.3408	11.8364	12.3542	12.0278	11.0837	11.8941	12.2306	12.1917	12.6022	13.3051	13.7078	13.3192	13.1206	12.7875	13.0215	12.0147	11.8669	13.1812	12.7869	12.5786	13.0336	12.1483	12.1212	12.8184	12.1256	12.6497	11.7984	12.5708	12.026	12.4987	12.4145
PRKRA	ENSG00000180228	ncRNA	7.87902	7.51813	8.27671	7.2974	8.75775	7.90942	8.45362	7.74074	8.28473	8.03694	8.09895	7.55666	7.45393	7.48134	7.88796	6.73222	8.06988	8.21277	7.99484	8.1151	8.12651	8.11007	8.32179	7.93324	7.30447	7.74832	7.57496	7.55219	8.01521	8.10021	7.98317	8.12501	8.04405	7.88611	7.62656
HENMT1	ENSG00000162639	ncRNA	6.95639	7.87744	8.07671	7.94662	8.69524	8.42679	8.85209	8.50875	8.52093	8.62923	8.41567	8.45953	5.85555	6.54878	6.58795	6.9379	8.51285	8.14665	6.8892	9.27642	7.35911	7.93844	8.73105	7.59083	7.25436	7.90542	6.53607	7.0997	7.5564	7.71508	8.22539	6.376	7.67209	7.10894	6.1463
ASH1L	ENSG00000116539	ncRNA	11.126	11.4442	11.7506	11.4301	10.4096	10.9807	11.116	10.8801	10.5342	10.778	10.7946	10.8837	10.9601	11.0353	11.1202	11.221	11.5978	11.3538	11.3612	11.2853	10.8941	11.6539	11.242	11.4144	11.0529	11.189	11.3258	12.1305	10.403	11.7152	11.1609	11.3917	11.0283	10.8427	12.244
TRMT10C	ENSG00000174173	ncRNA	8.20694	8.50242	9.2388	8.19653	8.40102	8.36624	8.89727	8.48321	7.82744	8.54867	8.96329	8.55264	7.62866	7.46329	8.04872	7.36358	9.05165	9.45116	9.09347	9.58234	8.979	9.45407	9.06275	9.75384	6.83683	7.76535	7.98075	8.96546	7.45243	8.86832	8.91554	8.98484	7.59645	7.23182	8.26236
LARP7	ENSG00000174720	ncRNA	8.80876	8.78823	9.41915	8.78145	9.12537	8.77245	9.50712	9.12379	9.06728	8.90637	9.16671	8.79007	8.4992	8.83536	9.58692	9.35306	9.77012	9.85931	9.56383	9.46287	9.57784	9.60753	9.19342	9.37928	8.3759	8.34684	8.52806	9.52712	8.04031	9.18368	9.07966	9.17354	8.24872	8.38962	9.45803
APOBEC3H	ENSG00000100298	ncRNA	0.695622	0.172833	1.57506	2.06093	0.108028	-0.0249592	1.6205	0.152748	0.331585	-0.00182313	0.761229	1.39925	0.177742	0.29258	0.469268	0.100781	0.30842	3.59932	3.70295	2.21297	3.90063	2.32962	2.18162	3.04546	1.80794	3.25089	3.31344	2.00093	3.62279	2.48733	2.67185	1.91318	2.02027	3.29836	0.716887
MAEL	ENSG00000143194	ncRNA	-0.310958	-0.255408	-0.0563307	-0.265955	-0.315193	-0.438994	0.786891	0.39454	3.12448	2.43402	0.921896	2.59021	-0.250894	-0.145852	0.0135129	-0.321901	-0.13145	3.25132	1.32538	2.57661	4.25493	-0.214816	1.25911	0.334731	1.50665	3.08038	0.494827	0.167905	2.96204	-0.293353	2.23158	2.52975	-0.00469471	-0.0164378	0.287334
ZC3HAV1	ENSG00000105939	ncRNA	11.3867	11.2834	11.3264	11.2507	11.2624	11.4235	11.5665	11.2105	11.0497	11.5	11.6543	11.2794	11.1287	11.3196	11.5327	11.2968	11.2441	11.577	11.2359	12.1386	12.0841	11.3025	11.4661	11.625	10.8199	10.9147	10.8604	12.0225	11.7712	11.3918	11.9797	11.8484	10.2456	10.9277	12.2053
TDRD5	ENSG00000162782	ncRNA	-1.99178	-1.97145	-1.89969	-0.965438	-1.99334	-2.02327	-1.8915	-1.97819	-1.91915	-2.02184	-2.02541	-1.6934	-1.96981	-1.93188	-1.87444	-1.99581	-1.92671	-1.96518	-1.98722	-1.99357	-1.93157	-1.95674	-1.99829	-1.9919	-1.95741	-1.89179	-1.95556	-1.82425	-1.96776	-1.98531	-1.90629	-1.94028	-1.88105	-1.32259	-1.79287
SRP72	ENSG00000174780	ncRNA	11.593	11.2267	11.7711	11.4329	11.816	11.5842	12.2156	11.8989	11.847	11.9032	12.1115	12.1145	11.0726	11.3576	11.5973	11.3747	11.5112	11.5497	11.3828	11.7774	11.8799	11.521	11.7145	11.5942	10.8672	10.7286	11.0204	11.2255	11.1409	11.5762	11.5596	11.1841	10.5333	11.1513	11.3803
PLD6	ENSG00000179598	ncRNA	2.66128	4.82315	5.22265	4.54574	5.12169	5.30661	5.2896	4.52268	1.87117	5.13258	5.49309	4.66499	3.08322	3.07583	2.84875	3.01233	2.74467	3.33767	2.95975	3.47289	3.22618	3.17666	3.7591	3.14372	3.17186	4.24537	3.75786	2.85039	3.73881	4.15714	4.82619	4.08348	4.32856	3.69661	2.58185
TDRKH	ENSG00000182134	ncRNA	5.94398	6.2893	6.38516	6.23482	6.99649	6.09683	6.56625	6.03414	4.45694	5.60844	5.27455	5.13811	3.22035	5.10144	4.58251	4.4269	5.28469	4.75387	5.26803	6.1116	2.12827	5.66785	4.487	2.57937	5.86211	4.35858	5.31301	5.6908	1.91488	5.52329	3.68928	3.12605	6.11172	4.10323	5.23507
OASL	ENSG00000135114	ncRNA	4.20563	2.13102	1.55621	1.52678	4.43483	2.17391	2.43149	1.50782	4.85207	2.08279	3.81515	3.26215	7.26616	5.31188	5.40964	5.65882	1.39331	0.531625	2.01864	0.390544	0.69775	1.21271	0.964186	0.398853	4.56719	1.60393	4.09991	6.80867	2.37179	2.72212	3.01804	2.35477	2.15004	3.86025	7.02057
OAS1	ENSG00000089127	ncRNA	6.80314	6.881	6.98406	6.94345	4.50142	5.2846	3.83015	5.45422	6.97302	6.10577	5.90084	5.86881	10.3743	9.60698	9.45477	10.2703	5.87513	7.33853	8.59376	6.97958	5.62252	7.1268	7.46405	6.54487	9.00304	7.59138	8.5247	9.54791	6.72835	7.09212	6.65206	6.82899	6.73855	8.6337	7.65476
OAS2	ENSG00000111335	ncRNA	10.2708	9.94503	10.36	10.1977	8.57705	8.44917	7.79471	8.99625	9.29174	9.66429	9.68259	9.73378	11.5759	10.5799	11.0093	10.9351	9.41627	10.6827	11.1134	10.1745	8.63671	9.10052	10.9472	9.81772	10.2539	9.79801	10.1561	10.7263	7.99222	8.72298	9.56647	8.29449	4.32981	8.79514	10.3382
OAS3	ENSG00000111331	ncRNA	9.50558	8.71211	8.89038	9.3291	8.45902	8.0924	7.16552	8.90901	3.44007	8.3923	7.47054	8.25607	11.2574	9.17174	9.36333	10.0165	7.05894	7.60427	8.2092	7.00967	3.0907	7.40188	8.5521	7.25743	7.53144	8.21179	8.93429	8.54128	4.75951	7.97318	8.62436	7.23403	7.18279	7.31052	8.36812
RPP14	ENSG00000163684	ncRNA	7.0948	7.01465	7.54771	7.15133	6.88633	7.23137	7.50579	7.11231	6.2618	6.96585	7.2552	7.30394	6.76261	6.90447	6.79692	7.14461	7.94442	7.93074	7.72414	8.21329	7.17432	8.26041	7.80669	8.06733	7.15811	7.46358	7.40953	7.90302	7.10232	8.07769	7.83199	7.35935	7.60494	7.21091	8.09066
SMAD1	ENSG00000170365	ncRNA	7.97855	7.67031	7.72545	7.87033	6.60518	7.74252	7.71471	7.97701	6.53714	7.86455	7.87501	7.65706	6.62935	6.99319	6.69318	6.76972	9.55604	7.52089	7.74703	8.55692	7.79158	8.44571	8.33056	7.15868	7.66638	6.59122	7.26372	7.27748	7.96764	8.14311	7.54534	6.75397	7.6043	6.72562	6.28356
SMAD2	ENSG00000175387	ncRNA	10.7037	10.8616	11.2268	11.0409	10.7691	10.9804	11.3325	10.8091	10.6735	10.9175	10.9667	10.8334	10.1137	11.0195	11.2797	10.9688	10.9931	11.3491	11.2937	10.9874	10.8958	11.2277	11.2561	11.1961	10.3513	10.638	10.6977	11.2072	10.8732	11.2306	10.4936	11.2973	10.4957	10.7859	11.2227
SMAD5	ENSG00000113658	ncRNA	8.66589	9.4234	9.59413	9.47729	8.95362	9.52949	9.77887	9.43299	8.78626	9.4019	9.17318	9.50273	8.17248	8.9166	9.06624	8.92692	9.14664	9.11478	9.43989	9.40904	9.00332	9.92158	9.18405	9.62768	8.70122	8.48937	9.32048	8.68835	9.02437	9.81811	8.52889	9.21053	9.30676	9.0147	8.91037
SMAD9	ENSG00000120693	ncRNA	0.846592	1.98093	3.57768	3.08684	4.44009	2.59302	2.54064	3.23617	0.541279	1.94569	2.05231	1.59224	0.316406	0.485012	0.736719	1.24585	6.85656	2.72264	2.8995	2.5112	0.486389	4.99143	3.15649	1.84033	6.19178	1.90167	0.379914	0.950373	3.725	4.53351	3.62561	0.447808	4.16309	1.94322	1.07977
SMAD3	ENSG00000166949	ncRNA	9.96446	10.0123	9.8081	10.1051	9.19197	9.57759	9.2231	9.32225	10.3819	8.86757	8.86084	8.99668	9.50295	9.38187	9.15988	9.72897	8.71746	7.53295	9.19564	8.82421	10.9626	9.56671	8.69148	9.82748	9.39961	7.63378	9.13448	9.96638	11.1807	9.75742	8.25536	9.78168	7.99244	10.1768	10.7994
SMAD4	ENSG00000141646	ncRNA	10.4054	10.5878	10.6995	10.3523	10.1733	10.2993	10.3679	9.95058	9.842	10.0777	9.67945	9.66874	8.87712	9.49896	9.79287	9.77681	10.9858	10.9365	10.8926	10.713	10.3237	11.1697	10.7239	10.4975	9.63724	10.1075	9.69651	9.98478	10.4818	10.6001	10.2221	10.4213	10.0496	9.88631	10.0335
SMAD7	ENSG00000101665	ncRNA	5.15989	3.22375	2.38583	3.30485	3.9782	3.54943	3.01865	4.25426	7.52426	5.54531	3.91098	5.10315	7.2828	4.89838	4.4796	6.23434	4.57626	2.48644	2.84831	3.26412	1.77017	1.06563	2.89828	3.93453	6.80698	3.01653	5.5694	6.16063	1.93239	2.10724	4.37424	4.56593	2.51138	3.7666	8.01277
SMAD6	ENSG00000137834	ncRNA	-0.000425484	1.11333	2.32787	1.39695	-0.00510555	0.759692	0.307539	1.07755	0.221853	0.80135	2.04795	1.78649	3.1068	1.90662	1.15434	2.55176	2.48331	0.0801309	0.013273	-0.00579909	0.882632	1.95503	0.972033	-0.000789972	5.11734	1.89392	2.28667	3.35362	0.715238	2.21711	3.19873	1.60203	2.80066	0.326727	2.51263
SRP68	ENSG00000167881	ncRNA	9.59215	8.8129	9.22917	9.18632	9.21044	8.99607	9.18099	9.55701	7.83054	9.03264	9.51549	9.54638	8.92527	8.80522	8.76626	9.38891	8.61873	8.49859	8.93228	8.6094	8.93717	8.64661	8.80463	8.35273	9.20295	8.98764	9.11933	8.95277	9.09255	9.13757	8.80103	8.24757	9.02568	9.05776	8.86089
SETD1A	ENSG00000099381	ncRNA	7.85529	7.79488	6.8555	7.57098	7.88945	7.82421	6.71419	7.83356	8.8303	7.92144	7.86954	7.79603	8.49141	7.77259	7.42005	7.88784	5.53376	5.42108	5.75	5.52961	5.4945	5.60453	5.89126	5.97608	7.3565	7.68877	7.26185	5.69302	6.82926	6.03058	7.21289	7.37107	7.15491	7.24532	6.38452
SETD1B	ENSG00000139718	ncRNA	8.54681	8.74376	7.24027	8.26881	8.00952	8.71191	7.08209	8.32797	8.63123	8.52571	8.20208	8.28442	9.09787	9.30282	8.63619	9.14975	7.25443	6.41135	6.86873	6.57156	7.16269	6.67586	6.0162	7.22081	9.32074	8.80196	8.64408	6.77589	7.33775	7.02698	7.55055	8.32399	8.70074	8.26716	7.57321
MEPCE	ENSG00000146834	ncRNA	7.62628	7.34419	6.34204	7.08217	6.83639	6.9717	5.56589	7.33044	6.78066	6.81099	7.2852	7.35778	7.32394	6.134	5.82529	6.32101	5.05575	5.22884	5.08451	5.99055	5.53358	5.50824	5.43991	5.37709	6.76054	7.19466	7.51519	7.0427	6.27673	5.69097	7.40206	6.96527	7.26432	6.63997	6.75027
KAT8	ENSG00000103510	ncRNA	7.83711	7.4364	7.21527	7.1566	8.21593	7.2459	6.98413	7.07605	8.21909	6.9766	7.08588	6.87404	8.14253	7.45791	7.4201	7.35459	6.21147	6.29234	6.32421	6.38849	6.41428	6.04303	5.72147	7.00826	7.83332	7.32661	6.98001	6.75744	6.802	6.25069	6.24923	6.66699	7.58024	7.62609	6.74429
ABCE1	ENSG00000164163	ncRNA	10.8568	10.372	11.1496	10.6547	10.8173	10.8508	11.4009	10.9332	10.0933	11.1956	11.3629	11.1396	9.41311	9.62671	10.091	9.94144	10.6008	10.8456	10.6515	10.8938	10.5293	11.0849	11.2064	10.7832	9.12237	10.185	10.255	10.0287	10.3633	11.0632	11.1235	11.0295	10.0965	10.1422	10.019
DHX58	ENSG00000108771	ncRNA	3.3372	3.83745	1.86746	4.29648	6.25643	3.19532	1.91296	4.52574	4.61476	3.49169	3.40645	3.95906	5.50949	4.26146	3.94131	4.83725	3.43817	2.59577	2.25739	2.56663	2.38532	1.55648	1.69015	3.41366	5.37608	4.39427	4.07621	3.09369	3.13762	3.01081	3.98354	3.44695	3.77819	4.14537	2.95258
DDX58	ENSG00000107201	ncRNA	8.11985	8.94146	9.34524	8.88954	7.5431	8.50799	8.85067	8.08685	6.86966	8.17881	7.72936	7.75299	8.60885	8.61603	9.33771	9.52687	9.5225	10.0469	10.3096	9.684	8.8697	10.0074	9.69351	9.58273	8.73709	8.9428	8.80584	8.6959	8.98983	9.62739	8.5602	8.73514	8.85932	9.10044	8.25517
IFIH1	ENSG00000115267	ncRNA	8.89906	9.47528	9.5962	9.52248	8.16856	9.09502	8.80962	8.89268	7.47155	9.16866	8.69305	8.83907	9.20586	9.09461	9.42872	10.0425	9.46602	10.6249	11.0396	10.0591	9.81695	10.6013	10.1552	9.12771	8.70328	9.59107	9.51898	9.90216	9.29519	9.95397	9.24807	9.12866	9.1802	8.84938	9.72565
BARD1	ENSG00000138376	ncRNA	8.15051	8.00654	8.53211	8.51871	8.39197	8.29817	8.58476	8.67169	8.82106	8.53488	8.45034	8.75063	6.36311	7.95283	7.88629	7.61352	9.38286	8.45336	8.97523	8.80467	8.82316	8.49567	8.86867	8.15581	8.26725	7.35065	8.37225	8.69766	8.422	7.78558	8.84574	8.21828	7.99881	6.83316	8.34185
TDRD6	ENSG00000180113	ncRNA	-0.600203	1.5922	-0.189883	2.02061	-0.607467	0.796117	-0.155371	-0.537349	-0.273244	-0.788221	-0.907088	0.14636	5.82378	6.87654	7.4457	7.54148	-0.306134	-0.477803	-0.579041	-0.608545	-0.327469	-0.439566	-0.630578	0.221122	0.986811	-0.15659	1.71114	4.8386	-0.489578	-0.570187	-0.217932	2.29486	-0.111919	3.69854	2.94066
SIDT1	ENSG00000072858	ncRNA	7.44992	7.18856	6.91455	7.47176	6.76603	6.57486	7.03469	6.7145	8.1076	7.10419	6.89972	7.34866	6.69814	6.57428	6.79955	5.72325	5.06169	7.01575	5.9522	7.22467	3.74485	5.10636	6.19262	6.02557	4.07602	6.39586	5.83885	6.90863	4.15455	5.1341	5.22718	4.75067	5.96507	3.09558	3.71426
SIDT2	ENSG00000149577	ncRNA	8.8972	8.31192	7.42406	7.77206	6.78818	7.62978	6.83648	7.18833	8.2142	7.62356	7.71215	7.58944	10.7925	9.70497	9.93462	10.4166	6.02974	6.3583	6.30899	6.50566	6.89039	6.51779	6.1764	6.22856	9.94883	8.24231	8.03517	8.83089	8.08239	7.2513	7.28206	7.12084	7.16515	9.38507	8.54701
SLIRP	ENSG00000119705	ncRNA	6.90687	6.4707	6.59476	6.51692	7.08274	6.6376	7.12478	6.91182	6.24464	6.73871	7.20032	6.98264	6.59531	6.80483	6.77233	6.64084	6.97134	6.64502	6.71354	6.81908	6.83065	6.36519	6.95926	6.95422	6.33124	6.06826	6.93897	6.22583	5.82237	6.11268	6.62323	6.50332	6.21246	5.93949	6.89491
PIWIL2	ENSG00000197181	ncRNA	0.0572783	1.60901	0.222779	1.98592	1.31987	1.24461	2.07054	0.93223	0.185463	0.712659	0.618452	0.893578	0.0939215	1.13812	0.272549	0.529828	2.49337	1.9291	0.0647119	2.15956	1.64852	0.116669	1.29459	1.4969	1.02299	2.23532	0.118754	2.26788	0.977422	0.067857	0.849886	1.09982	0.947755	2.10763	2.18397
PIWIL3	ENSG00000184571	ncRNA	-0.708975	-0.683577	-0.572098	-0.688462	-0.710878	-0.308501	0.634724	0.24795	-0.613662	-0.75524	-0.781348	-0.806511	-0.681478	-0.631199	-0.498945	-0.176693	0.0533449	1.14549	1.37696	0.184145	-0.630775	0.84971	0.63396	-0.709124	-0.665391	2.09228	0.855997	-0.353549	-0.678846	1.38869	0.565742	-0.642596	1.93774	-0.530393	-0.262636
PIWIL4	ENSG00000134627	ncRNA	4.96296	4.70236	5.37205	4.76936	6.23047	5.43905	6.00925	6.09513	5.06263	6.92853	7.22825	7.11414	6.81156	6.06019	5.83909	5.97856	8.15274	6.56364	6.12296	7.97621	9.29609	6.58797	7.27778	6.16576	7.80551	6.99966	6.71279	7.78474	8.58717	7.44036	8.04543	7.06405	7.8116	8.24009	8.8704
POP7	ENSG00000172336	ncRNA	4.52143	4.35075	3.64598	5.1023	5.074	5.24161	4.50759	5.93966	5.24504	5.58776	5.49055	6.05067	4.26373	4.80177	4.48382	5.7026	2.94224	3.70377	4.40376	3.6495	4.12133	4.19767	4.04226	2.29352	5.7055	5.29004	5.28863	4.04856	4.7489	3.85159	4.52952	3.48007	4.96741	4.62771	3.87912
SRRT	ENSG00000087087	ncRNA	8.39692	7.70608	6.66497	7.61596	8.81972	8.2673	7.06188	8.45413	8.71556	8.30468	8.56282	8.51609	8.1487	8.08145	7.3126	7.8163	5.29304	5.33498	5.62104	5.47595	5.9299	5.46773	5.48554	6.27051	7.35194	8.23324	7.60311	6.3357	6.7481	6.33817	7.72851	7.17256	8.05832	7.58883	6.81539
HEXIM1	ENSG00000186834	ncRNA	7.15565	8.08123	8.27929	7.36378	7.89141	8.39226	8.11116	7.49062	9.00806	7.49103	7.8533	7.24245	8.9895	8.76377	8.78996	8.71854	9.25389	8.69725	8.82085	9.54804	9.55747	8.26952	8.69513	8.31579	8.99519	8.55639	8.65944	10.2489	8.94712	8.28585	9.78784	8.98259	8.261	8.00933	10.8368
HEXIM2	ENSG00000168517	ncRNA	4.33506	4.04411	2.74367	2.02919	3.22963	3.56748	1.19141	3.16938	5.16938	1.69667	2.62046	2.60154	4.94865	3.83464	1.90651	3.48929	2.56651	2.3188	2.6674	3.05939	2.29714	3.12144	1.89152	3.24007	4.66795	4.27821	3.79068	2.64167	3.75993	2.68037	3.36336	3.34599	4.42556	4.71807	2.83474
POP4	ENSG00000105171	ncRNA	6.27213	6.84174	6.49198	6.84582	7.35588	7.04467	7.22498	7.26822	7.01398	7.22627	7.2811	7.51955	7.71059	7.63305	7.3582	7.64739	7.19249	7.51579	7.44942	7.87246	7.94897	7.60503	7.45655	6.88855	7.77979	7.08339	7.22746	7.12477	7.45946	7.01187	6.98707	6.34322	7.14735	7.25354	6.46852
SRP19	ENSG00000153037	ncRNA	6.11162	6.25108	6.67705	6.69514	7.52682	6.96841	7.1391	7.36245	7.71354	6.80826	6.73108	6.89741	6.62756	6.73334	7.3093	7.04978	7.06611	7.3924	7.29632	7.55984	7.34927	7.4218	6.98307	7.62912	6.64183	6.43356	6.60966	7.52393	7.1018	7.17719	6.67182	7.10534	6.10696	6.69066	7.61889
DROSHA	ENSG00000113360	ncRNA	9.64531	9.5255	10.0707	10.0252	9.25332	9.90552	10.2674	10.3429	9.48958	10.2182	10.2642	10.6242	8.121	8.87379	8.85701	8.88225	9.74855	9.51187	9.3571	9.66461	9.69345	9.4198	9.87527	9.74589	9.21198	9.49808	9.48632	9.25077	9.3941	10.103	9.74502	9.35493	9.60081	9.30583	8.16065
SRP9	ENSG00000143742	ncRNA	9.03166	9.19602	9.48592	9.09722	9.35482	9.78673	10.113	9.35652	9.51886	10.0871	9.99809	9.55834	8.58277	9.4516	10.0793	9.10991	9.51973	9.68972	9.83959	9.65585	10.16	10.2918	9.89192	9.36856	9.58384	9.18065	9.09096	9.4505	10.1646	9.75945	9.80791	9.46169	9.64671	9.92019	9.61843
AGO1	ENSG00000092847	ncRNA	10.2854	9.92878	10.1396	9.88821	9.73702	9.8283	10.0352	9.65459	9.85312	10.024	10.2093	10.0291	10.1118	10.6021	10.1865	10.6377	9.7144	9.6979	9.55582	10.5398	9.42202	9.93958	9.777	9.83106	10.0213	9.52933	8.88743	11.3862	9.20318	9.77401	8.97577	9.18592	9.7665	10.242	10.5991
AGO2	ENSG00000123908	ncRNA	9.15431	8.86704	7.68108	8.99071	8.77361	8.89397	7.82073	9.07659	9.16121	8.60126	8.56982	8.84001	9.11022	8.91102	8.73019	8.92151	7.20615	7.30665	7.49079	7.01617	8.62284	7.17628	7.35771	7.99655	8.56076	8.78892	9.04248	7.99877	9.20425	7.44874	8.39863	8.86719	8.47203	8.46242	8.71549
AGO3	ENSG00000126070	ncRNA	9.94045	10.0641	10.3614	10.2225	9.68936	9.82528	10.0145	9.82665	9.62455	9.79371	9.89162	9.88373	9.59076	9.85981	10.0113	9.96296	10.8691	10.718	10.3477	10.6161	9.7196	10.5761	10.193	10.2584	10.3044	10.4997	9.98108	10.652	9.66154	10.8432	10.5374	10.7068	10.1792	10.0186	10.1303
AGO4	ENSG00000134698	ncRNA	9.47379	8.93298	9.33093	9.20693	9.62002	9.10037	9.17201	9.29058	9.48986	9.56721	9.54883	9.85886	10.6096	10.9261	10.9091	10.9142	10.1778	9.25861	9.09635	10.0085	10.3783	8.82985	9.26444	9.59789	10.5849	9.07189	9.10419	10.3835	10.3598	9.38569	9.23496	9.71643	8.79318	10.3704	10.9731
EZH2	ENSG00000106462	ncRNA	8.29261	7.38887	8.47715	7.93529	9.3331	8.83155	9.30684	9.07032	10.1878	9.15421	9.40134	9.40474	7.46871	7.3955	7.14932	6.70552	8.70055	7.5206	7.96208	7.44179	8.79027	7.6296	8.2338	7.68809	7.70191	8.06437	8.39493	8.09052	8.02065	8.07731	9.20256	8.3531	8.48858	7.16845	8.5804
RPP30	ENSG00000148688	ncRNA	8.16248	8.18355	8.34974	7.87476	8.43322	8.27367	8.53703	8.14636	8.96447	8.24549	8.38902	8.27418	7.38687	7.87063	7.61134	7.57292	8.1571	8.24105	8.03068	8.32678	8.28419	8.05081	8.35324	8.62743	7.68285	7.66642	7.66941	7.70853	8.10216	8.02572	8.36671	8.3154	7.91484	8.01086	7.3188
ZMAT3	ENSG00000172667	ncRNA	7.40647	7.76078	8.1302	7.49772	8.10731	8.88163	9.14771	8.12558	8.75026	8.73929	8.07352	7.99184	8.25655	9.59375	9.6641	9.29515	8.8743	9.5325	9.83346	9.3186	10.7913	9.88461	7.97868	9.13981	9.65755	8.5189	8.98206	9.46759	9.75586	9.93	7.78289	9.52699	8.34702	9.24436	9.51505
PTGES3	ENSG00000110958	ncRNA	9.62208	9.28354	10.0647	9.40099	10.2186	9.63615	9.95539	9.68946	9.54089	9.95626	9.76068	9.8544	9.13499	9.3235	9.50151	9.66401	10.9565	11.0374	11.1732	10.8804	11.1343	11.2148	10.6799	10.7898	10.1766	10.3433	10.0576	10.2173	10.5496	10.2258	10.1562	9.72368	10.3577	9.79344	9.55912
MVP	ENSG00000013364	ncRNA	6.11636	6.20058	3.41042	6.24455	6.51555	5.27896	3.46919	4.88254	7.13043	5.82631	5.31792	5.9125	8.07343	8.1672	7.81404	8.25558	4.86178	4.25569	4.37537	4.21628	4.82236	4.2532	3.69901	3.74783	8.81508	7.64688	7.51641	5.85848	6.06252	4.16197	6.17293	6.25002	6.7417	7.25974	5.84619
EIF2AK2	ENSG00000055332	ncRNA	11.5079	11.095	11.6562	10.9846	11.0201	10.8299	11.3452	10.6147	11.0172	10.852	10.9918	10.3579	10.9874	10.646	11.19	10.7304	11.5569	11.5325	11.6926	11.4726	10.7519	11.5815	11.3569	11.722	10.0241	10.8249	10.5622	10.6018	9.81058	11.7148	11.1206	11.4124	10.7069	9.93177	11.2601
ZCCHC11	ENSG00000134744	ncRNA	9.72072	10.2506	10.6242	10.4192	9.16936	10.0453	10.3532	10.1562	10.3171	10.1082	10.2735	10.3506	9.13895	9.11426	9.55238	9.28082	10.2252	10.4359	10.4512	10.537	10.2036	10.6908	10.6794	10.6839	8.21917	9.6598	9.65003	9.71924	9.76613	10.4841	10.259	10.5401	10.1757	9.57991	9.24526
ZCCHC6	ENSG00000083223	ncRNA	9.69944	9.96121	10.3296	10.047	9.37159	9.98714	10.2772	9.90941	9.79388	9.93547	10.1166	10.0348	11.4858	11.0018	11.5772	11.5762	10.8955	10.7432	10.8063	10.6914	11.1377	10.8312	10.5449	10.6127	11.0173	10.1416	10.6388	11.9821	11.1863	10.9434	10.3808	10.4936	9.98048	10.6971	12.1068
DGCR8	ENSG00000128191	ncRNA	8.33969	7.65461	7.22523	7.91647	8.28826	8.02872	7.23484	8.41761	8.42301	7.94122	7.5045	8.26617	7.75509	7.51235	6.9404	7.81911	7.26684	6.63969	6.99756	6.6377	7.17806	7.05812	6.99851	7.48939	7.54021	7.94249	7.64882	6.03113	7.0427	7.18288	7.46833	7.49117	7.95629	7.50152	6.68363
TDRD1	ENSG00000095627	ncRNA	1.69447	0.194142	1.60945	2.22653	3.49737	1.38225	1.38548	1.78515	4.22789	1.54677	0.872877	2.22954	-0.474869	-0.391508	-0.249015	0.0974381	-0.379987	-0.464804	-0.51226	-0.525721	-0.390817	-0.446378	0.0877659	-0.522189	-0.447845	-0.301877	-0.443793	1.39497	-0.470424	0.138791	-0.334376	-0.41013	-0.271993	-0.28678	0.0347627
SRP14	ENSG00000140319	ncRNA	11.4599	10.9737	10.8361	11.0589	11.5095	11.1041	10.9591	11.262	12.6024	11.2992	11.5285	11.4585	11.0447	11.3635	10.9974	11.1464	10.9805	10.8212	11.144	10.9862	11.2658	11.2704	10.8973	11.2724	11.4684	10.8844	11.3283	10.753	11.33	10.8334	10.7237	10.4596	11.0198	11.3686	11.1009
TEP1	ENSG00000129566	ncRNA	7.33939	7.07201	6.13656	6.7104	6.94456	6.63173	6.60121	6.5497	8.46716	6.88967	7.09668	6.71457	9.01255	8.35657	8.38088	8.54962	8.56551	8.36639	8.28012	7.95196	7.24901	8.35122	7.40465	7.77132	9.25382	8.96644	8.1438	8.53373	7.97461	8.33789	7.48218	7.57658	8.42798	8.26368	8.29228
DNMT1	ENSG00000130816	ncRNA	9.06503	9.07997	9.81365	9.487	10.1509	10.178	10.3422	10.5847	10.7876	10.6802	11.0663	10.9642	8.90865	9.40215	8.8583	9.22856	8.61322	8.07566	8.61474	8.3046	9.67316	8.27033	8.80254	8.38641	9.39648	9.4335	9.93202	8.85344	9.15633	8.9634	9.74711	9.3754	10.1489	9.13689	8.42932
IPO8	ENSG00000133704	ncRNA	9.71617	9.67462	9.92702	9.71977	9.81486	9.631	10.0717	9.61902	9.50074	9.52916	9.75176	9.59625	9.10129	9.73126	10.1239	10.0805	10.1449	10.2441	10.1623	9.84998	9.85719	10.2453	9.99597	9.56588	9.53962	9.4009	9.2779	9.36408	9.76814	9.7625	9.06419	9.27707	9.16117	9.56796	9.37104
KIAA0391	ENSG00000100890	ncRNA	5.41061	4.91337	4.92686	5.62231	4.8964	5.12896	5.52611	5.07627	5.49803	5.0466	4.96087	4.42781	4.57335	4.61611	5.59119	4.61351	5.49536	5.50502	5.8315	5.39593	5.56568	5.93263	5.3957	5.65668	5.59066	5.55926	5.42029	5.04797	5.72105	5.90337	5.12413	5.77463	5.92893	5.71353	4.29255
WDR5	ENSG00000196363	ncRNA	7.44078	7.07454	6.57314	7.042	8.37979	7.80085	7.53254	7.93225	7.72994	8.00676	8.15257	8.16968	7.23522	7.48747	6.68209	7.57476	6.34894	6.90627	6.70206	6.7219	7.71283	7.11877	7.53144	7.00564	7.62501	7.62148	7.66821	7.20684	7.18875	7.32402	7.72179	7.08838	7.33457	7.35684	5.80254
TLR7	ENSG00000196664	ncRNA	1.00125	1.11755	1.52772	1.09556	4.18913	2.67016	3.96111	3.38213	9.07695	4.48736	5.46859	5.9718	7.98252	8.17926	8.84608	9.03578	6.24706	4.9205	3.95826	6.79041	5.27399	1.20181	2.34203	1.00055	9.58354	3.1329	6.61342	9.10086	3.46508	1.03825	2.05863	2.22586	2.22329	8.44725	8.55706
TLR8	ENSG00000101916	ncRNA	1.75138	1.41117	4.05569	3.06075	1.28368	1.0147	3.99687	3.6426	5.26165	6.17733	7.22338	6.87101	9.97371	11.5709	12.0081	12.2012	7.85437	1.44783	1.31926	7.49168	6.70357	1.97877	1.25491	1.29204	11.0537	3.52663	6.97717	11.1483	7.13827	4.34719	1.79261	2.96176	2.86082	9.89146	10.9652
TLR3	ENSG00000164342	ncRNA	7.54333	7.62051	7.45617	7.49902	4.75056	6.08531	6.20365	6.58841	1.56453	5.7562	4.80468	5.03243	1.28679	2.01727	3.09064	2.23897	4.50008	6.42527	7.67251	5.08649	2.39482	6.72504	6.28343	7.68895	1.35461	4.96443	6.30765	2.69906	1.29798	6.42323	4.60149	7.04652	3.97301	5.3572	2.25535
BRCA1	ENSG00000012048	ncRNA	6.99845	7.63052	9.39892	8.68793	8.74947	9.44124	9.92439	9.82478	9.5982	9.86906	10.1049	10.0708	7.07175	7.80644	7.7454	7.5057	8.9328	8.28791	8.47664	8.4301	9.96249	8.39203	9.41878	8.26116	7.84471	8.4564	8.92004	8.09185	8.62784	8.56736	9.5956	8.79562	9.80185	7.71624	6.7964
TDRD12	ENSG00000173809	ncRNA	-0.0209299	0.655051	1.11511	-0.827205	3.61443	-1.08574	1.1678	-0.838512	-0.615057	0.272715	1.7534	-1.26032	-0.805907	0.311693	-0.430405	-0.90789	-0.642778	5.91414	0.94614	-0.898997	2.11911	-0.755578	-0.917728	-0.892387	-0.75814	7.5605	0.180525	0.897731	0.678639	0.0150853	1.8311	-0.693255	0.591113	-0.477155	-0.0791083
TROVE2	ENSG00000116747	ncRNA	11.0683	10.9621	11.2481	11.0315	11.162	11.1397	11.3488	10.717	11.2719	10.9123	10.6481	10.7333	10.4064	10.9898	11.4872	10.9229	11.119	11.122	11.3154	11.0234	11.273	11.5185	11.2968	11.3975	10.7358	10.4845	10.6539	10.7624	11.3279	11.3136	10.9791	11.4603	10.7545	10.8895	10.9698
DDX60	ENSG00000137628	ncRNA	8.59011	9.19002	9.44911	9.27358	8.43894	8.94299	8.86581	8.82336	6.62205	8.85426	8.0149	8.50652	7.90744	8.21623	8.64076	8.50162	8.81323	9.14601	9.63526	9.24258	8.16079	9.11416	9.7157	8.76185	7.96054	7.98938	7.98592	8.61896	7.94781	8.29647	8.39183	8.10134	7.21877	8.06698	8.01768
DDX60L	ENSG00000181381	ncRNA	8.90185	9.16556	9.59238	9.56462	8.57871	8.98217	8.83915	8.99023	6.76243	8.99269	8.21608	8.70103	10.3411	10.4262	10.6332	10.7349	10.3808	11.1126	10.637	9.58706	9.47999	10.4495	10.5622	10.5307	10.4421	9.96873	9.32983	10.5474	9.5197	9.74364	9.60342	9.90839	8.97929	10.6447	10.947
SRP54	ENSG00000100883	ncRNA	7.31844	7.84915	8.46098	7.83575	7.72515	8.24399	8.97925	8.43672	6.60677	8.47081	8.65192	8.6294	7.28324	8.4234	8.66842	8.59405	9.42261	9.09049	9.49307	8.76584	9.60557	9.347	9.14348	8.40978	8.95489	8.51413	8.39193	9.12291	9.26975	8.80138	8.22614	8.02337	8.48128	8.67002	8.69278
RNASEL	ENSG00000135828	ncRNA	6.87629	7.35095	7.08791	7.59779	5.65949	7.34216	7.28259	7.26774	4.93346	7.13804	6.90965	7.60211	6.73517	7.53111	7.65657	8.47453	8.06155	8.42375	8.76844	8.51368	7.07806	8.39699	8.03003	7.65735	8.66369	7.98143	8.18957	8.02652	7.46305	8.68349	7.30281	7.73997	7.74096	8.3329	5.91863
PARP4	ENSG00000102699	ncRNA	11.0246	11.2176	11.4214	11.4245	10.8877	11.42	11.5067	11.4582	10.8037	11.6817	11.6145	11.7851	11.1966	11.8329	11.9174	11.8841	11.8835	12.1382	12.0915	11.6821	12.1164	11.9758	11.6834	11.6727	11.9366	11.7634	11.3929	11.5542	12.0794	11.7561	11.0594	11.4627	11.1283	11.6171	10.6991
SNIP1	ENSG00000163877	ncRNA	6.53658	7.24611	7.31094	7.05851	6.27563	7.04801	7.19128	7.01022	7.91099	6.82452	7.07346	6.82898	8.24078	7.92437	7.54781	7.19524	7.84589	7.32696	7.76821	7.88098	8.5929	7.9287	7.51731	8.23877	7.45944	7.01031	7.70995	8.5898	7.70266	7.87886	7.55468	7.65046	7.07087	7.16446	9.27031
SUZ12	ENSG00000178691	ncRNA	9.84137	9.37549	10.0238	9.61485	9.83547	9.86666	10.3634	9.85647	10.4752	9.89184	10.1003	10.1673	8.96274	9.24219	9.30905	9.01598	10.0291	9.80131	9.95599	9.66399	10.0966	9.72505	9.92219	9.79659	9.24792	8.95114	9.59594	9.43759	9.25921	9.799	9.89127	9.80667	9.15139	9.25933	9.34543
TERT	ENSG00000164362	ncRNA	-1.113	-1.09518	-0.990308	-0.203162	0.151589	-0.216013	-0.291551	0.839935	-1.03697	0.912978	0.828755	0.799608	-1.0937	-1.05214	-0.924008	-1.11644	-1.04596	-1.08952	-1.10907	-1.11453	-1.05177	-1.0818	-1.11854	-1.1131	-1.08242	-0.96955	-0.489594	-0.792232	-1.09186	-1.10741	-0.338769	-1.06218	-0.257732	-0.95251	-0.709836
MSL3	ENSG00000005302	ncRNA	7.73342	7.312	7.24367	8.00113	8.52179	7.70263	7.86061	7.897	8.26363	7.90593	8.05167	8.19804	9.68657	9.11966	9.33951	9.34674	7.77931	8.15851	8.62521	8.77924	8.94111	8.57726	8.30326	7.96051	8.84698	7.95307	8.15753	8.81374	8.71926	8.6144	8.10141	7.77531	8.22209	8.21833	9.34871
ISG20	ENSG00000172183	ncRNA	5.90055	5.00636	4.44118	5.22911	4.90859	4.99597	3.82895	4.0823	6.07639	4.39991	4.37138	3.65262	6.14518	5.11413	5.55443	6.00091	4.49029	2.83864	3.95258	2.8009	2.35909	3.99283	2.20558	2.65183	6.28476	5.08586	4.92	6.26544	4.47027	4.49687	3.05706	3.01473	6.73427	4.55552	5.80458
POP1	ENSG00000104356	ncRNA	5.92869	5.38557	6.07839	6.28744	5.30416	6.53105	7.00081	6.79547	4.43498	6.67386	6.85415	6.72641	4.64761	5.12719	5.36095	6.0415	5.70117	6.06294	6.27827	5.55444	6.4913	6.50274	6.62386	5.50986	5.07653	6.19178	6.12821	4.99653	6.60829	6.16688	6.1377	5.47674	6.39308	6.045	4.23494
CDK9	ENSG00000136807	ncRNA	7.57059	6.93998	6.17898	6.43275	7.19982	6.42266	6.00068	6.27121	7.84605	6.33147	6.51086	6.13463	8.07268	7.18582	6.84356	6.8105	6.56282	5.53872	5.91608	6.71949	6.84876	6.00879	5.68525	6.32826	7.72566	7.35078	6.99216	7.19896	7.37975	6.38352	6.32864	6.50702	7.23261	7.31133	6.97039
BCDIN3D	ENSG00000186666	ncRNA	4.85619	4.50515	4.12759	4.55741	4.09806	4.57411	3.85866	4.31598	1.60578	3.38086	3.56307	3.93049	3.01253	3.97327	3.32102	4.87787	5.59629	5.62689	5.88556	5.47674	5.3188	6.41041	5.14059	4.57466	5.19078	5.27159	4.58779	4.71276	5.30371	5.40528	4.98299	4.66383	5.04086	5.00655	6.00407
TRIM21	ENSG00000132109	ncRNA	6.44342	7.96524	8.05669	8.21723	6.13242	7.42816	7.54539	8.07749	7.82552	7.40661	7.68905	8.09295	8.05032	7.93841	7.8684	9.41225	6.70678	7.748	8.52473	7.64365	8.25056	7.84029	8.1785	7.59806	8.52987	8.2893	8.47252	8.40961	8.70343	8.41204	7.40988	7.41549	7.6738	8.52968	7.25205
EED	ENSG00000074266	ncRNA	6.82145	6.80192	6.89669	7.00152	6.79151	6.85901	7.56605	7.10063	7.76419	6.75536	7.16947	7.04606	7.50534	6.98824	6.92962	7.16613	7.83533	8.08125	8.2741	7.96715	8.27761	8.01077	8.137	7.1362	7.04194	7.29355	7.56977	8.13547	7.44748	7.82408	7.86173	7.71852	7.4528	6.40193	8.25512
RPP40	ENSG00000124787	ncRNA	6.60625	6.02132	6.10052	6.09722	6.87865	6.10147	6.19155	6.48705	2.69809	6.38213	6.42619	6.61882	3.02668	4.796	4.49297	4.47106	4.67452	5.95531	5.45325	5.98117	5.5379	6.01065	6.5117	5.60037	4.10396	5.68771	5.39375	3.32133	4.92848	5.67245	6.24756	4.56667	5.39807	5.22267	4.30971
LRRFIP1	ENSG00000124831	ncRNA	12.5685	12.5905	12.7003	12.5913	11.6673	12.1389	12.0655	12.0959	12.5685	12.5154	12.6328	12.6921	13.1132	13.4575	13.6639	13.4354	12.9569	12.8282	13.1302	12.6745	13.9787	12.4496	12.5068	12.9722	13.2927	12.5938	12.9558	13.6615	13.7298	12.7257	12.6639	13.2832	11.9309	12.8414	13.7893
LRRFIP2	ENSG00000093167	ncRNA	9.907	9.6578	9.6778	9.49893	10.0812	9.78964	9.82432	9.43209	9.02869	8.85627	8.89332	8.93414	10.027	9.7795	9.56562	9.78815	10.844	10.1139	10.1492	9.91586	10.5037	9.99572	10.035	9.50225	10.0104	9.79366	9.46769	10.1852	10.2905	9.68947	9.56933	9.21308	9.67873	9.34785	9.79355
SRPR	ENSG00000182934	ncRNA	10.4986	10.1036	10.0769	10.4744	10.9782	10.4616	10.6812	11.0401	11.1798	10.7016	11.2067	11.1238	10.8876	10.9972	10.9276	11.1022	9.08289	9.00527	9.48317	9.79852	10.0422	9.18585	9.29551	9.91745	10.7958	9.94853	10.4021	10.5617	10.4248	9.87021	10.1907	10.3393	9.44888	10.4866	10.5521
SRA1	ENSG00000213523	ncRNA	5.97133	6.28155	5.40722	5.9334	6.58287	6.12649	6.4272	6.69354	6.95609	6.47008	6.28391	6.87426	8.01925	7.47948	7.10537	7.7691	5.56784	6.11674	5.93287	5.71158	6.20882	5.38631	5.38978	5.37151	7.61642	6.63439	6.31842	7.85144	6.83575	5.99523	5.94554	5.76983	6.57619	7.06547	8.09201
SETD7	ENSG00000145391	ncRNA	9.36675	9.25433	9.41664	9.16392	7.86983	8.35281	8.08621	8.46403	10.1273	9.75733	9.80682	9.97955	9.58624	10.4774	10.7222	10.6526	9.29913	7.65859	8.10717	8.78869	10.0332	8.94055	9.08778	8.90821	10.1642	7.27199	8.42645	11.7066	10.0879	9.06356	9.11972	9.67338	8.34652	9.6712	10.5997
RPP21	ENSG00000241370	ncRNA	0.43214	-0.47321	-0.817416	-0.186458	0.737825	-0.388857	-0.800944	-0.489496	-0.336568	-0.607464	-0.257406	-0.959562	0.405859	-0.37146	-0.766673	0.412369	-0.871697	-0.457761	-0.510826	-0.924371	-0.881475	-0.905332	-0.926619	-0.521659	-0.905702	-0.801529	-0.433571	-0.665818	-0.911309	-0.920332	-0.830677	-0.895978	-0.779946	-0.788487	-0.602756
IFIT1	ENSG00000185745	ncRNA	5.51044	6.04807	6.30898	6.56433	3.92711	5.19685	4.98751	4.88586	1.76868	4.77001	3.61997	4.83066	7.25236	5.74489	6.94991	7.30562	4.64419	7.27678	8.00718	5.58438	2.19041	6.7598	7.15403	4.42635	5.53046	6.15274	5.52259	4.95474	2.30941	5.72085	4.86711	3.84577	4.58897	5.42726	5.38409
IFIT2	ENSG00000119922	ncRNA	6.04821	6.33148	6.67927	5.90326	5.77253	5.95716	6.11898	5.19618	6.29322	4.63391	3.05868	4.30867	8.03043	6.86703	7.88901	8.32519	6.77595	8.8806	9.18841	8.27852	6.9041	8.45509	7.49261	7.06475	6.84258	7.37459	7.61462	8.8189	6.59659	7.84875	7.21861	7.05645	6.50698	6.78415	9.24741
IFIT1B	ENSG00000204010	ncRNA	-0.593093	0.641787	-0.512568	0.923795	-0.594242	0.17501	-0.492357	0.184523	-0.532842	-0.620388	-0.635206	-0.147637	-0.576257	0.623301	-0.450309	-0.170912	-0.539698	1.21088	-0.589704	-0.594411	-0.544046	0.263802	-0.177159	-0.593183	0.261275	0.811508	-0.0635302	0.353988	0.22263	0.390127	0.463149	-0.0199881	-0.466593	0.551109	-0.249191
IFIT3	ENSG00000119917	ncRNA	6.41171	7.63443	7.44953	7.50073	5.31833	7.3228	7.27325	6.98158	4.59464	6.29253	4.70805	5.58337	8.66553	6.95104	7.53917	8.8	7.39854	9.02838	9.19136	7.26818	6.04761	7.84164	8.02886	6.59757	7.23482	8.49723	7.74764	6.49137	6.29344	7.75115	5.9101	6.38333	6.44413	7.52591	7.25916
CCNT2	ENSG00000082258	ncRNA	9.6089	9.27414	9.29506	9.30178	9.82497	8.94987	9.37664	8.83657	9.1173	8.78738	8.59461	8.57566	9.99462	9.30219	9.56753	9.13594	9.82823	10.2163	10.0566	10.1932	9.48734	10.2012	10.0337	10.2288	9.19638	9.55144	9.89363	10.416	9.58449	10.1009	9.82727	9.87917	9.62202	9.41296	10.6037
CCNT1	ENSG00000129315	ncRNA	10.1179	10.3515	10.9737	10.382	10.0264	10.0197	10.5015	10.0023	9.64752	9.90442	10.1291	10.0358	9.87565	9.75533	10.1004	9.89217	10.7495	10.8718	10.6422	11.207	10.8307	11.3062	10.8534	11.2523	9.33771	9.91255	10.5968	11.5059	10.3145	11.0566	10.7361	10.8512	10.0496	9.966	11.4909
KIAA0430	ENSG00000166783	ncRNA	8.42791	9.56419	9.60734	8.54191	7.70426	8.99239	9.04101	8.36982	7.94684	8.85606	8.90312	8.25003	8.96567	9.50741	9.66744	9.07377	9.74857	9.60955	9.76209	9.8248	9.30775	9.91298	9.45669	9.518	9.88716	9.47041	9.22993	9.49492	9.28911	9.3119	8.89647	9.31896	9.30157	9.86469	9.59397
POP5	ENSG00000167272	ncRNA	7.13271	7.17808	6.99504	7.45649	7.65335	7.14759	7.23036	7.77142	6.996	7.38532	7.44617	7.9662	6.83336	7.17285	6.86296	7.32949	6.78141	6.77397	6.80392	7.6263	7.41439	7.31755	7.01229	7.46902	6.78676	7.20374	7.44798	7.37546	6.93289	7.68467	7.49078	7.11096	6.87789	7.45084	7.53544
WRAP53	ENSG00000141499	ncRNA	4.0016	3.96462	4.89398	4.53019	5.71489	5.35646	4.14998	5.58933	6.43524	5.13172	5.28801	5.38973	6.35077	5.31078	4.9225	5.00894	4.50795	3.59722	4.20222	3.86374	4.03501	3.75538	3.61471	4.59405	5.5517	5.28585	5.36281	4.42935	4.54638	5.06919	4.6691	5.08001	6.0545	5.72515	5.64443
BAZ2A	ENSG00000076108	ncRNA	10.5553	10.3701	9.91354	10.0394	9.74027	9.99298	9.63892	9.67214	10.1615	9.93912	9.80876	9.68096	11.0179	10.639	10.2621	10.8267	10.1885	10.0095	10.357	9.9889	10.4301	10.0779	9.33188	10.4543	10.7697	10.8056	10.3215	10.2202	10.7567	9.93969	9.48735	10.1341	10.3402	10.5252	10.6144
BAZ2B	ENSG00000123636	ncRNA	10.579	10.9669	11.0867	11.0157	10.8063	10.6517	10.8767	10.7736	10.7857	10.5972	10.6481	10.8799	11.5926	11.2594	11.6238	11.6998	11.9504	11.6168	11.5873	11.5388	11.0578	11.6341	11.4401	11.3754	11.7871	11.4033	11.2218	12.2766	11.2027	11.861	11.1647	11.2719	11.7468	11.4615	12.3435
RPS11	ENSG00000142534	ribosome	14.3159	13.8199	13.5858	14.0121	14.584	13.8252	13.8195	13.9858	14.6777	13.6646	13.5357	13.7615	13.7909	13.6597	13.0493	13.6033	11.5433	12.176	12.5993	12.9058	13.4871	12.3667	12.1835	13.1895	13.8875	13.1517	13.4507	12.7615	13.8342	12.5609	12.6304	12.6751	13.3608	13.6243	12.8216
MRPS34	ENSG00000074071	ribosome	4.94648	5.36829	2.99531	6.11219	5.85705	6.22416	4.75831	6.79016	5.22032	6.64585	6.41192	6.69081	5.59295	6.39346	5.66462	6.49823	3.7983	3.26345	3.86493	3.81575	4.61855	3.18145	3.36383	3.06842	6.90565	6.19168	6.60429	2.79546	5.46624	3.80684	5.68358	4.5487	5.80738	5.60927	3.41892
MRPL36	ENSG00000171421	ribosome	5.85452	4.8386	4.84325	5.24042	5.69311	5.67023	5.663	5.57414	5.43613	5.88126	5.99844	5.78237	4.99211	5.64753	5.26947	5.6726	5.37443	5.42298	5.66217	5.82553	6.01846	6.25579	5.65209	5.27411	6.22402	5.52029	5.74179	4.09949	5.71721	5.72769	4.90726	4.46233	6.04362	5.18194	4.12145
DAP3	ENSG00000132676	ribosome	9.40055	9.01791	9.13832	9.27201	9.48648	9.18787	9.51312	9.28821	9.59574	9.08134	9.27038	9.38126	9.40209	9.33812	8.79234	9.45904	8.95158	9.19197	9.14318	9.68706	9.72505	9.18844	9.06915	9.29708	9.42341	8.91299	8.97742	9.42136	9.10527	9.24075	8.67163	8.62552	8.81578	9.29874	9.64207
MRPL52	ENSG00000172590	ribosome	5.27849	6.04889	5.35452	6.11684	7.06089	6.46899	6.31317	6.67285	6.68453	6.01805	5.7193	6.25862	6.06263	6.28773	5.31806	6.46166	5.47287	5.31138	5.61563	5.89354	6.171	5.92441	5.42586	6.17913	6.94968	6.39264	6.41363	4.9056	6.15225	5.85647	5.00813	4.9384	7.06101	6.23108	4.91537
RPS14	ENSG00000164587	ribosome	13.6903	12.4955	12.1005	12.1347	13.7965	12.3831	12.0727	12.0284	13.6561	11.9959	12.0726	11.3969	12.6541	11.8849	11.0227	11.9753	10.9931	11.6257	11.5766	12.2634	12.577	11.4264	11.7008	12.179	12.7844	12.1203	11.4493	10.7364	12.6909	10.3505	10.8549	10.7288	12.0383	12.4156	10.9516
RPL38	ENSG00000172809	ribosome	11.9038	11.6441	10.7791	11.8682	11.908	11.5349	10.8322	11.7891	11.5436	11.3396	11.1712	11.6981	10.9909	11.0555	10.6002	11.1199	10.7245	10.742	10.8506	11.2176	11.716	10.7987	10.7777	11.7932	11.3697	10.4395	11.2443	9.99027	11.2312	9.86036	10.5139	10.6559	10.7082	11.0742	10.3585
RPS16	ENSG00000105193	ribosome	12.9875	11.9724	10.9626	12.1478	13.3217	12.1686	11.3358	12.4043	13.3635	12.193	12.2592	12.2762	12.5661	12.0648	11.4829	12.1165	9.43706	10.1987	10.382	10.9076	11.2898	10.2187	10.3514	11.032	12.5251	11.7099	11.7611	10.6962	12.1207	9.95002	11.2194	10.9446	11.7668	11.7641	10.8326
RPS9	ENSG00000170889	ribosome	11.0986	11.3573	7.9549	9.81881	11.4034	11.0827	8.01461	9.44413	10.9435	10.7936	10.3356	8.96837	10.5428	10.7191	9.42036	9.89812	6.78029	7.6658	7.77597	8.21031	8.71531	7.74187	7.6899	7.79288	12.2228	11.3408	10.3845	7.58247	10.3706	6.87778	9.69645	9.67282	11.2163	11.4801	7.48077
MRPS18B	ENSG00000204568	ribosome	5.40933	6.36379	5.66711	5.52463	5.45587	6.2282	5.79637	4.86158	5.26582	6.47763	5.99829	4.90754	5.77944	5.52087	4.69229	5.20216	4.74992	5.001	4.98244	4.50904	5.90829	5.0344	5.08471	5.25731	6.20561	6.34207	5.78808	4.9055	7.04906	5.21549	5.67387	5.42335	6.24569	6.04208	3.87799
RPL14	ENSG00000188846	ribosome	12.9564	12.5365	12.3777	12.4227	13.3739	12.7856	12.9404	12.623	13.0753	12.7623	12.8595	12.5838	11.931	12.182	11.515	11.9575	11.7242	11.9096	12.1617	12.5907	13.1312	11.8597	12.2475	12.8761	12.7273	12.2222	12.2958	11.7182	12.8927	11.7568	11.8171	11.7043	12.2691	12.4702	12.0109
RPL37	ENSG00000145592	ribosome	13.245	12.8361	12.5207	13.1356	13.2281	12.799	12.6745	13.0055	13.1482	12.6509	12.4819	12.8389	12.1927	12.3031	11.8668	12.1294	11.8509	12.0039	12.0758	12.478	12.7715	12.0105	12.0425	12.8291	12.526	12.0209	12.5082	11.3776	12.7857	11.6503	11.9648	12.0788	12.1195	12.3889	11.629
MRPL19	ENSG00000115364	ribosome	8.93645	8.72632	9.11296	8.86371	9.51617	9.05572	9.48254	8.92211	9.36977	9.08213	9.16192	8.78292	8.33613	8.30797	8.77693	8.51617	9.7722	9.72871	9.72324	9.69309	9.49334	10.4043	9.60931	9.67631	8.60905	8.53877	8.85477	8.82748	9.19782	9.89611	8.93623	9.36962	8.96967	8.76382	7.81011
MRPL53	ENSG00000204822	ribosome	0.995615	1.32221	0.402237	1.50094	0.989476	1.33932	1.42533	2.02964	0.368091	1.23104	0.757692	1.26039	1.83917	1.24437	1.80315	2.19966	2.08427	1.35148	0.705079	1.83128	0.888177	1.13815	1.54633	0.995137	2.25544	1.42399	1.919	0.54364	1.33939	0.262311	2.20394	1.20804	1.47372	1.05452	0.604905
RPL10A	ENSG00000198755	ribosome	13.4595	12.9282	12.5846	12.7887	13.5464	12.8835	12.6638	12.7637	13.2289	12.7942	12.8557	12.6722	11.8732	11.9725	11.4688	11.6754	11.7013	12.4317	12.226	12.9193	12.8961	12.1597	12.5215	12.6222	12.0867	12.3876	12.4111	11.4793	12.796	11.6084	12.267	11.7474	12.0985	12.3844	11.3799
MRPL33	ENSG00000243147	ribosome	6.05518	6.14164	6.77101	6.67343	7.51557	6.43649	7.0102	6.92118	7.19917	7.24758	7.29524	8.08555	6.84912	7.32263	7.18322	7.30809	8.2627	8.20053	7.87012	8.62675	7.75643	7.55196	7.38102	8.12005	8.01241	7.18283	7.41202	7.33942	7.12985	7.24752	6.7157	7.25952	6.87674	8.64075	7.39171
MRPL24	ENSG00000143314	ribosome	6.29137	6.60445	7.09421	6.85683	5.88755	6.80361	7.33739	7.45703	5.40354	7.10631	7.23098	7.40262	5.75481	6.10926	5.63614	6.3249	6.58053	6.78537	6.75543	7.04858	6.35256	6.94736	7.10893	7.01884	6.37853	6.72093	6.89495	6.17584	6.11545	6.81985	6.69353	5.68813	6.8119	6.72515	5.56695
MRPL38	ENSG00000204316	ribosome	1.98804	1.71541	1.41997	1.25302	0.970485	1.09366	0.11087	0.46482	0.659933	1.48665	1.74605	0.414963	2.58667	1.47658	0.820611	1.45394	0.054824	-0.00234462	0.436906	0.4176	0.0473392	0.00979034	0.948405	-0.039111	0.876894	0.757081	0.53713	1.01185	0.497734	0.442771	1.09832	0.587725	1.51602	0.780683	0.33161
MRPL12	ENSG00000262814	ribosome	2.48368	3.14103	1.30421	1.3376	3.47842	3.9011	0.643577	3.97389	2.57914	4.05224	2.32549	3.12577	2.73758	2.49443	2.88145	3.3669	1.59765	0.998155	0.338023	1.5223	1.15337	1.43572	0.304062	0.323622	1.96409	2.7633	3.80806	1.67164	0.398619	0.343928	3.18575	2.26878	2.18241	0.663776	0.963024
RPS28	ENSG00000233927	ribosome	8.72649	8.45775	5.95271	7.98919	9.06814	8.83012	6.11035	8.32907	9.1728	8.56303	7.73578	8.06133	7.95301	8.1399	7.17313	7.68465	4.43085	5.32258	5.1453	5.52639	6.5109	5.09408	5.44168	6.45562	8.31126	7.80103	8.13669	4.46032	7.00621	4.42126	7.01931	6.95646	7.68461	7.5282	5.00805
RPL12	ENSG00000197958	ribosome	13.0024	13.1899	12.9992	13.1063	12.727	13.0785	13.0278	12.998	12.2561	13.0772	13.2914	13.0763	11.7489	12.3057	11.8789	11.8342	11.9241	12.6065	12.6074	12.766	13.121	12.1113	12.719	13.0575	12.5156	12.137	12.8445	11.9301	12.42	11.8481	12.7001	12.413	12.0947	12.3519	12.2489
RPS18	ENSG00000231500	ribosome	12.7288	13.2862	12.937	12.8675	12.714	13.1448	13.0505	12.5521	12.3959	13.1443	13.0667	12.4556	11.2655	12.2448	11.5271	11.872	10.9836	12.127	12.2706	12.7173	13.5298	11.7416	12.4411	12.6224	12.8289	12.8485	12.5875	11.6091	13.3197	11.6881	12.305	11.9812	12.6054	12.7985	11.858
MRPL47	ENSG00000136522	ribosome	7.74226	7.04215	7.30881	7.49284	7.75372	7.56573	8.07482	7.7985	8.33755	7.78485	7.98079	8.128	7.41257	7.43097	7.70275	7.34759	7.90746	8.09026	8.23504	8.5771	8.83958	8.38962	8.14231	8.36781	7.43866	7.37529	7.62565	7.8533	8.02138	7.89796	7.61468	7.5209	7.83007	7.51812	7.96101
RPLP1	ENSG00000137818	ribosome	12.9448	12.4485	10.1483	12.3605	13.3733	12.46	10.5015	12.4861	13.3814	12.3667	12.0768	12.1787	12.1507	12.0758	11.2994	11.7807	10.0009	10.3598	10.4757	10.7357	11.0608	9.92032	10.0153	10.4134	12.8611	12.3806	12.4065	9.80232	11.5229	9.41201	11.5866	11.0784	11.8914	11.3528	9.90349
MRPS11	ENSG00000181991	ribosome	7.51879	6.13801	5.34547	6.3084	7.56663	6.70056	6.02223	7.04799	7.48742	6.77126	6.59539	6.59845	7.1266	6.72442	6.42061	7.08885	6.02894	5.68883	5.3938	5.74745	5.30047	5.86452	5.75919	5.92286	6.6972	6.52497	6.25636	6.13631	6.4792	6.02234	6.2426	5.98038	6.63444	7.03345	6.00662
MRPS17	ENSG00000239789	ribosome	5.19404	5.50905	5.03239	4.96181	5.71783	5.88592	5.64474	5.60387	2.28399	5.42983	5.65556	4.87068	5.2036	5.2499	3.80877	5.06784	4.34879	4.68917	4.63125	5.52866	4.7284	5.25674	4.92006	5.02441	5.54173	5.32004	5.15171	4.70762	5.11127	5.31258	5.11804	5.24532	5.69893	4.59635	5.32772
MRPL48	ENSG00000175581	ribosome	7.75941	7.29867	7.65913	7.94492	8.15709	7.80997	8.28683	8.36755	7.72327	7.7373	7.65868	8.26487	7.06474	7.43453	7.41803	7.76083	7.95007	8.02021	7.75717	8.05172	8.66413	8.3117	8.07581	8.25143	7.34764	7.48421	7.37054	7.29162	7.53642	7.40424	7.07356	6.64037	7.75773	7.75651	6.80046
MRPL28	ENSG00000086504	ribosome	3.98939	4.93675	1.54692	5.01596	5.53923	5.35751	3.4913	5.76904	4.95165	5.10939	4.33056	5.27569	5.97328	5.63974	5.31904	5.87284	3.23345	2.78961	2.63546	3.51339	3.99025	3.61899	2.15264	3.25638	6.81448	5.86322	5.32905	2.99887	4.55686	3.49265	3.38255	3.74456	5.87958	4.83893	2.75065
MRPL34	ENSG00000130312	ribosome	4.50957	6.05455	5.84114	6.72628	5.50799	6.35122	5.84782	6.83849	4.87263	6.31455	6.54295	6.93872	5.88998	6.60946	6.21858	6.94147	6.49021	6.06092	6.51832	5.83973	6.70999	6.39902	6.03704	5.65363	6.94566	6.19758	6.86019	5.21134	6.02352	5.53281	5.52255	5.44701	6.13695	5.98993	5.27837
RPS3	ENSG00000149273	ribosome	13.7753	13.5545	12.7682	13.7759	13.7392	13.4399	12.7649	13.6137	13.5032	13.3264	13.1687	13.5178	12.2259	12.5611	11.4176	12.5203	10.8036	11.5552	11.5793	12.0322	12.915	11.4694	11.7928	11.9223	12.9094	12.926	13.0582	11.4547	13.4311	11.4619	12.4213	11.9436	12.8483	12.9696	11.2732
RPS27A	ENSG00000143947	ribosome	12.8442	13.4405	13.4441	13.1555	12.8918	13.233	13.4487	12.9603	12.6314	13.2404	13.0193	12.9927	11.8018	12.7534	12.5079	12.117	13.1006	13.3453	13.0672	13.5407	13.7853	13.1138	13.2824	13.6233	12.6621	12.3575	12.8594	12.5546	13.1524	12.5107	12.8576	12.6033	12.2555	12.8247	13.032
MRPL4	ENSG00000105364	ribosome	6.09039	6.55381	3.98185	6.86208	7.6271	7.22183	4.37636	7.96124	7.37354	7.41355	7.42418	7.78694	6.22887	6.33338	6.20776	6.52163	2.91695	2.39147	3.43328	3.38557	3.46272	3.66394	3.63657	4.67888	6.10012	6.28789	7.21086	4.09283	4.52579	4.2238	7.27366	6.45669	6.17634	5.66948	3.54758
MRPS12	ENSG00000128626	ribosome	2.12208	4.22601	2.01563	4.14636	5.66178	4.92533	3.40931	5.50158	4.23433	5.19461	4.97702	5.88377	4.2865	5.0551	4.35425	5.25419	3.30523	2.71512	3.21786	3.3565	3.52306	3.44376	2.91768	2.83623	5.87075	4.91169	5.41852	2.90169	3.78674	1.03303	4.33533	3.75848	5.09182	4.63429	2.63926
MRPL54	ENSG00000183617	ribosome	5.25069	4.18553	3.35178	4.42699	6.03615	5.03742	4.23069	5.07324	6.42445	4.86484	4.82196	4.91428	5.50603	5.75275	4.07501	5.30584	1.28426	1.09815	2.13805	2.32192	3.52635	2.33838	0.940187	3.60594	5.51926	5.01971	4.73983	3.50352	3.86244	3.00849	2.67566	3.67104	5.06189	5.42334	3.10781
RPL32	ENSG00000144713	ribosome	12.5104	12.203	12.1446	12.0507	12.4433	12.1281	12.2513	12.0225	12.0907	11.9646	11.9856	11.902	11.2244	11.3149	10.7237	10.979	10.5338	11.2952	11.3449	11.8892	12.1486	11.2524	11.4914	12.2846	11.5043	11.2178	11.4485	10.8484	11.776	10.9353	10.8869	10.9722	11.4141	11.5542	10.9239
MRPL15	ENSG00000137547	ribosome	7.50776	7.01255	7.6475	7.30512	6.17875	7.39116	7.98268	7.84832	7.00683	7.75145	7.86999	8.04364	6.69874	7.01676	7.05962	7.11161	8.54784	8.0632	8.42303	8.00369	9.08551	8.36155	8.52404	7.80211	7.65019	7.16115	7.64918	7.39954	8.43986	7.78711	7.46737	6.28403	7.12694	7.16205	7.29959
RPS13	ENSG00000110700	ribosome	13.5793	13.4874	13.3822	13.3473	13.6048	13.4277	13.5952	13.2493	13.5807	13.4686	13.4709	13.2104	13.1131	13.481	13.4836	12.9464	12.9288	13.4697	13.3238	13.664	14.4518	13.3379	13.2762	13.7416	13.1409	12.6572	13.1507	12.874	13.5817	12.539	13.1008	13.2037	12.6844	13.0584	13.2022
MRPL10	ENSG00000159111	ribosome	7.90578	7.21974	7.09412	7.5195	8.09562	7.22536	6.95299	7.56304	7.17894	6.91141	6.92259	7.4095	7.45068	7.11855	6.52033	7.2054	6.75145	6.42813	6.89397	6.84775	6.77454	6.68092	6.4493	6.93565	7.5238	6.60463	6.97233	5.86034	7.03617	5.83044	6.50191	6.18137	6.92072	6.8526	6.16955
RPS8	ENSG00000142937	ribosome	14.5541	13.7285	12.9384	13.6912	14.7181	13.666	13.0769	13.629	14.5705	13.5955	13.4753	13.457	13.2894	13.1029	12.5115	12.743	11.1332	11.8609	12.0546	12.2685	12.7969	11.6019	12.0307	12.3516	13.4899	13.3709	13.3424	11.8278	13.7497	11.7615	13.2761	12.6457	13.1159	13.1664	11.843
RPL4	ENSG00000174444	ribosome	14.6581	13.8143	14.1372	13.7011	14.7071	14.0038	14.3554	13.819	14.6704	14.0396	14.391	13.8956	13.8587	13.7016	13.6406	13.3842	13.3935	13.7056	13.785	14.2857	14.5368	13.6659	13.7309	13.9191	13.5196	13.5272	13.691	13.5355	14.1863	13.5562	14.0442	13.5593	13.5139	13.7968	13.9205
RPS21	ENSG00000171858	ribosome	9.37337	9.25766	8.51047	9.3684	9.87922	9.53782	8.85949	9.83409	9.45088	9.52146	9.06427	9.79253	8.18628	8.6155	8.21956	8.11489	7.5096	7.79786	7.96143	8.10072	8.75537	7.8586	8.06391	8.81557	8.45977	7.89649	9.22056	7.60537	8.50072	7.27176	8.43	8.05045	8.29818	8.10553	7.66776
MRPS24	ENSG00000062582	ribosome	3.60071	2.48511	2.19653	1.77013	2.21259	2.27581	2.48813	3.02866	4.26568	2.66588	2.07325	2.82916	4.094	2.59818	2.79948	2.55782	0.767569	1.55153	2.96641	2.05886	1.72366	1.87218	2.03096	0.580088	2.57533	2.24267	1.87872	2.30633	1.53853	2.10797	1.44935	2.19218	2.30576	2.72936	3.3405
RPL19	ENSG00000108298	ribosome	13.9851	13.4559	12.2661	13.6391	14.1695	13.4885	12.4413	13.7102	14.1454	13.5341	13.5005	13.7622	13.2192	13.2501	12.8096	12.9653	10.9769	11.2613	11.5094	11.7473	12.4223	11.1009	11.3874	11.9658	13.0198	12.5352	13.1109	11.4885	13.1873	11.0039	12.7183	12.5124	12.5412	13.0007	11.6951
RPS27	ENSG00000177954	ribosome	12.7914	13.1561	13.2492	12.6933	12.8514	12.8999	13.3449	12.4643	12.9505	12.6644	12.6939	12.2288	12.049	12.7056	12.3158	11.7977	12.8771	13.4555	13.2512	13.6873	13.6472	13.1611	13.0417	13.9789	12.9373	12.5424	12.7805	12.5099	12.7984	12.244	12.1305	12.458	12.5087	12.8699	12.8711
RPS27L	ENSG00000185088	ribosome	8.14638	7.63893	8.04804	7.99029	8.40604	7.78529	8.26311	8.24968	8.15094	7.78303	7.85371	8.13998	7.76876	8.07926	8.19442	7.84885	8.72885	8.73179	9.73178	8.65349	9.68755	9.05563	8.8695	9.12528	9.13823	7.80589	8.92024	8.32653	9.12513	8.1356	8.01836	8.1309	8.17302	8.39155	8.02357
MRPS18A	ENSG00000096080	ribosome	5.76113	5.5019	5.05134	5.15671	5.69142	5.53976	5.29409	5.71127	4.69082	5.40281	5.11345	4.82653	5.17559	5.72614	4.79735	5.56491	3.39396	2.9645	4.44266	4.43419	4.64651	4.01204	3.76817	4.63611	5.7498	5.3713	5.6917	3.50496	6.16708	4.22428	4.73582	4.34632	5.37933	5.63667	4.53594
RPS2	ENSG00000140988	ribosome	12.3838	12.3567	10.7906	11.8429	12.7125	12.2766	10.9053	11.7977	12.2844	12.0603	12.422	11.5208	11.164	11.541	11.1296	10.9843	9.1373	9.15073	9.5198	10.0078	10.7046	9.33795	9.48649	10.3631	12.4447	11.6471	11.7735	9.4581	11.2952	9.2431	11.3656	11.0459	11.8021	11.4364	9.25565
MRPL41	ENSG00000182154	ribosome	3.14051	4.08557	2.56141	4.10286	4.92405	4.56599	1.87359	5.02714	3.68177	3.94577	3.33393	4.69576	3.76548	4.94426	3.19843	4.62555	3.15731	1.46861	2.41747	1.9589	1.65152	2.19183	1.92941	1.32591	5.78222	4.49928	5.5479	2.71984	3.40856	2.23892	3.44215	3.52272	5.07463	3.72238	2.91972
MRPS7	ENSG00000125445	ribosome	6.96904	6.72541	6.86511	7.35641	7.89953	7.43293	7.14132	7.8921	7.33073	7.42059	7.71067	7.95727	7.21892	7.35759	7.00075	7.9625	6.56134	6.92141	6.7707	6.76834	6.66951	7.30278	7.14828	5.94331	7.59559	7.42181	7.53155	7.07242	7.19456	6.83801	7.25682	6.12601	7.38569	7.50743	6.3176
MRPS28	ENSG00000147586	ribosome	4.60563	5.2494	5.38324	5.45826	6.17432	5.59034	5.23437	6.26935	5.92251	6.04903	5.73	5.50601	5.15144	5.3031	5.80766	5.69216	5.58858	5.30055	5.27039	5.26445	6.608	5.77487	5.65598	4.94381	4.27336	5.44766	5.23757	5.6815	6.16674	4.90435	5.93737	5.05474	5.0558	5.53966	5.15125
FAU	ENSG00000149806	ribosome	11.3299	10.408	9.13	9.87888	11.8003	10.2156	9.2323	9.85377	11.9392	9.83057	9.7223	9.3757	11.3766	10.4482	9.50335	10.381	8.06833	8.40419	8.8457	8.93016	9.87764	8.56745	8.32652	9.44545	11.0429	10.1838	9.75317	8.97245	10.1475	8.40567	8.74997	9.08204	10.2473	10.3639	9.03027
MRRF	ENSG00000148187	ribosome	7.63642	7.12623	8.0272	7.69083	7.75397	7.93932	8.23237	8.3026	8.41676	8.15115	8.41501	8.43451	7.97586	7.8563	7.84203	7.90272	8.21226	7.787	7.64725	8.20774	8.32153	7.71831	7.53909	8.31615	7.80823	7.76361	7.73388	7.91912	8.09179	8.15209	7.71365	7.68667	7.7401	8.02854	7.53562
MRPS33	ENSG00000090263	ribosome	7.74151	7.82247	8.12409	8.26728	7.65843	7.79909	8.35231	8.31502	8.2718	8.04707	8.36602	8.65316	6.75693	7.39283	7.18732	7.35114	8.6106	8.49378	8.12321	8.71468	8.37689	8.40567	8.43567	8.63767	7.88141	7.47322	7.80177	7.75578	7.84944	7.73134	7.90798	7.48265	7.83323	7.99591	6.77411
MRPS35	ENSG00000061794	ribosome	8.93135	7.96953	8.31054	8.01608	9.12553	8.41709	8.96715	8.56353	8.88072	8.51779	8.48651	8.51866	8.14479	8.07313	8.13073	8.15304	8.42733	8.74064	8.74655	8.8227	8.89588	8.87774	9.00403	8.93374	7.92772	8.05612	7.90342	8.39815	8.46063	8.40704	8.40268	7.96467	7.85339	8.0309	8.04769
RPL10	ENSG00000147403	ribosome	12.7885	13.1134	12.13	12.1915	13.0017	13.0502	12.3862	12.2095	12.9148	12.8805	12.9634	11.8854	12.2511	12.7124	12.2477	11.8076	10.2863	10.8853	11.3042	11.3575	11.9986	10.7823	10.9047	12.0207	12.8584	12.2877	12.7193	11.2518	12.9219	10.9911	12.0309	12.2656	12.3775	12.7279	11.5904
MRPL20	ENSG00000242485	ribosome	7.02805	6.99182	7.16596	6.53701	7.99704	7.40744	7.69735	7.4656	8.47403	7.64775	7.72498	7.19686	7.58034	7.47848	7.29167	7.7126	7.21734	7.01922	7.72566	7.65014	8.06929	7.46637	7.71481	7.12209	7.86447	7.06389	7.33511	6.85609	7.63954	6.88389	7.19219	6.76399	7.46242	7.78377	7.38304
MRPL30	ENSG00000185414	ribosome	6.88862	6.7141	7.4506	7.06627	7.94093	7.21927	7.81358	7.16306	6.76878	7.12875	7.54216	7.06711	7.1787	6.89374	7.10244	7.12351	7.75837	7.53175	7.52717	8.06038	7.82666	8.03639	7.35386	7.80789	6.63144	6.44983	7.01174	7.01488	6.82468	7.56716	6.99913	7.04734	6.60448	6.83533	6.42251
RPS26	ENSG00000197728	ribosome	8.80901	8.60915	7.73293	8.96708	9.23574	9.0613	8.13921	9.11305	9.11835	9.34362	8.95784	8.88782	8.11918	8.8724	7.78989	8.41109	8.0603	8.63056	8.40835	8.68886	8.23824	8.25807	8.74895	9.12004	10.0135	9.95207	9.51711	7.89271	9.1726	7.93923	9.14458	8.61201	9.02167	9.30475	8.14326
RPS29	ENSG00000213741	ribosome	10.2581	9.98443	9.39782	9.60886	10.3012	9.92133	9.67103	9.8189	10.3073	9.77081	9.61855	9.64516	9.34871	9.4277	8.78334	8.8046	8.66169	9.00082	9.19392	9.25774	9.52647	8.8516	9.04681	9.9395	9.07829	8.86461	9.52357	8.37509	9.38696	8.57183	8.54721	8.78167	9.2313	9.141	8.66865
MRPS22	ENSG00000175110	ribosome	7.87157	7.75797	7.82202	7.58412	8.88809	8.07343	8.56278	8.27455	7.82497	8.24276	8.44075	8.06157	8.01077	8.34031	8.44452	8.12012	7.73343	8.34846	8.43235	8.58849	8.75389	8.4277	8.45961	8.27569	7.35409	7.67537	7.95148	8.29694	8.68105	8.24422	8.43035	8.31254	8.08648	7.73943	8.6817
MRPL35	ENSG00000132313	ribosome	6.33771	7.97209	8.28473	8.68679	7.38774	8.60164	8.99127	8.93897	6.80251	8.70348	9.12077	9.08066	7.22517	7.7715	7.72066	8.23614	8.81036	9.06918	9.00879	9.32381	9.39612	9.55425	9.26361	8.78937	7.95886	8.30094	8.7195	8.27775	8.7661	9.53383	8.72434	8.37413	8.66554	8.66594	7.63098
MRPS9	ENSG00000135972	ribosome	5.93264	6.69389	6.40874	6.41222	6.24909	6.8281	6.98784	7.31989	5.83057	7.00843	7.15386	7.27376	5.33416	5.83061	5.95522	6.4105	6.31232	6.94689	6.76698	6.36811	6.621	6.25478	6.65702	6.17744	5.54444	6.45529	6.87536	6.05941	6.39228	6.38405	6.91283	6.23331	6.25216	6.02432	5.8958
RPL17	ENSG00000265681	ribosome	9.42441	8.14195	8.44849	7.11901	9.15427	7.88405	8.13489	8.02751	8.16256	7.36844	7.33652	6.25661	8.09637	7.26964	7.37043	7.56899	8.20934	8.12927	8.3082	8.38545	7.98995	8.47837	8.28759	8.05112	5.48601	6.78856	7.08751	7.42767	7.88537	5.09223	7.58468	7.52614	7.45782	6.66892	7.28651
MRPL50	ENSG00000136897	ribosome	6.23882	7.68591	8.33672	7.68541	6.54867	7.22357	7.41097	7.15787	5.11457	7.20705	7.12952	6.79178	5.24071	6.50314	6.48417	6.82356	7.94287	8.35805	8.23572	8.24401	7.77889	8.5791	7.9678	8.23773	6.32263	7.07753	7.32309	7.17361	7.4382	8.02954	7.20997	7.27891	7.15505	7.04841	7.16865
MRPL17	ENSG00000158042	ribosome	6.86647	6.33883	6.79773	6.8718	6.0909	6.56532	6.53824	7.66783	5.28743	7.16859	7.33953	7.77872	4.96486	5.51885	5.46135	6.38278	5.92431	6.27265	6.9405	6.43201	5.78341	6.81269	6.54218	5.211	7.12459	6.59108	7.00825	5.5786	6.61997	6.7943	6.71248	6.11	7.15704	6.40781	5.61556
RPL26L1	ENSG00000037241	ribosome	5.60313	5.34694	6.23817	6.21082	5.75622	6.373	6.70866	6.78494	6.86226	7.05325	7.17311	7.06768	6.30976	6.54833	6.27939	6.14262	5.94425	6.02352	5.89014	6.55954	7.01259	6.55518	6.1095	6.22388	7.32881	6.32667	6.55343	6.43662	7.00804	6.46671	6.51658	5.65503	6.86114	6.90043	5.53053
RPL26	ENSG00000161970	ribosome	11.8868	10.8996	11.1938	10.6755	12.0816	10.8515	11.3894	11.3863	11.6484	10.744	10.8128	10.62	10.9528	10.3885	10.0255	10.5529	11.2925	11.3361	11.08	11.5853	11.6477	11.3349	11.1773	12.0882	9.47518	9.60306	10.3095	10.3183	10.6255	9.59493	9.97667	10.059	9.96511	10.1001	10.5899
RPL6	ENSG00000089009	ribosome	13.5053	13.6162	14.272	13.4627	13.7352	13.8857	14.5358	13.5345	13.6387	13.9033	14.1346	13.5193	12.9226	13.688	13.4081	13.0672	13.1142	13.4443	13.1431	14.0596	13.9002	13.4101	13.6387	13.3434	13.7601	13.4971	13.3283	13.6975	13.6435	13.4353	13.6169	12.8981	13.4451	13.6169	13.8512
MRPL11	ENSG00000174547	ribosome	7.55408	6.91625	6.88733	7.02394	8.01617	7.24173	7.19945	7.92381	7.71806	7.68634	7.78621	7.98928	6.52269	6.91122	6.3984	6.9204	5.41687	5.49408	5.98935	6.04178	6.86913	5.85526	5.98818	6.06994	7.05252	7.00964	7.25774	6.03589	7.12469	6.23368	6.45719	6.13501	7.01742	6.82778	5.96603
MRPS26	ENSG00000125901	ribosome	5.29986	6.14241	5.53257	6.53442	6.00801	6.74763	5.88385	7.08894	5.68054	7.20569	7.06514	7.15381	4.9223	5.39952	5.1632	6.41298	4.35206	3.60453	4.20589	3.97357	4.23521	4.32523	4.11932	4.11136	6.27461	5.85295	6.12494	3.88185	5.30436	5.48057	6.22257	5.44943	6.35678	6.09441	3.85801
RPL30	ENSG00000156482	ribosome	14.1813	13.1241	13.4185	12.7986	14.0515	12.6922	13.1542	13.0443	14.0625	12.4943	12.6312	12.1596	13.3817	12.4886	12.2009	12.6542	12.6542	13.0063	12.8547	13.3809	13.8445	12.8937	12.748	13.7065	12.0091	12.1996	12.3138	12.3251	13.3828	11.4317	11.9732	12.2434	12.2937	12.8821	12.7876
MRPS18C	ENSG00000163319	ribosome	5.81108	6.44716	6.02735	6.05651	6.01912	6.1552	6.33142	5.87413	5.10608	6.20737	6.02688	5.46974	6.05683	7.0077	6.3853	6.56981	6.49397	6.47775	6.83845	6.44527	6.63023	6.95259	6.89367	6.12205	5.67251	5.22351	6.32194	5.96882	5.97759	6.42618	6.24956	6.20705	6.10176	5.51451	6.40207
MRPL45	ENSG00000278845	ribosome	6.58448	6.59983	6.57153	4.95978	6.20064	6.57071	6.79861	5.63808	6.74189	6.56404	6.34212	5.40593	5.64354	6.06229	5.69328	5.86168	6.652	6.69204	6.40584	6.83319	7.0894	6.55529	6.24912	6.98625	6.25615	6.15012	5.43813	5.60054	6.66045	6.13199	5.81258	5.79623	6.66016	6.0156	5.40281
RPLP2	ENSG00000177600	ribosome	13.2576	12.9467	10.6034	12.6922	13.5094	12.7893	10.8166	12.712	13.561	12.6986	12.3494	12.4256	12.6471	12.7649	12.1913	12.479	9.58829	9.88885	9.99369	10.4114	11.783	9.87881	9.82543	11.0381	13.2595	12.207	12.4632	9.91514	12.181	9.29803	11.8926	12.2113	12.347	12.4075	10.1359
RPS24	ENSG00000138326	ribosome	13.4398	12.8281	13.1134	13.2815	13.6058	12.8368	13.3104	13.2489	13.3153	12.8431	12.8871	13.27	12.2633	12.3269	12.1121	12.2406	13.02	13.1171	13.0642	13.5581	13.5674	13.0842	13.0739	13.986	12.393	11.8539	12.6525	12.3703	12.5098	12.2895	12.2014	12.3835	12.0946	12.4288	12.6359
MRPL9	ENSG00000143436	ribosome	8.7605	7.83617	8.26865	8.11835	8.696	8.30129	8.7861	8.79515	8.96156	8.30594	8.57741	8.52752	7.85015	7.6927	7.08324	7.75264	7.92303	8.28238	8.49231	8.23533	8.83124	8.31351	8.09884	8.45433	7.83842	7.82939	8.3307	8.00672	8.11229	8.23806	7.91028	7.57223	7.87024	7.97227	7.49377
RPL27	ENSG00000131469	ribosome	12.3972	11.964	11.5649	12.0777	12.5921	11.9924	11.9141	12.0727	12.2314	11.8294	11.8306	11.9412	11.8183	11.8704	11.4988	11.8131	11.228	11.6028	11.6591	11.9833	12.4418	11.6047	11.6779	12.196	12.043	11.3105	11.6264	11.0697	12.2413	10.8609	11.0684	11.1221	11.2872	11.8189	11.4889
RPL24	ENSG00000114391	ribosome	12.8928	12.4054	12.4104	12.2996	12.9269	12.3284	12.662	12.2216	12.5766	12.1775	12.1031	12.0569	11.794	11.6902	11.242	11.4817	12.1503	12.3619	12.3564	12.9455	13.0342	12.3761	12.4088	13.1114	12.0244	11.5172	11.7714	11.6842	12.176	11.6778	11.4533	11.35	11.7986	11.9385	11.753
MRPS30	ENSG00000112996	ribosome	9.36143	9.23807	9.61315	9.32588	9.49021	9.39515	9.58973	9.26455	9.05392	9.39502	9.34774	9.32117	8.27533	8.58317	8.77923	8.49733	9.57749	10.0137	9.83268	10.1044	9.34142	10.2083	9.88429	10.096	8.43483	9.10509	9.23316	8.56119	9.11653	10.115	9.56013	9.63217	9.19064	8.96817	7.95512
MRPL37	ENSG00000116221	ribosome	9.1745	8.18282	8.58663	8.32878	9.84764	8.70136	9.03161	9.22753	9.56992	8.91613	9.18188	9.42521	8.72529	8.25641	7.86103	8.10156	8.10044	8.37634	8.50329	8.61792	9.19466	8.32689	8.43604	8.84484	8.70229	8.77761	8.56976	7.43156	8.9334	8.03882	8.17794	7.67313	8.67373	8.5938	7.48031
RPS5	ENSG00000083845	ribosome	13.5503	12.8891	10.8627	12.884	13.6204	12.8741	10.9358	12.9535	13.4597	12.7432	12.5156	12.6799	11.6234	11.8121	11.0584	11.706	8.45124	9.2129	9.43206	10.0655	10.775	9.19012	9.33964	10.1747	11.9375	11.9859	12.0222	9.19894	12.4987	9.51856	11.7579	11.6331	12.1038	11.9362	9.32263
MRPL44	ENSG00000135900	ribosome	7.68695	6.8543	7.02055	6.3211	7.90702	7.32345	7.55155	6.8436	7.9301	7.14559	7.34958	7.00365	8.00638	7.198	7.14906	7.0849	7.21341	7.61107	7.79077	8.14772	8.08409	7.80042	7.60593	8.0248	7.53695	7.28839	7.5103	7.23655	7.9783	7.54034	7.01814	6.45953	7.46949	7.01262	7.11414
MRPL22	ENSG00000082515	ribosome	7.04676	7.08885	7.415	7.16583	7.38812	7.28101	7.60623	7.41572	8.14104	7.37584	7.21192	7.28327	7.05604	7.01882	6.44422	6.94952	7.14549	7.16486	7.53456	7.72196	8.09374	7.45048	7.31988	7.34791	7.13714	6.84456	7.25418	6.50005	7.81623	7.49232	7.25709	6.83646	7.54475	7.16359	7.44412
MRPL43	ENSG00000055950	ribosome	6.49755	6.65901	5.98243	6.86213	6.98748	6.59871	6.33054	7.2774	6.88275	6.83231	6.42159	6.96343	6.40621	6.88967	6.72264	7.63395	6.59461	6.57466	6.74433	7.04947	6.72827	6.65704	6.26312	6.59138	7.23425	6.94683	6.90846	6.30919	6.44796	6.20039	6.64496	6.07603	6.82568	6.63115	5.88321
RPS15	ENSG00000115268	ribosome	11.1854	12.3663	8.96666	11.3316	11.2947	12.2346	9.10923	11.7677	11.2084	12.072	10.8087	11.3838	10.2534	11.8589	11.0053	10.9193	7.89786	8.18008	8.02466	8.66943	9.1281	8.10597	8.07145	8.98998	12.2782	11.6168	11.7384	7.74669	10.5669	7.83134	11.3153	11.1692	11.552	10.913	8.05318
MRPL1	ENSG00000169288	ribosome	8.04279	7.65098	8.37334	7.36645	7.71003	7.53297	8.52713	7.29763	7.11715	7.76778	8.0532	7.25575	6.53781	6.23694	6.54974	5.8938	8.15763	8.52331	8.2527	8.57369	8.40753	8.62314	8.54892	8.74206	6.61527	7.02605	7.36129	7.31296	7.06472	8.23239	8.32539	7.85621	7.51745	7.1099	6.40442
MRPL18	ENSG00000112110	ribosome	7.57938	8.1558	8.57975	8.43082	7.77354	8.6744	8.97011	8.85358	7.26557	8.85229	9.15961	9.13719	6.95766	7.88248	8.04533	8.51754	8.94681	9.15081	9.32839	8.95662	9.62446	9.40565	9.20102	8.5795	8.60794	8.64775	9.2751	8.62988	9.31704	8.92133	9.04968	7.98115	8.9322	8.78644	7.81002
MRPS10	ENSG00000048544	ribosome	8.64208	8.21498	9.11819	8.14392	9.10604	8.82697	9.30368	8.61344	8.7444	8.80556	9.20045	8.62065	8.53882	8.64291	8.91784	8.79457	9.92844	9.56441	9.56845	9.80663	10.1653	9.91734	9.43839	9.61562	8.77496	8.5221	8.91622	9.39756	9.54865	9.4967	9.37498	9.23745	8.83942	8.95962	9.31035
RPL3	ENSG00000100316	ribosome	14.9356	14.554	13.6665	14.6014	14.8678	14.4343	13.5948	14.4841	14.6164	14.3253	14.3379	14.3865	13.4708	13.4225	12.7832	13.2434	11.8234	12.2778	12.206	12.5645	13.1601	12.0709	12.8273	12.7601	13.6746	13.8444	13.7641	12.1742	13.9506	12.2549	13.8862	13.2401	13.718	13.8102	12.4113
RPL3L	ENSG00000140986	ribosome	-0.841882	0.25669	-0.725132	0.240019	-0.843022	-0.231018	-0.705555	-0.342203	1.55074	-0.478214	-0.282683	-0.359792	-0.825209	0.162118	-0.664823	-0.389207	-0.789002	-0.306174	-0.838518	-0.843191	-0.793548	0.526686	-0.395649	1.07179	-0.81529	0.328645	-0.813781	-0.544956	-0.313419	-0.0431696	-0.740893	-0.801032	-0.680598	-0.690749	-0.470006
RPLP0	ENSG00000089157	ribosome	13.0075	12.8681	12.3959	12.8263	13.3929	13.0232	12.7447	12.9145	13.0137	13.0627	13.0539	12.9139	11.5826	11.8871	11.3674	11.4057	10.6443	11.2989	11.552	11.7488	12.2852	11.1781	11.5121	11.8123	12.4724	12.509	12.4079	11.2089	12.7261	11.3918	11.9422	11.6763	12.4433	12.1493	10.8854
RPL36	ENSG00000130255	ribosome	9.95314	9.44068	6.64628	9.40806	10.412	9.54757	7.39514	9.74518	9.99412	9.55759	9.46602	9.52929	8.75239	8.94854	7.92735	8.62069	6.0526	6.09091	6.06276	6.4726	7.41511	5.36217	6.02482	6.78289	9.42028	8.81627	9.40885	6.41547	8.26904	5.66227	8.56113	8.16911	8.52086	8.35046	5.60735
UBA52	ENSG00000221983	ribosome	12.5367	11.7415	10.9892	12.0096	12.814	11.8678	11.4492	12.1814	12.9016	11.8718	11.7724	12.0327	12.3793	12.2054	11.3951	12.2167	9.2723	9.69654	10.2085	10.5388	11.2793	9.95455	9.84608	10.9292	12.1564	11.1374	11.5863	10.9006	12.1831	10.1301	10.6387	10.6707	11.2108	12.0034	11.038
MRPL32	ENSG00000106591	ribosome	7.45647	7.19	7.42493	7.44318	7.07378	7.50764	8.06905	7.82558	7.3073	7.49777	7.75762	7.96685	6.52549	6.89136	6.87156	6.9105	7.33373	8.08824	8.17534	7.77212	7.61366	8.09038	8.22131	7.44037	7.31662	7.26608	7.48647	6.55284	7.5019	7.61718	7.63311	6.83281	6.85237	7.27295	6.26315
RPL7A	ENSG00000148303	ribosome	14.1407	13.6542	13.4436	13.5755	14.1619	13.6391	13.6537	13.6251	13.9245	13.5921	13.6487	13.5579	13.0731	12.9579	12.3309	12.8637	11.3609	12.0004	12.2202	12.7725	13.2786	11.9693	12.3392	12.8763	13.3941	13.1253	12.819	12.3349	13.7381	12.4149	12.9575	12.4071	12.8922	13.4067	12.5036
RPL7	ENSG00000147604	ribosome	13.4883	14.02	14.367	13.6376	13.3015	13.8003	14.276	13.3379	13.0933	13.7905	13.7969	13.3255	12.3738	13.3506	13.1506	12.5337	13.5254	13.8114	13.4945	14.1157	14.6742	13.7819	13.9336	13.8408	13.5531	13.3657	13.3384	13.5109	14.1194	13.4444	13.4269	13.0589	13.4986	13.7531	13.7421
RPL7L1	ENSG00000146223	ribosome	9.31303	9.55885	9.85739	9.3924	9.32294	9.97513	10.2932	9.42647	9.3	10.0865	10.2291	9.29015	8.74575	9.21581	9.11175	9.46724	9.82785	9.69377	9.5978	10.1748	10.3181	10.0159	9.93092	10.0126	9.74111	10.0459	9.47673	9.55685	10.0577	10.4448	10.1683	9.59638	9.98381	9.89317	9.14353
RPS6	ENSG00000137154	ribosome	15.161	14.677	15.0991	14.9748	15.1982	14.5239	15.0799	14.7393	14.9705	14.4144	14.5404	14.6649	13.594	13.6771	13.2638	13.5999	14.204	14.691	14.5222	15.0054	15.1109	14.5128	14.7388	14.8423	13.8023	13.9321	14.1349	13.9259	14.259	13.9183	14.1701	13.6152	13.9682	13.7906	14.1262
MRPL3	ENSG00000114686	ribosome	9.79837	9.65035	10.2318	10.0734	10.28	10.2985	10.85	10.6556	10.2019	10.7215	11.0229	10.8789	9.0528	9.61287	9.77841	9.68837	10.0856	10.2111	10.0425	10.5945	10.2997	10.3039	10.4978	10.1908	8.99257	9.44632	9.9169	9.64927	9.67525	10.155	10.236	10.0952	9.58713	9.72087	9.24062
RPS20	ENSG00000008988	ribosome	13.4202	13.1942	13.0351	13.522	13.6855	13.07	13.1635	13.3993	13.4538	12.9559	12.8793	13.3059	12.2654	12.4533	12.0396	12.5036	12.6309	12.9326	12.9673	13.1975	14.0476	12.8502	12.827	13.1477	13.1592	12.4149	12.7146	12.2747	13.738	12.0548	12.2835	12.1524	12.6066	12.9452	12.649
RPL21	ENSG00000122026	ribosome	10.9566	12.3378	12.4154	11.2739	10.9771	12.2059	12.4795	11.2915	10.8474	12.1867	12.1186	11.3407	10.3512	11.9287	11.6187	10.5763	11.6525	12.2217	12.1539	12.8372	12.832	12.0097	12.2168	12.5319	12.1108	11.9653	11.8545	11.6938	12.2267	11.2728	11.4079	11.2534	11.9422	12.2963	12.0999
RPS10	ENSG00000124614	ribosome	9.10385	8.5587	6.79676	8.48885	9.20257	8.45745	7.11495	8.71112	8.93278	8.33882	8.27576	8.09817	8.31554	7.78519	7.07359	8.00162	5.5147	6.38453	6.56586	6.71539	7.6527	6.31922	6.61176	6.76459	4.58225	6.34726	7.75897	5.9835	8.18831	5.75813	7.55369	7.29539	5.88372	6.32472	6.43801
MRPS14	ENSG00000120333	ribosome	8.08669	8.53003	9.0615	8.80184	8.33888	8.58658	8.93407	8.7223	8.15786	8.56006	8.42616	8.41557	7.7632	7.92651	7.9478	8.08214	8.45886	8.34461	8.41571	8.73958	8.73936	9.0398	8.80957	8.37546	8.04034	7.64477	8.3275	7.63257	8.49187	8.83462	8.28911	8.12241	8.18982	8.34792	7.15027
RPL5	ENSG00000122406	ribosome	15.2676	14.9796	15.3804	15.1913	15.0693	14.8635	15.3672	14.9174	14.8244	14.8382	14.9924	14.8802	14.0114	14.3607	14.2835	14.0844	13.8841	14.475	14.252	14.9848	14.7627	14.4049	14.6507	14.421	13.7415	14.0697	14.2042	14.155	14.4127	14.4445	14.8823	14.2975	14.0997	14.2425	14.4781
RPS17	ENSG00000182774	ribosome	10.7367	11.7656	11.7317	11.0787	10.8452	11.7151	11.695	11.2165	10.4802	11.6886	11.3901	11.085	9.37025	10.9819	10.4386	9.91126	10.5934	11.0317	10.8337	11.2926	11.283	10.8917	11.0631	11.0416	10.4325	10.4253	11.2685	10.6053	10.9118	10.3055	10.6102	10.2797	10.4278	10.5407	10.7888
MRPL13	ENSG00000172172	ribosome	7.73336	7.70063	7.95426	8.00305	8.34806	8.5077	9.02546	9.0641	8.09303	8.87953	9.39078	9.3652	7.23904	8.15517	8.28183	8.47208	8.6462	8.77012	9.16521	9.05811	9.80382	8.93116	8.89301	8.33536	8.11739	7.85617	8.76903	8.39625	8.89443	8.91659	9.23503	8.42822	7.80412	8.16192	8.03457
MRPL46	ENSG00000259494	ribosome	6.22528	5.62479	6.01508	5.83581	4.45938	6.06739	6.70043	6.35068	5.77674	6.0825	6.13361	6.17142	5.69884	5.59016	5.06107	5.63171	5.68775	6.49308	6.16058	6.08324	5.67426	6.16453	6.5043	6.06019	5.2016	5.52086	5.73512	5.64695	5.98044	6.07712	5.71284	5.49297	6.24366	5.3585	5.57493
RPS15A	ENSG00000134419	ribosome	13.472	12.7362	13.1242	12.529	13.5299	12.6104	13.3086	12.9795	13.3307	12.509	12.6306	12.2352	12.549	12.1559	11.9198	12.2282	12.4335	12.967	12.8832	13.2777	13.4825	13.0076	12.8234	13.447	11.6621	11.8604	12.2629	12.1484	12.7504	11.5804	11.9892	11.9441	11.8607	12.2277	12.4216
RPL15	ENSG00000174748	ribosome	14.4003	14.4034	14.2936	14.3042	14.1483	14.221	14.1086	13.9945	13.9001	14.2175	14.2466	14.0195	13.3964	13.9762	13.8823	13.6851	13.4924	13.8817	13.6544	14.1084	13.8707	13.7937	13.8738	13.6287	13.7972	13.5287	13.6716	13.6313	13.8122	13.6942	13.9359	13.7207	13.3457	13.7079	13.8536
MRPL39	ENSG00000154719	ribosome	6.78437	7.80441	8.16341	7.18231	7.7502	7.76151	8.43392	7.77806	7.49296	8.03113	8.29986	7.63124	6.07715	6.92954	7.28299	6.68608	8.8253	9.15884	9.27637	8.84489	8.62039	9.11975	8.77958	7.91573	6.62848	7.24195	7.58956	7.24011	7.31036	8.43963	8.10071	7.49396	7.28111	6.64689	7.03728
MRPL55	ENSG00000162910	ribosome	6.24454	4.58823	2.4269	4.62885	5.65715	4.62603	3.58191	5.28257	6.55488	4.50165	4.35275	5.07338	5.8016	4.70723	4.08947	5.26804	2.79341	2.52776	2.37757	3.18296	2.75957	2.35202	1.80591	2.97294	6.37869	5.03451	4.64066	3.25317	3.80563	2.39053	4.8229	4.09125	5.43945	4.20499	1.95861
RPS3A	ENSG00000145425	ribosome	12.7301	13.2787	13.5771	12.2976	12.6458	12.9809	13.4492	12.2741	12.5443	12.8588	12.754	11.9136	11.3654	12.4333	12.0402	11.3323	13.3742	13.4485	13.1592	13.8519	13.9127	13.481	13.2682	13.7691	12.831	13.0728	12.3479	12.6109	13.2372	12.1161	12.3822	12.2504	13.1395	13.3431	12.6984
MRPS5	ENSG00000144029	ribosome	8.44626	7.98908	7.88889	8.43704	7.73894	8.29923	8.20386	8.83477	8.47092	8.66179	8.63156	8.78948	8.84137	8.88742	8.24008	9.13263	7.85307	7.68756	8.22528	7.58874	8.12076	7.81355	8.09926	7.18548	8.40853	8.72386	8.67654	8.30064	8.5547	8.29889	8.20035	7.46078	8.17669	8.32331	8.35899
MRPL14	ENSG00000180992	ribosome	4.3917	5.55949	4.06442	5.76501	5.84023	6.00939	5.49056	6.36525	5.30015	6.179	5.94653	6.35207	4.92275	6.24204	5.51281	6.4509	4.70697	4.09324	4.17396	3.72828	5.00471	4.57353	4.42814	3.88806	6.73754	5.28508	5.31535	5.27909	6.61389	4.24411	4.55246	4.35562	6.23223	6.39986	5.60368
RPL34	ENSG00000109475	ribosome	11.911	12.031	11.9162	11.8117	11.8963	11.7316	11.7462	11.5565	11.5084	11.5025	11.2417	11.4822	10.825	11.2379	10.7608	10.8985	11.5185	11.7323	11.4951	12.1312	12.027	11.5936	11.6616	12.5098	11.0348	10.45	11.0348	10.9259	11.2065	10.6551	10.6596	10.7191	10.7627	10.9833	11.1729
RPS12	ENSG00000112306	ribosome	14.0791	13.6376	13.5822	13.6667	14.035	13.3612	13.4411	13.4791	13.8793	13.2804	13.0546	13.3637	12.6481	12.4881	12.0314	12.2353	12.0368	12.6279	12.8051	13.1579	14.0159	12.7291	12.9061	13.3483	12.6036	12.5704	13.0413	12.0854	13.5501	12.087	12.52	12.0358	12.4919	12.647	12.5266
RPL28	ENSG00000108107	ribosome	12.886	12.3886	9.7973	12.4226	13.229	12.3271	9.79444	12.447	13.2778	12.2866	12.0406	12.3337	12.5271	12.217	11.3696	12.0415	8.78013	9.067	9.1658	9.28651	10.0972	8.85312	8.66585	9.98229	12.3265	11.9024	12.2507	9.05248	11.1574	8.67279	11.4802	11.4628	11.6256	11.4609	8.9371
RPL18A	ENSG00000105640	ribosome	11.1853	11.9595	9.99313	10.6786	11.1699	11.8998	9.92619	10.7837	11.0835	11.7732	11.2901	10.4605	9.94584	11.4062	10.5514	10.0333	8.02814	8.56498	8.86928	9.46514	9.60442	8.47489	8.95897	9.6086	11.5654	11.4113	11.4967	8.41129	10.4395	8.25992	10.7418	10.4666	11.186	10.0765	8.68078
MRPL2	ENSG00000112651	ribosome	5.34904	5.09305	4.15095	5.00741	6.00921	5.21995	4.61873	5.0904	5.2487	5.41483	5.49504	5.26074	4.87168	4.49067	4.1328	4.72583	4.47192	3.2187	4.31311	3.8936	4.60364	4.04268	4.08227	3.62816	5.35837	5.2478	5.24901	2.72666	5.65515	4.9807	4.74955	4.48116	5.56066	5.68617	3.66879
MRPS23	ENSG00000181610	ribosome	8.48449	8.28414	8.5519	8.566	8.37624	8.91755	9.15644	9.00413	8.32878	9.00338	9.05702	9.10767	7.77921	8.26279	8.09523	8.668	9.03783	9.26326	9.29445	9.46756	9.08774	9.45153	9.26855	8.77809	8.56897	8.50845	8.37417	8.08118	8.93333	8.8686	8.53172	8.0175	8.23785	8.69396	7.72808
RPL39	ENSG00000198918	ribosome	9.75573	9.64593	9.94641	9.54528	9.8056	9.54352	9.86482	9.27378	9.45569	9.30556	9.20716	9.15397	8.72152	8.94245	8.65776	8.39983	9.89936	9.95556	9.96462	10.3806	10.3009	10.0455	9.94122	10.6674	9.76393	9.03293	9.08648	9.17112	9.28983	9.14783	8.90564	8.76689	9.50774	9.53629	9.10234
RPL39L	ENSG00000163923	ribosome	2.32539	2.29396	1.54235	3.87912	4.86956	3.55029	3.55595	4.02874	3.35035	4.38944	4.5699	5.50728	1.17916	2.35402	2.13537	1.04895	2.13827	2.65458	2.50187	3.86802	4.71815	1.24569	2.11697	1.44703	0.651641	2.62029	3.51394	2.79985	3.18439	1.48434	0.848813	1.74391	2.90892	2.06999	1.29155
RPSA	ENSG00000168028	ribosome	12.3788	12.7591	12.2069	12.0843	12.6036	12.8914	12.5658	12.0997	12.348	12.821	12.4271	11.9802	10.8073	11.7931	10.8083	10.9389	10.4374	11.2967	11.671	12.0129	12.4382	11.2779	11.6234	11.865	11.6281	12.0952	12.0945	10.7398	12.5496	11.199	11.7962	11.2345	12.279	12.0825	10.7238
MRPS31	ENSG00000102738	ribosome	8.13371	8.41778	8.36538	8.60477	8.15146	8.51645	8.50009	8.36246	6.10304	8.45057	8.51483	8.47234	6.14751	7.36013	7.07146	7.57756	8.51421	9.07062	8.5994	9.20916	9.14844	8.79022	8.5518	8.57443	7.76076	8.1133	8.12528	7.88944	8.13783	8.61599	7.92224	7.69279	7.99988	7.92441	6.91196
MRPS27	ENSG00000113048	ribosome	9.52062	8.91393	9.26523	8.99893	9.60297	9.00229	9.33124	9.16475	9.18284	9.13649	9.36327	9.1127	8.25234	8.06893	8.18324	8.04279	9.11238	8.99934	9.00881	8.93815	9.06033	8.99832	9.02606	8.97182	8.07342	8.79318	8.53693	7.75784	8.95629	8.48141	8.51736	8.28553	8.73845	8.54027	7.60712
MRPL49	ENSG00000149792	ribosome	7.67329	7.18318	6.41013	6.75368	7.63533	7.24399	7.17084	7.03978	7.77033	7.00711	6.85896	6.55975	7.19022	6.71353	6.57632	7.28557	6.41928	6.81974	7.06955	7.18054	7.42252	7.09702	6.54133	6.95998	7.73372	7.81703	7.45702	6.71728	7.58403	7.62347	7.23834	6.69546	7.64952	7.4282	6.40386
RPL18	ENSG00000063177	ribosome	12.6708	12.2087	10.5652	11.987	12.9212	12.1333	10.6391	11.8701	12.6278	11.8545	11.0671	11.3424	11.6255	11.6096	10.6273	11.7074	8.77475	9.25457	9.45157	9.99342	10.4701	9.08994	9.25549	10.3144	12.0019	11.5339	11.26	9.2724	11.2591	9.01876	10.6467	10.8888	11.5172	11.3071	9.4547
RPS4X	ENSG00000198034	ribosome	15.4959	14.6009	14.8596	14.8316	15.4613	14.4039	14.8393	14.5188	15.2732	14.1855	14.0896	14.3703	13.9073	13.4593	13.0443	13.6163	14.529	15.0502	14.4066	14.9171	15.0156	14.5287	15.0064	14.7531	14.4634	14.479	13.807	13.5766	14.4489	13.8474	14.1342	13.3175	14.3452	14.5793	13.7707
RPS4Y1	ENSG00000129824	ribosome	0.526412	4.45517	4.39497	6.10137	0.519	3.99596	3.92831	6.51536	0.871991	4.32325	3.30672	5.83243	0.630906	3.93553	3.45863	6.38095	0.836107	0.652985	4.13399	4.98034	4.35879	3.50402	0.495491	4.45239	0.689998	1.00152	2.84742	4.13029	3.9034	3.97135	0.932956	3.93777	1.0521	1.0321	4.37877
MRPS16	ENSG00000182180	ribosome	7.60405	7.50646	7.63489	7.62702	8.27564	7.92406	7.77291	8.11014	8.74354	8.13364	8.09784	8.16469	7.52041	7.54664	6.87261	7.51246	7.87667	7.85918	8.00127	8.1254	8.27946	7.99866	7.94736	8.43266	8.26194	7.64859	8.0516	7.27197	7.82319	7.70055	7.66307	7.21944	8.00351	7.8424	6.7483
MRPL40	ENSG00000185608	ribosome	7.0826	7.11454	6.85236	6.86387	7.13117	6.68704	7.11212	7.09919	7.52635	7.08826	7.05888	7.25378	7.12138	6.49099	6.49551	7.00959	6.93269	7.102	7.04953	7.28233	6.97904	6.69017	7.00798	6.85977	7.42063	6.67642	7.19913	6.56184	6.96137	6.80434	6.83981	6.06442	6.48632	6.61856	6.53897
RPL27A	ENSG00000166441	ribosome	11.7533	11.3289	11.1645	11.4169	12.004	11.4526	11.3778	11.4872	11.9236	11.4343	11.233	11.4556	11.2208	10.829	10.1926	10.4261	10.6048	11.0158	11.0809	11.3878	12.1519	10.8868	11.1165	11.5037	11.594	10.866	11.0936	10.5562	11.3843	10.3891	10.2114	10.1484	11.023	10.8173	10.5886
RPS19	ENSG00000105372	ribosome	12.4881	11.5276	9.26359	11.0474	12.7097	11.3819	9.25289	11.1	12.4055	11.3235	11.0211	10.7583	10.9861	10.5417	9.95539	10.1043	7.86127	8.24749	8.61514	9.06421	9.76149	8.17417	8.59711	9.52526	11.393	10.7971	10.892	8.12033	10.7091	8.02418	10.5184	10.6233	10.8453	10.4746	7.74852
RPL9	ENSG00000163682	ribosome	12.5271	12.7897	12.9065	11.9604	12.3899	12.5344	12.8738	11.6626	12.1562	12.3606	12.0178	11.5397	11.6674	12.0162	11.5173	11.1026	12.8436	13.7068	13.4351	13.5524	14.0026	13.096	13.4321	14.0082	12.7179	12.8578	12.138	12.0492	13.1574	12.0921	12.0794	12.2394	13.2691	12.6905	12.8741
MRPS36	ENSG00000134056	ribosome	5.63355	5.27839	5.67969	3.95605	6.10134	5.749	6.17404	5.30582	5.12591	5.96423	6.32244	5.44636	4.8911	6.23953	6.51756	5.35686	6.72612	7.03009	7.01397	7.04918	7.21446	6.83987	6.56247	7.23084	5.93721	5.56187	6.50456	6.63906	6.09821	5.99519	6.07407	6.18601	5.76329	6.15149	6.10867
RPL29	ENSG00000162244	ribosome	11.2946	10.4553	8.44252	9.55915	11.6461	10.5037	8.42213	9.29525	11.1735	10.218	9.41349	8.7996	10.2343	9.97588	8.5725	9.59624	7.39688	7.83226	8.05233	8.67223	9.05792	7.80951	7.98333	9.03571	10.9922	10.21	9.48185	7.34656	9.75308	7.15491	8.76494	8.71859	10.2693	10.0039	7.73278
MRPL27	ENSG00000108826	ribosome	5.54325	5.68975	6.12896	6.07326	6.33976	6.54133	6.35466	6.72975	5.54589	6.37406	6.34466	6.48492	5.96255	6.2277	5.91268	6.51982	5.61119	5.96724	6.12499	5.76559	6.17637	5.98471	5.86717	5.81213	6.973	6.6835	6.45433	6.05998	6.65612	6.34328	6.09765	5.27051	6.98286	6.72226	6.52023
RPL13	ENSG00000167526	ribosome	12.723	12.3784	10.4529	12.1037	12.7791	12.029	10.568	11.9202	12.3857	11.8244	11.1857	11.7497	11.5134	11.1544	10.3587	11.0313	9.14793	9.58823	9.74627	10.3491	10.4583	9.42702	9.96564	10.1812	12.1855	11.9378	11.5175	9.66555	11.4203	9.57253	10.881	10.8528	11.763	11.4958	9.4863
MRPS2	ENSG00000122140	ribosome	8.36296	7.20416	4.74095	6.72578	9.03738	7.61898	5.59085	7.93276	7.61798	7.71316	7.73744	7.43245	7.39849	6.64562	5.91368	7.01041	3.60805	3.70263	3.42567	4.1324	4.41342	3.52728	4.09545	4.72887	6.58962	6.95305	6.75929	4.2035	6.47878	3.91672	6.63203	6.21483	6.96541	6.46439	3.68208
RPL35	ENSG00000136942	ribosome	11.8694	10.8165	8.42953	10.3915	12.1482	10.8212	8.70153	10.7881	11.8643	10.773	10.8846	10.426	10.4654	9.91899	9.06631	9.47305	7.62585	7.89998	7.71826	8.51169	8.96447	7.72115	7.85406	8.77989	10.3656	9.84755	10.2117	7.26124	9.99639	7.19561	9.79361	9.27309	10.0276	10.0766	7.46136
RPL23	ENSG00000125691	ribosome	13.6399	13.3722	13.3552	13.6711	13.7223	13.1671	13.5116	13.3904	13.607	13.0915	12.8853	13.3006	12.9315	12.9846	12.5049	12.9557	12.8983	13.1889	13.2092	13.724	13.8044	13.2894	13.3606	13.5443	12.9551	12.4425	12.7065	12.7899	13.0437	12.3803	12.0807	11.7749	12.4012	12.8017	13.0407
RPL22	ENSG00000116251	ribosome	13.1411	12.5096	12.8799	12.668	13.042	12.5028	12.8837	12.3632	12.653	12.4332	12.3955	12.3012	11.5673	11.7619	11.1668	11.675	12.2716	12.4241	12.1494	12.862	13.2491	12.5111	12.4921	12.9813	12.0336	11.7956	11.6223	11.8013	12.6328	11.924	11.6537	11.563	11.9376	12.1918	12.0135
RPL22L1	ENSG00000163584	ribosome	8.02034	7.14089	8.17572	7.73078	8.61917	6.85858	8.11513	7.9848	7.95753	7.12674	7.90737	7.92445	7.41728	5.97496	7.13004	6.44745	6.98013	7.53339	7.9176	8.20798	6.91549	7.8396	8.04141	7.86642	7.07388	6.96865	7.31293	7.12448	6.48794	6.95447	7.72688	6.8659	8.12449	6.89556	7.64414
RPS23	ENSG00000186468	ribosome	13.5074	12.531	12.742	12.4394	13.5336	12.3823	12.845	12.8513	13.4523	12.3524	12.5146	12.1661	12.1321	11.6361	11.4765	11.8605	12.4168	12.8271	12.249	13.1337	12.9194	12.6225	12.508	13.1676	11.1419	11.7827	11.7759	11.7762	12.1731	11.5654	12.0161	12.0909	11.4612	11.651	12.1159
RPL35A	ENSG00000182899	ribosome	12.8418	12.636	12.607	12.6053	12.8124	12.3982	12.5493	12.3466	12.466	12.1847	12.0842	12.2232	11.6689	11.9038	11.3958	11.7035	12.2309	12.5524	12.4308	12.991	13.2325	12.5138	12.4863	13.3309	11.5686	11.234	11.8287	11.5569	12.1548	11.5676	11.3514	11.4942	11.46	11.6685	11.7979
MRPL21	ENSG00000197345	ribosome	6.63605	6.41883	6.6906	6.70337	5.56773	6.94073	6.88246	7.07386	6.51044	7.02131	6.96881	6.96796	6.17912	7.03456	6.83809	6.40313	6.54034	6.35788	5.69737	7.09468	7.74416	6.34642	5.83528	6.82148	7.25199	6.75745	6.43864	6.8617	6.77652	6.50175	6.2849	5.95966	6.43008	6.52316	6.21218
RPL13A	ENSG00000142541	ribosome	14.4058	13.9143	12.6315	13.7042	14.5834	13.8114	12.8861	13.6821	14.5119	13.597	13.5447	13.4036	13.4555	13.3202	12.4429	13.1561	11.6265	12.2113	12.2183	12.6215	13.1259	11.9702	12.3128	12.6259	14.0559	13.8834	13.2761	11.5901	13.5705	11.5142	12.5666	12.4224	13.676	13.5991	11.7702
RPL41	ENSG00000229117	ribosome	11.965	11.4246	11.5647	11.5766	12.0368	11.2292	11.7787	11.5265	12.1447	11.1425	11.0602	11.3527	11.4019	10.9586	10.4596	10.9572	9.71748	10.2371	10.5956	10.7933	11.1413	10.0787	10.2789	11.1248	11.6165	10.9537	10.997	10.8661	11.3339	10.4004	10.8138	10.3662	10.7276	11.2679	10.9245
MRPS15	ENSG00000116898	ribosome	8.02311	7.72193	8.32067	7.78695	8.68951	8.55198	8.86853	8.87426	8.96615	8.77084	8.88524	9.14541	8.62162	8.39087	7.93652	8.24059	7.59764	7.49668	7.81438	8.19928	8.55555	7.88738	8.02793	7.93262	8.05642	7.3691	7.97872	8.24975	7.71717	7.75675	7.62261	7.62115	7.6265	7.55891	7.77614
RPL36A	ENSG00000241343	ribosome	5.3438	5.42	5.83296	5.71613	6.1631	5.37956	5.58463	5.97881	6.58628	5.38615	5.01631	5.33467	4.9832	4.35066	4.9396	5.04559	5.96642	5.7066	5.1151	5.80721	5.392	5.27836	5.98221	6.18615	5.11689	5.68596	5.74679	6.17724	4.99969	5.5207	6.3111	6.20816	6.37003	4.54564	6.51027
RPL36AL	ENSG00000165502	ribosome	10.6289	10.8641	10.577	10.7071	10.869	10.7146	11.0847	10.9161	10.7533	10.5217	10.958	10.9216	10.4031	10.983	10.7561	10.8415	10.3421	10.8266	10.5132	10.981	11.3851	10.5315	10.4765	11.2027	10.434	9.83478	10.4122	10.6933	10.4136	10.216	10.0873	10.1833	9.48523	10.6397	11.264
RPS7	ENSG00000171863	ribosome	11.47	11.7586	12.0358	11.0933	11.428	11.9167	12.1521	11.2057	11.1949	12.0033	12.2005	11.3731	10.4885	11.3304	10.9894	10.0908	11.1253	11.5701	11.5777	12.0784	12.1432	11.3268	11.6885	12.1644	11.193	10.8816	11.2873	11.2237	11.3239	10.9765	11.5047	11.1134	10.9424	11.0919	11.4368
MRPS21	ENSG00000266472	ribosome	9.34557	9.15172	8.79086	8.81621	9.47424	9.02387	8.80273	8.71908	9.23012	8.90737	8.84791	8.5614	8.54823	8.40291	7.86262	8.24745	8.54327	8.48178	8.37355	8.89301	8.31948	9.2676	8.78347	9.2338	8.6993	8.65109	8.76612	8.06207	8.51681	8.97708	8.76793	8.39199	8.95951	8.79016	7.45621
RPL37A	ENSG00000197756	ribosome	13.1748	12.3164	12.4011	12.7414	13.398	12.2931	12.6051	12.6963	13.2615	12.1483	12.141	12.4641	12.0375	11.6381	11.202	11.651	10.7241	11.2238	11.7121	11.9007	12.3122	11.3874	11.2733	12.4608	12.3426	11.7382	12.1304	11.2688	12.3751	11.3284	11.433	11.2225	12.1283	12.1065	11.2922
MRPS25	ENSG00000131368	ribosome	7.49658	7.27968	7.34287	7.41407	7.19097	7.48003	7.07791	7.74603	6.46083	7.32779	7.40157	7.82998	6.74772	6.89654	6.37831	7.27684	6.5336	6.39083	6.60135	7.12253	6.00872	6.83793	7.26106	7.34229	6.70411	7.45036	7.32939	7.16444	6.77491	7.17413	7.49088	7.05607	7.49232	6.99007	7.16424
MRPS6	ENSG00000243927	ribosome	6.43731	7.66908	8.12317	7.91438	6.95247	7.72407	7.98093	8.09153	7.42626	8.09986	8.08956	8.40588	7.05556	7.92405	7.92196	8.39098	8.51742	8.34588	9.08527	8.96745	8.43427	9.47062	8.889	8.6245	8.02013	7.26302	8.08348	8.89871	7.92705	8.74188	8.22639	7.36354	7.94037	8.06268	8.31936
RPL11	ENSG00000142676	ribosome	13.6556	13.4757	13.3872	14.007	13.4868	13.1971	13.4328	13.6652	13.3114	13.1184	13.0048	13.6107	12.6936	12.9881	12.3902	13.1806	11.3502	12.0712	12.1133	12.4746	12.8872	11.9875	12.2594	12.5654	13.0792	12.6542	12.7685	12.4719	13.0953	12.2679	12.3611	12.158	12.6567	12.9971	12.8533
RPL8	ENSG00000161016	ribosome	12.9337	11.3209	9.34624	11.5213	13.1237	11.2926	9.66504	11.694	12.782	11.1423	11.4396	11.5367	12.1155	11.0123	10.2234	11.355	7.75098	8.32412	8.58122	8.97369	10.1629	8.1615	8.49034	9.02471	11.6918	11.0482	11.0137	8.69595	11.7539	8.19507	10.719	10.1956	11.0341	11.3329	8.59965
MRPL42	ENSG00000198015	ribosome	9.94999	10.3037	10.5341	10.2779	10.2771	10.363	10.445	9.95747	9.72531	10.3149	10.067	9.89928	8.63811	9.3828	9.6423	9.28895	10.1528	10.1681	10.029	10.2676	9.77902	10.6588	10.1827	10.2053	8.75913	9.15543	9.36023	9.30387	9.15006	10.6215	9.97684	10.0718	9.67175	9.3256	8.71372
MRPL51	ENSG00000111639	ribosome	8.05227	8.68801	9.16294	8.73681	9.24334	9.23992	9.60001	9.51899	9.42304	9.31581	9.31347	9.40021	7.86751	8.86836	8.14096	9.19573	10.0026	9.82127	9.93423	9.73745	9.68106	10.1084	9.87923	9.46402	9.77392	8.94605	9.33661	8.69784	9.335	9.29673	8.69531	7.88464	9.47377	9.3139	7.96142
MRPL16	ENSG00000166902	ribosome	8.62802	8.47065	8.47666	8.67656	8.64317	8.48026	8.37905	8.47834	8.43611	8.10335	7.90562	8.14783	7.94152	7.75692	7.52611	7.62348	7.99047	7.78081	8.03178	7.62437	8.45537	7.82291	7.85847	7.65228	7.99204	7.60973	7.36338	6.80993	8.2864	7.50116	7.07235	6.66712	7.90384	7.96888	7.31074
RPL23A	ENSG00000198242	ribosome	11.114	10.4206	10.4647	10.0442	11.3716	10.4487	10.6214	10.6577	11.2934	10.4328	10.5465	10.1058	10.0701	9.93503	9.22741	9.64785	9.88586	10.3349	10.252	10.4887	10.9496	10.0448	10.2011	10.9369	9.31852	9.79537	10.1663	9.44782	10.5397	8.94922	9.18704	9.39681	9.76423	10.0295	9.6345
RPL31	ENSG00000071082	ribosome	14.3369	14.1313	14.3978	14.2815	14.2769	13.841	14.3395	13.9821	14.1733	13.7696	13.7387	13.9025	13.3453	13.5556	13.272	13.1334	13.0146	13.5714	13.5787	13.8563	14.4199	13.5702	13.5222	14.3901	13.6517	13.2594	13.6776	13.3359	13.8749	13.3828	13.4658	13.4653	13.3651	13.5824	13.6514
RPS25	ENSG00000118181	ribosome	13.5298	13.3414	13.4534	13.5167	13.6097	13.2198	13.681	13.4226	13.5791	13.225	13.3166	13.3862	12.6447	12.805	12.5975	12.5724	12.7051	13.2351	13.1302	13.6178	14.3273	13.068	13.2024	13.6532	13.1634	12.8127	12.9174	12.6443	13.4458	12.5223	12.7605	12.4552	12.8136	12.9696	12.9696
MRPL23	ENSG00000214026	ribosome	5.5972	4.61775	2.36354	3.03621	5.41723	4.48349	3.18092	4.42168	5.87643	4.40202	4.20559	3.60778	4.63095	4.93786	3.48161	4.03339	3.10522	1.96186	2.51696	2.47402	4.15449	2.01277	2.25591	3.405	5.60695	4.70699	4.4831	2.38844	5.04507	1.8417	3.54006	3.29013	4.55208	5.00553	3.39143
ERAL1	ENSG00000132591	rRNA	8.40771	6.94496	6.9304	7.53945	8.35233	7.78188	7.83487	8.3424	8.12428	7.74776	8.27272	8.39472	7.23269	6.85564	7.12995	7.37857	6.11218	5.49207	6.56868	6.68834	6.97377	6.62203	6.31092	5.9464	7.49902	7.09381	7.55634	6.58043	7.36116	7.26591	7.63173	6.88903	7.3586	7.26311	5.51692
DDX27	ENSG00000124228	rRNA	9.00743	8.85903	8.62756	8.65647	8.62237	8.63784	8.11467	8.87631	9.17277	8.8052	9.0082	8.96782	9.14221	8.72537	8.50619	8.99326	7.61968	7.867	7.98962	7.66083	7.82702	7.6891	7.76382	7.87155	8.22869	8.9991	8.6279	8.29977	8.14786	8.09032	8.26036	8.1917	8.52505	8.76461	8.15828
WDR12	ENSG00000138442	rRNA	8.07116	8.28595	9.09252	8.8391	8.84661	8.82259	9.54466	9.26421	7.68486	9.12499	9.4094	9.40011	7.46026	7.74345	8.01221	8.04741	9.11264	8.99531	8.9107	8.9823	8.52734	9.33916	9.37592	8.59842	8.01375	8.70098	8.39065	8.27431	8.73273	9.22577	8.87668	8.35162	8.40054	8.53021	7.07896
RPF1	ENSG00000117133	rRNA	9.6005	8.46722	8.81956	8.5133	8.71897	8.66507	8.84777	8.88272	9.04655	8.7846	9.23155	9.11338	8.89374	8.6304	8.83567	8.48922	8.70942	8.79388	8.69759	9.24002	9.2968	8.89305	8.62917	9.61307	8.04082	8.01845	8.76493	8.91189	8.47128	8.97052	8.94854	9.2191	8.12426	8.17583	9.38356
UBTF	ENSG00000108312	rRNA	9.29358	9.22243	8.93725	9.05354	9.99872	9.39438	8.92005	9.40407	9.68443	9.26255	9.35279	9.29507	8.45277	8.64256	8.2689	8.73058	8.26669	7.91607	8.40877	8.12875	8.12516	8.09474	7.9583	8.62037	8.84469	9.07523	8.81108	7.21695	7.9278	8.46091	8.68583	8.46333	9.16525	8.86284	7.40249
RRP15	ENSG00000067533	rRNA	9.13041	8.95636	9.44772	9.09991	8.60405	8.98978	9.49283	8.7636	7.17557	8.85136	9.02727	8.6753	6.63822	7.78873	7.95715	7.56192	8.85826	8.8808	8.61383	8.94425	7.77801	9.29891	9.4152	9.20111	7.41906	8.22596	7.92743	7.92141	7.51254	9.09962	8.61184	8.56298	8.24103	7.98106	7.45467
REXO2	ENSG00000076043	rRNA	8.11727	7.79077	8.22295	7.78849	8.12435	7.60369	7.99261	7.80201	7.65747	7.49688	7.27899	7.16818	5.7951	5.95393	6.42285	6.64618	8.03001	8.19304	8.18618	8.38253	8.19675	8.62571	8.25043	8.06467	6.45439	7.59197	7.03116	6.81199	7.1539	8.04512	7.57337	6.58205	7.5478	7.08702	6.27649
FTSJ2	ENSG00000122687	rRNA	6.18491	6.98074	7.27415	7.67722	6.52416	7.41021	7.88687	8.00977	6.17687	7.87732	8.08875	8.47343	7.19704	7.51134	7.18778	8.36334	7.63624	8.17241	8.42579	7.94477	8.38355	8.22416	8.35392	7.81274	8.14072	7.99154	8.14521	7.86912	8.02043	8.37161	7.63485	6.89774	7.74753	7.88672	7.14178
DDX56	ENSG00000136271	rRNA	7.37542	7.34057	7.18323	7.71318	7.06989	7.43382	7.43049	8.109	6.32025	7.74378	7.99031	8.09706	7.5472	6.96901	7.13148	7.7978	7.0127	6.8466	7.38201	7.3812	7.25301	7.49752	7.16159	7.12181	8.04575	7.94551	7.89239	7.04447	7.9362	7.15135	7.34502	6.66341	7.78918	7.44126	6.08858
NOA1	ENSG00000084092	rRNA	9.52679	9.30031	9.52657	9.46557	9.49085	9.46805	9.72203	9.45143	9.30073	9.26326	9.28499	9.44305	8.9243	9.1649	9.11347	9.15626	9.3875	9.88756	9.47918	9.85993	9.76571	9.44693	9.21191	9.23058	8.93137	8.80582	8.72992	8.54897	9.13055	9.0588	8.50228	8.90517	8.44286	8.86116	8.86408
NOL10	ENSG00000115761	rRNA	9.1547	9.00769	9.14075	9.0155	9.24367	9.13348	9.48091	9.29966	9.49859	9.25833	9.4145	9.13253	8.66874	8.86611	8.8016	8.87828	8.71659	9.06584	8.69588	9.00739	8.67493	9.14079	9.1923	8.86862	8.26383	8.60576	8.53041	8.89597	8.43637	8.98348	9.03227	8.70889	8.52696	8.6515	8.92787
TCOF1	ENSG00000070814	rRNA	9.70978	9.27532	7.72872	8.52957	8.46058	7.96734	7.09649	7.77894	10.2505	8.23002	8.80131	7.81784	11.0789	9.40911	9.26737	9.00182	5.39174	7.38765	5.95965	6.52554	5.30721	5.57474	5.99439	6.24817	7.95297	9.7489	8.13552	7.68047	6.65788	6.4505	7.72071	7.75411	7.88022	9.21713	9.63899
LSG1	ENSG00000041802	rRNA	8.08391	8.46301	8.74001	8.36829	8.42011	8.20103	8.64774	8.58584	8.24731	8.3297	8.38888	8.46862	8.65832	7.6937	7.86488	8.31753	8.21187	8.29469	8.2231	8.90945	8.00584	8.57556	8.39764	8.61858	7.79234	8.48739	8.18843	8.34713	7.91794	8.88873	8.31225	8.36667	8.13142	7.8703	8.71234
GNL1	ENSG00000204590	rRNA	3.60893	3.76096	3.56337	3.60752	4.90677	4.23281	3.50163	4.06451	3.72112	4.24729	3.97682	3.97641	3.16558	3.21307	2.37992	3.24285	1.10664	1.85094	2.56232	1.34219	2.76875	1.89888	1.93287	2.67063	4.08443	4.3692	4.32447	3.50452	4.64056	2.84013	2.49472	2.51626	4.72919	3.41051	3.72608
GNL2	ENSG00000134697	rRNA	8.92102	9.07331	9.75484	9.49699	9.28105	9.59477	10.0056	10.0615	9.25734	9.91534	10.3238	10.3603	9.16228	9.57431	9.66572	9.74395	8.94436	9.20396	9.07642	9.16977	8.89072	9.03654	9.55644	8.95624	8.71856	9.14234	9.48789	9.76139	8.50573	9.75073	9.59637	9.16625	8.63494	9.00952	9.65734
CD3EAP	ENSG00000117877	rRNA	1.9949	3.42186	4.24144	3.60828	1.98598	3.51003	4.42747	3.76756	4.47283	4.01888	5.22241	4.52292	3.0668	2.06208	2.39301	4.19621	2.38068	3.20269	2.94606	2.5316	2.77699	2.91686	3.30345	3.41995	2.60772	3.73125	3.45519	3.28978	2.96769	2.72393	3.11603	3.27434	3.57834	4.28502	2.88351
BYSL	ENSG00000112578	rRNA	5.57522	6.1276	5.2628	5.25727	5.39688	5.80147	5.69514	5.68816	3.91919	6.16842	5.98397	6.22737	4.77682	5.66484	5.73748	5.54175	4.95645	4.73398	4.59853	4.50781	3.71043	4.92018	5.06937	3.27233	5.12198	6.48332	6.00884	3.84446	6.93481	5.48273	5.40432	5.09056	6.08927	5.89561	4.46307
RCL1	ENSG00000120158	rRNA	8.72315	8.12266	8.08222	8.48642	8.34731	8.31887	8.56664	8.68752	8.55154	8.02617	7.94266	8.22928	6.77801	6.58939	6.23691	6.17177	7.4573	7.77819	7.73931	7.7834	7.01021	7.84577	8.12357	7.74536	6.26254	7.92571	7.94974	7.83665	7.07661	7.82635	7.77934	7.28316	8.21265	7.44618	7.65456
BOP1	ENSG00000261236	rRNA	5.038	4.99765	3.27298	5.91502	6.43022	6.09645	3.51087	6.70059	6.29902	6.36883	5.98479	6.61618	5.82135	5.38397	4.70227	5.55541	2.33935	1.7246	2.64095	1.90793	1.92555	3.02789	2.72598	2.19314	5.71636	6.08303	5.86597	2.58111	4.0223	3.41808	5.48251	4.24112	5.75517	4.92749	2.10217
POLR1E	ENSG00000137054	rRNA	8.57187	7.91799	8.3362	7.9394	8.40819	7.99643	8.00072	8.07851	7.86272	8.01654	7.81527	7.97408	6.85152	6.33834	6.206	6.64276	7.59492	7.70626	7.34299	8.12523	6.88312	7.52143	7.88438	7.15933	6.42659	7.56132	7.27553	6.3311	6.63869	7.18962	7.23548	6.44465	7.54589	7.31095	6.26224
NOP9	ENSG00000196943	rRNA	7.61848	7.23601	7.56266	6.99992	7.47952	7.372	7.63308	7.91822	7.26077	7.53584	7.63715	7.23909	7.93408	7.50528	7.05212	8.19522	6.32147	6.59725	6.73952	6.90665	6.71506	6.96032	6.67301	7.51986	6.79618	7.46558	6.92292	6.86512	7.26751	6.61326	7.04497	6.73322	7.14167	7.42957	6.50551
GLTSCR2	ENSG00000105373	rRNA	9.36772	10.5716	7.85432	9.51643	8.97184	10.0097	7.40271	9.52283	8.62267	9.54413	7.90667	9.00138	8.66845	9.32228	8.54258	8.94861	6.31241	7.0193	6.74746	7.08495	7.11295	6.3646	6.646	7.41154	9.24333	9.7188	9.08009	6.53206	7.59224	6.42299	8.43101	8.93528	9.17483	8.03022	7.23961
WDR43	ENSG00000163811	rRNA	10.0494	9.64248	10.1684	9.93484	10.2546	10.0053	10.3904	10.2574	9.50691	10.2294	10.3957	10.3228	9.51132	9.19454	9.54901	9.05113	9.89481	9.83502	9.65518	9.72036	8.97205	10.1854	10.3031	9.72213	8.70021	9.44414	9.51185	9.77325	8.90002	9.95481	10.203	9.74935	9.48949	9.04117	9.94329
RRP1B	ENSG00000160208	rRNA	9.41809	9.30478	9.47278	9.58027	9.21305	9.09313	9.53787	9.38233	9.43054	9.45264	9.49122	9.47456	7.70522	8.27286	7.99153	8.26046	8.4886	8.06085	8.48121	8.35954	8.10855	8.91559	8.88776	8.30852	8.14818	8.36556	8.58429	7.57249	7.56299	8.71158	8.65992	8.68198	8.32574	8.13518	7.62467
RRP1	ENSG00000160214	rRNA	6.06645	5.80518	4.62216	6.5271	7.65437	6.21213	4.8337	6.57785	7.09667	6.48115	6.52563	6.53789	7.18086	7.40446	8.2036	8.30937	3.56222	3.28206	3.86028	4.31805	4.11713	5.18737	4.1728	3.90064	6.73812	6.17095	6.28262	5.57422	5.19127	4.81588	6.42746	4.7951	6.03047	6.6578	5.70415
TSR3	ENSG00000007520	rRNA	4.6517	5.03743	2.36329	5.44327	5.45506	5.27287	1.38731	5.51985	5.90057	5.45261	4.98745	5.54084	4.63779	5.699	4.89181	5.93125	1.78918	2.2355	1.80572	2.04766	2.70455	2.2918	2.01668	1.77652	5.40395	4.8562	5.77463	1.7157	3.10211	2.33293	5.50334	4.68866	4.44979	3.58217	1.86715
BRIX1	ENSG00000113460	rRNA	8.48078	8.4757	9.12567	8.40153	8.19829	8.72645	9.32519	8.93157	8.49152	8.84126	8.9989	8.46407	7.85333	7.53903	7.71481	7.54402	8.98426	9.27385	9.1254	9.32015	9.04842	9.45649	9.39542	8.97549	6.93837	7.89329	8.50348	7.47032	7.88034	9.09821	9.13779	8.74456	7.63779	7.53552	8.08788
DDX18	ENSG00000088205	rRNA	11.4152	11.4632	11.9994	11.6576	11.8056	11.5286	12.1373	11.7244	11.4164	11.6086	11.9212	11.7427	11.0716	11.3507	11.7674	11.5063	11.6516	11.8063	11.7308	11.6823	11.3209	11.9853	12.0409	11.9619	10.6198	10.9796	11.1035	11.6065	11.0435	11.7561	11.4225	11.2629	10.7751	11.2229	11.5225
DDX49	ENSG00000105671	rRNA	6.29018	5.31321	3.84714	5.76062	6.0103	6.11253	4.03152	6.47859	6.87814	6.06409	5.71391	6.21757	5.95661	6.01076	5.47974	6.37011	2.76732	2.91884	2.76338	3.36351	3.32662	3.28813	3.22419	2.5471	6.36215	5.65432	5.95906	3.47714	4.75191	3.32065	5.62296	4.85516	6.07253	5.54166	3.96109
GTF3A	ENSG00000122034	rRNA	10.3954	9.71241	9.97746	10.1515	10.8759	10.1709	10.6525	10.7997	10.89	10.4399	10.8445	10.8927	10.1521	9.8984	9.95503	9.91959	11.306	11.41	11.2586	11.8347	10.9702	11.7006	11.3501	11.3429	9.94824	10.4542	10.5691	10.1876	10.1619	11.1614	10.9834	10.2466	10.0214	10.1364	10.1724
EMG1	ENSG00000126749	rRNA	7.29347	6.52274	6.73802	6.13296	5.87509	6.51543	7.30047	6.48787	5.55448	6.52928	6.86307	6.44456	6.60141	5.70412	5.44423	6.62792	7.54418	7.35689	6.99708	7.47771	7.04728	7.25834	7.22712	7.71309	5.40813	6.5086	6.55262	6.56711	6.7767	6.48105	6.74251	6.16009	6.6569	6.05844	6.10722
NOP2	ENSG00000111641	rRNA	5.97834	6.70033	6.77858	7.26641	6.18209	7.26075	7.40119	8.00615	6.61469	7.71838	8.23281	8.22637	7.398	6.40995	5.92319	7.4916	5.50079	6.18238	6.59742	6.52418	6.08355	6.77281	6.78448	5.87867	7.10808	8.18077	7.3976	6.72821	7.1127	8.08182	7.27442	6.96434	7.63493	7.26837	7.99079
NSUN4	ENSG00000117481	rRNA	9.14513	9.13	9.32164	9.02198	8.01155	8.9604	9.06482	8.97799	7.4113	8.66779	8.99952	8.87331	8.73507	8.62152	8.81129	8.69376	8.67297	8.72217	8.50986	8.4346	8.30869	8.93795	8.97806	8.65782	8.63018	8.82368	9.02376	9.31221	8.38636	9.42802	9.11697	8.81486	8.91225	8.68108	9.24603
MAK16	ENSG00000198042	rRNA	7.70438	7.87257	8.49267	8.11606	7.26437	7.92231	8.81338	8.43276	7.1226	8.20117	8.54284	8.54917	7.91359	7.35216	8.01048	7.59582	8.69283	8.6616	8.68955	8.72209	8.66672	8.92024	9.05264	8.80921	7.49975	7.74412	8.01731	7.95649	8.61882	8.4542	8.85709	8.41342	7.58975	8.04103	8.64421
RBM19	ENSG00000122965	rRNA	7.57367	7.34276	6.17696	7.06342	7.33964	7.31538	6.29331	7.17081	8.04244	7.37619	7.22029	7.13825	7.66991	7.18017	6.67211	6.94884	4.7294	4.71731	5.09918	4.9833	5.17236	5.40758	5.31628	5.63277	6.73566	7.18783	7.37211	6.0454	6.67819	6.27491	7.01709	6.70372	7.44095	7.20881	6.55703
NOC3L	ENSG00000173145	rRNA	7.76896	8.52745	9.17205	8.46193	7.46686	8.35795	9.03417	8.55851	6.45254	8.63312	8.68762	8.32613	6.49372	6.17285	7.34116	7.23728	8.90891	9.35628	9.02345	9.18311	7.87986	9.35206	9.54186	8.69689	6.94616	8.08907	7.9817	7.69415	7.24388	8.70932	8.70579	8.15366	7.94806	7.42796	5.80596
DDX24	ENSG00000089737	rRNA	7.22058	7.90372	7.79609	7.32401	7.49183	7.50741	7.79135	7.32403	6.53454	7.88253	8.01405	7.32916	6.77153	7.09101	6.62859	6.96926	6.66633	7.15412	7.85681	7.3369	7.20155	7.37789	7.12856	7.5326	7.85237	7.72513	7.28121	7.90168	7.20677	7.81594	6.69323	7.07018	7.63245	7.7727	8.21791
PUS7	ENSG00000091127	rRNA	7.87504	7.4823	8.13909	8.15814	9.03461	8.35184	9.01672	8.89062	7.24828	8.67113	8.93303	9.01154	6.16228	6.32268	6.13735	6.86866	8.05795	7.9785	7.793	7.68402	7.71141	8.26773	8.90807	8.1045	5.66309	7.92197	7.7788	6.39533	6.96527	8.43587	8.37938	7.69409	7.79103	6.96363	6.52375
PUS7L	ENSG00000129317	rRNA	7.84869	7.60267	8.16698	7.85948	8.08615	7.9954	8.55613	8.10769	7.87947	7.97299	7.98854	7.97814	7.33698	7.44928	7.80824	7.25271	8.5909	8.36672	8.08066	8.2848	7.8816	8.72039	8.43062	8.6219	7.19261	7.52538	7.51121	7.22298	7.61213	8.33456	8.03929	7.97379	7.68606	7.28204	7.0018
PTRF	ENSG00000177469	rRNA	9.26423	9.31561	8.65994	9.05904	7.58998	8.60572	7.5223	7.83058	1.42357	5.78036	4.39467	3.46157	1.13645	2.28878	2.68847	1.48689	4.79495	1.1627	6.08924	1.5012	5.61302	1.73742	6.78164	2.91059	4.32517	2.88146	7.28546	2.59705	6.38099	3.52339	6.71603	3.57238	3.21565	2.19983	2.13088
NSUN5	ENSG00000130305	rRNA	5.31134	4.96915	4.23028	5.5664	5.45388	5.9264	4.29349	6.28499	6.19749	6.00525	5.92351	6.2834	4.81273	5.74345	5.55268	5.64998	3.81839	3.73192	3.65451	4.3833	4.16092	4.3141	4.38917	4.52185	5.78904	6.28585	6.04741	3.79421	4.99912	4.14944	5.73752	5.12319	6.16975	5.73967	3.76423
NSUN7	ENSG00000179299	rRNA	5.91392	5.81289	5.53922	5.31973	1.76625	3.83218	4.11516	3.57475	5.03891	3.82755	3.66773	3.96616	4.02938	2.97114	2.82093	3.50095	3.27438	0.629313	1.50564	4.20374	0.77875	2.45883	0.482783	0.510965	3.59756	1.64188	2.46709	4.05858	0.617831	3.30641	0.891145	0.740016	3.62088	1.67863	1.38559
MTG1	ENSG00000148824	rRNA	2.68453	4.61745	3.57308	3.74082	3.34632	4.35639	4.02196	4.50521	4.28153	4.27966	4.16058	4.11253	3.51788	3.54585	3.16761	3.64485	3.67432	2.1477	1.74644	1.36475	1.1132	2.92223	2.16569	3.49417	3.53205	4.43638	4.00264	2.6984	3.37443	2.02717	3.9904	3.57456	4.10085	3.55627	1.674
RRP36	ENSG00000124541	rRNA	6.48966	6.38201	6.06462	6.75607	7.09009	6.84141	6.97327	7.3163	7.58535	6.84362	7.11519	7.22044	7.13673	7.09575	6.5035	7.3132	7.25085	6.67102	7.03047	6.75913	7.82454	7.19723	6.62576	6.06083	7.50643	6.91267	7.11428	7.51788	7.85257	7.25536	6.3911	6.0041	6.94253	7.1216	6.95408
GRWD1	ENSG00000105447	rRNA	5.80222	6.12358	4.82846	5.54792	5.56671	6.50145	5.51146	6.33287	5.93135	6.34744	6.54139	6.41328	4.71952	5.41507	4.75221	5.59735	4.41687	4.53011	4.35676	4.53054	4.4482	4.82418	4.22036	4.98404	5.96726	6.66162	6.13516	4.6692	5.06001	5.14632	5.49676	5.59263	6.41663	5.79999	4.10036
GNL3	ENSG00000163938	rRNA	8.88804	9.35197	9.98442	9.58284	9.51526	9.79695	10.4216	10.1022	9.28427	10.1019	10.4718	10.1854	8.77955	8.61833	8.9008	9.18208	10.3752	10.1783	9.76407	10.0235	10.1208	10.3047	10.4613	9.76688	8.78293	9.50894	9.25276	9.56849	9.32675	10.1026	9.81776	9.39155	9.87014	9.44774	9.29081
GNL3L	ENSG00000130119	rRNA	7.29045	6.75956	6.73045	6.69874	8.59236	7.11516	6.96335	6.50067	7.36456	6.93896	6.92713	6.79712	7.75799	7.27163	6.97602	7.06278	6.00482	6.04911	5.68097	5.96022	5.40757	5.82577	6.09168	6.63207	6.82146	7.31072	6.61212	6.65052	6.61039	6.40753	6.82369	6.23871	7.00974	7.123	6.9992
WDR36	ENSG00000134987	rRNA	9.09441	9.45361	10.1795	9.87366	9.72288	9.77559	10.5183	10.0457	9.02973	9.95893	10.2671	10.0412	8.44545	8.88441	9.64649	9.42828	10.1393	10.2765	10.4618	9.95017	9.05033	10.6137	10.6381	9.64093	9.37548	9.5278	9.69235	9.24869	9.61886	10.1818	9.90574	9.60716	9.60245	9.48139	9.04364
C2orf15	ENSG00000241962	rRNA	2.20057	2.32467	3.62913	2.43652	1.39984	1.18419	1.91492	2.12953	0.780897	2.09035	2.54741	1.21633	0.638199	2.21963	1.57744	2.80259	3.96017	3.01024	2.36176	2.44059	2.84309	2.07402	3.29081	1.87361	1.2108	2.83087	2.08086	3.09866	2.81572	2.37369	2.13576	3.09512	1.97058	2.50059	3.08461
DDX52	ENSG00000278053	rRNA	7.19313	7.47705	8.3593	7.37879	7.02333	8.31157	9.01174	7.58287	7.21774	8.44586	8.83576	7.71351	6.83477	7.88638	8.38907	7.48967	9.66723	9.2543	9.3946	9.4909	9.51938	9.74513	8.97187	9.01787	8.4446	8.56637	8.54849	8.41608	8.84594	9.52346	8.47385	8.44696	8.90238	8.4402	8.43934
NOP16	ENSG00000048162	rRNA	6.93506	6.68833	6.84633	7.31274	6.11148	7.15806	6.85831	7.78982	6.20855	7.67594	7.51217	8.02756	6.30844	5.94987	5.58131	6.77871	6.63113	5.90489	6.13591	6.12265	5.69528	7.07399	7.16481	5.98406	6.17916	6.64694	6.64719	5.30766	5.99255	6.11072	7.12178	6.16793	6.5889	6.21422	5.85551
REXO1	ENSG00000079313	rRNA	2.42686	4.10038	1.66914	1.651	2.80535	4.09893	1.71361	3.44471	5.54964	3.71374	3.21608	3.47089	4.88414	4.85086	4.5111	4.69516	1.52358	1.3194	0.658802	2.05825	1.90935	2.0585	1.51782	2.06899	3.97159	4.17882	4.62835	1.33588	2.42237	1.59275	3.653	4.20776	3.35956	3.70793	3.12833
RRS1	ENSG00000179041	rRNA	4.41084	5.56879	6.38572	5.1781	2.18561	5.526	6.15467	5.70992	3.89151	5.71342	5.8146	5.32797	5.29883	5.58605	5.15207	5.62771	6.01762	5.51924	4.94358	5.1289	4.79593	5.88893	5.65308	5.73598	4.59052	5.11532	4.90203	4.48984	4.84085	5.69928	5.09283	4.77397	5.54569	4.25568	4.03781
NOC2L	ENSG00000188976	rRNA	5.78704	5.2957	3.49714	5.01529	6.37381	5.30352	3.55738	5.4077	6.70931	5.79062	5.58312	5.29685	5.64279	5.60219	5.03868	5.73991	3.44847	2.17109	3.13405	2.66081	3.66372	3.47499	3.5377	3.41458	5.3895	5.76256	5.33369	2.65424	4.79907	2.87904	4.66744	5.15587	5.64661	4.56966	3.8872
NOL11	ENSG00000130935	rRNA	8.48513	8.57874	9.13108	8.70654	8.08011	8.93381	9.40671	8.90966	8.62638	8.63335	8.95863	8.90217	7.87894	7.71086	7.87737	8.09756	9.20413	9.39458	9.40092	9.72304	9.04877	9.84019	9.59442	9.18314	8.2289	8.94411	8.80095	8.46587	8.88518	9.50182	9.14013	8.86312	9.45939	8.49024	8.33932
RIOK1	ENSG00000124784	rRNA	9.86953	9.44174	9.97072	10.1079	9.68882	9.84827	10.3053	10.3292	9.18475	10.0466	10.099	10.4611	8.18756	8.94712	9.04145	9.32616	9.76833	10.2501	10.1878	9.88752	10.2154	10.5836	10.4332	9.70553	9.16023	9.67193	9.68878	9.39899	9.73078	10.1638	10.0038	9.5413	9.59079	9.31844	9.64536
RIOK3	ENSG00000101782	rRNA	9.58231	8.86431	8.84765	8.66297	9.90713	9.07754	9.22776	8.96638	9.60569	8.83457	8.83529	8.87181	10.7637	10.1316	10.4772	10.1079	9.71536	9.46181	9.79416	10.1372	10.7721	9.78913	9.36705	9.99541	9.6751	9.00179	9.5679	10.9078	10.1597	9.97861	9.87504	9.90054	8.93803	9.78843	11.6245
CEBPZ	ENSG00000115816	rRNA	9.57735	10.0757	10.6424	9.98033	9.85517	10.1991	10.7606	10.327	9.23828	10.3633	10.5938	10.1335	8.97998	9.32883	9.87029	9.53176	10.4027	10.7814	10.7106	10.4872	10.5237	11.0051	10.9733	10.6176	8.33133	8.99315	9.63641	10.0892	9.20622	10.103	10.2961	10.3745	9.11932	9.11414	9.84376
BMS1	ENSG00000165733	rRNA	9.38381	9.69734	10.018	9.86852	9.4672	10.1465	10.3822	10.3336	9.48551	10.3709	10.3658	10.363	8.66366	9.46971	9.01659	9.63499	9.94408	9.9116	10.015	10.2975	9.97872	10.1979	10.3872	9.84927	9.00648	9.70109	9.69626	9.55275	9.45178	10.1922	10.1297	9.62816	9.71395	9.30758	9.19668
FTSJ3	ENSG00000108592	rRNA	7.44702	7.73207	7.91769	8.53815	7.20088	8.20935	8.1143	8.98882	7.69413	8.65495	8.58702	9.25179	7.70147	7.93713	7.82612	8.80704	6.83061	6.6172	7.05074	6.97461	7.34874	7.12758	7.2867	6.43425	8.05062	8.20899	8.38483	8.01832	7.79256	8.51159	8.20594	7.19338	8.04964	7.95445	7.6357
PIN4	ENSG00000102309	rRNA	6.05555	6.26537	6.57162	6.30934	5.72113	6.53663	6.35492	6.75908	5.83754	6.60696	6.14093	6.60962	5.54825	6.48801	5.75201	6.37086	6.94661	6.71821	6.44326	6.60319	6.70297	7.10725	6.83014	6.68373	6.4599	5.92036	5.99802	6.24308	6.05022	6.65605	6.40974	5.49259	6.30634	5.7758	5.66914
RPF2	ENSG00000197498	rRNA	8.70837	8.4673	9.2522	8.7047	8.64097	8.77546	9.23357	8.94277	7.42199	9.04442	9.07538	9.0899	7.31	7.88665	8.05744	8.21701	9.13244	9.23872	9.08957	9.23585	8.79847	9.4349	9.60419	9.09471	7.74482	8.04976	8.45228	9.175	8.36113	9.21549	8.94555	8.25808	8.37378	7.8634	7.84948
PES1	ENSG00000100029	rRNA	7.18398	7.01784	6.39045	6.97032	6.90105	7.14577	6.03193	7.44683	7.30354	7.41502	7.49753	7.46631	6.75616	6.52387	6.05405	6.8935	5.87381	5.31007	5.44922	5.72159	5.55218	5.69903	5.38204	6.26246	6.43068	6.57193	7.13961	5.86847	5.93527	5.67783	6.82431	6.28475	6.58712	6.6268	4.88286
DDX55	ENSG00000111364	rRNA	7.78027	7.4509	8.07124	7.87257	7.4543	7.89508	7.90019	8.32446	7.64114	8.21967	8.37533	8.49074	8.21624	7.52513	7.33393	8.01783	7.63523	7.64147	7.58142	7.61168	7.00102	7.57619	7.67554	7.131	7.23132	8.18732	7.57408	7.50989	6.85952	8.32393	8.0144	7.65443	8.26836	7.57484	7.27791
URB2	ENSG00000135763	rRNA	7.63284	7.58796	7.84804	8.12353	8.2443	8.12996	8.37547	8.5165	8.39849	8.18738	8.35132	8.65599	7.27517	6.94706	6.68094	7.04771	6.82961	6.98066	6.62397	6.94529	6.22939	7.49118	7.66524	7.37601	5.91088	7.58668	7.56244	6.77813	6.87588	7.48483	7.78414	7.63846	7.48997	7.30589	6.27023
RRP7A	ENSG00000189306	rRNA	7.11998	7.35238	6.01387	6.30111	8.24865	7.41578	6.05468	7.17142	7.60647	7.20748	6.95368	6.97779	7.33271	7.32716	6.25187	6.84961	4.97952	4.00782	5.46458	4.90931	4.34874	5.13368	4.90562	5.05399	7.87679	7.09854	7.32316	5.50215	5.96506	6.13876	6.61624	6.54564	7.2724	7.06728	5.89038
NIP7	ENSG00000132603	rRNA	8.16472	7.95328	8.85124	8.07179	8.06599	8.18131	8.964	8.21907	8.89506	8.52908	9.04431	8.46694	7.65744	7.52782	7.60706	7.69366	8.86159	8.67187	8.75845	9.05251	8.28955	8.96464	9.13433	8.91162	8.02855	7.98332	8.35839	8.19411	7.91301	8.78717	8.7905	8.24106	7.87182	7.90437	9.02966
RRP8	ENSG00000132275	rRNA	8.19849	8.06143	7.81492	8.4195	7.92773	7.98062	7.92349	8.25639	9.05998	8.15479	7.91769	8.3395	9.25171	8.4886	7.76519	8.03687	8.15524	7.98366	7.79167	8.10202	8.0102	7.81717	8.41997	7.92881	7.90271	8.21372	8.11281	8.21246	8.19409	8.63881	8.18821	8.41246	8.03545	8.16166	9.07589
PA2G4	ENSG00000170515	rRNA	11.0609	10.6647	10.9549	10.5515	11.4574	11.1836	11.5662	11.3015	11.1196	11.6041	11.8958	11.329	10.2	10.3012	9.81003	10.3408	10.3974	10.104	10.1863	10.5446	10.6134	10.4647	10.7736	10.7376	9.81152	10.1646	10.5204	10.2823	10.2203	10.7508	10.9866	10.4369	10.4639	10.1687	10.1567
ERI1	ENSG00000104626	rRNA	8.0527	8.09751	8.88091	8.40205	8.39192	8.90162	9.42487	8.73766	8.19778	9.04978	9.06088	8.90436	7.1143	7.7019	8.23598	8.40689	9.38569	9.46602	9.84094	9.46609	9.62723	10.308	9.58791	9.56424	8.26533	8.93405	9.45174	8.92522	9.73091	10.1281	9.27354	9.31563	10.3217	9.24596	8.8851
NIFK	ENSG00000155438	rRNA	9.07183	9.02398	9.80176	9.04446	8.71543	9.32627	9.87854	9.40566	8.95526	9.36177	9.79991	9.27506	8.86284	8.56491	8.89019	8.97486	10.3303	10.5661	10.221	10.6845	10.0156	10.9052	10.6352	10.3249	8.39501	9.30881	9.27034	9.2709	9.30006	10.1939	9.99698	9.48733	9.15508	9.1781	9.34435
CMSS1	ENSG00000184220	rRNA	7.77568	7.48032	7.21472	7.85735	8.3615	7.66703	8.11089	7.79231	7.96524	7.95385	7.70535	8.06054	5.30286	5.35212	5.30611	5.30204	7.50592	7.51789	7.16352	7.43873	6.99782	7.7759	8.01348	7.74059	5.55572	7.06121	7.11934	5.57005	6.1884	7.53376	7.73251	7.22507	7.41859	6.77812	4.52558
DDX28	ENSG00000182810	rRNA	4.97257	5.79999	5.16806	6.31038	6.32119	6.32859	5.66951	7.00553	5.10118	6.5168	6.53806	7.04356	6.12822	6.097	5.63095	6.57383	4.5687	4.49569	5.27074	4.6257	4.46497	4.61333	4.73188	4.97158	5.6295	5.44904	6.12313	5.57395	4.9777	5.26267	5.47914	5.05384	4.93082	4.96041	3.8724
DDX47	ENSG00000213782	rRNA	7.99986	6.7752	6.58837	6.30381	7.1932	6.33053	6.51719	6.30359	7.88479	5.98995	5.79459	5.65061	7.35362	5.8871	5.88012	5.8596	4.2627	6.86284	6.41582	6.14992	5.22479	5.13571	6.96362	7.05469	4.75126	6.51472	5.88346	5.31702	6.07858	5.97728	6.23394	6.38525	6.04943	5.64168	6.23353
TFB2M	ENSG00000162851	rRNA	7.56643	7.63066	8.06842	7.9363	7.19538	8.20461	8.76747	8.47124	7.64364	8.56355	8.98363	8.70287	6.27252	7.12685	7.3836	7.41333	7.68339	8.38824	8.45439	8.57998	7.85089	8.92871	8.50848	8.46273	6.49835	7.82907	8.32814	7.80869	7.73048	9.05769	8.65771	8.16914	8.03707	8.00064	8.06318
NOC4L	ENSG00000184967	rRNA	4.2697	4.354	1.86476	4.05158	5.151	4.80233	3.29933	5.08008	3.3893	4.97057	4.18751	5.01112	5.51652	4.82755	4.41797	5.18357	1.12482	1.49474	2.25571	1.98531	1.68342	1.54186	1.95516	2.41646	5.79827	4.95674	5.17862	1.59815	3.75863	2.77396	2.80582	3.90104	5.20734	3.76784	2.4827
MRM1	ENSG00000278619	rRNA	-1.00944	-1.34887	-1.24441	-1.35446	-1.36966	-0.714967	-1.23248	-0.981427	-1.27274	-1.37902	-1.38417	-0.987131	-1.34648	-1.29127	-1.20765	-1.01752	-1.28373	-1.33973	-1.368	-1.36972	-1.29082	-1.32744	-1.37097	-0.753355	-0.646104	-0.416415	-0.0840049	-1.13459	-1.3435	-1.36747	-1.25402	-1.30349	-0.807723	-0.81391	-1.08891
NAT10	ENSG00000135372	rRNA	9.59263	9.14488	8.84501	9.38591	9.67797	9.49385	9.39283	9.74201	9.63912	9.66897	9.61973	9.71753	8.02259	7.72402	7.89297	8.19079	8.22591	8.18529	8.33124	8.3352	8.07538	7.9813	8.75616	8.15961	8.54383	9.18623	8.90678	7.71393	8.61189	7.98305	8.72031	8.16411	9.10189	8.77047	7.52799
NOL12	ENSG00000273899	rRNA	5.44686	3.61366	4.23591	3.82776	6.08634	3.65758	2.2071	4.43274	4.14771	3.63759	3.84678	2.90989	5.23681	3.91744	3.60023	4.22552	1.58155	1.3749	1.25864	1.59521	2.26967	1.41986	2.0757	2.3087	1.80815	4.29803	3.59035	2.62529	2.63976	2.35283	3.22712	2.98258	2.59795	3.75879	3.18627
DDX31	ENSG00000125485	rRNA	6.74165	6.85733	6.80164	6.96698	7.54544	6.59661	6.5942	7.25137	6.12217	7.0008	7.028	7.12216	5.43801	5.47331	4.99175	5.89001	6.65694	6.95214	6.59102	6.43068	5.77724	6.99962	7.14658	6.4944	6.43761	7.39672	6.85986	6.28584	6.43814	7.09348	6.63931	6.45852	6.96024	6.18665	4.76177
NPM1	ENSG00000181163	rRNA	14.0242	14.3384	14.9315	13.6646	13.8695	14.3694	14.9177	13.6633	13.4344	14.402	14.531	13.502	11.5614	12.5518	12.4324	12.0663	14.2164	14.3206	14.1078	14.4091	14.7248	14.4703	14.6042	14.6011	12.5767	13.275	13.5433	13.4141	13.7154	13.925	14.2593	13.7255	13.4663	13.1894	12.8581
NPM3	ENSG00000107833	rRNA	4.87208	4.49004	3.70722	3.50113	5.01507	4.58629	3.76768	4.5317	2.68912	4.84313	4.7375	4.35935	2.13999	2.60627	2.41993	2.38216	3.28397	2.74353	2.73581	3.03065	2.8039	3.29247	2.52304	3.69791	3.0674	2.86916	3.97227	2.26969	3.55659	3.08892	4.2277	2.91223	3.61194	2.6651	2.91796
NPM2	ENSG00000158806	rRNA	6.07681	4.96768	2.51038	3.7684	5.67254	2.91755	0.75818	1.73072	0.642922	2.75924	2.08998	2.02284	0.43218	1.25788	0.828973	0.913582	4.15518	1.07732	1.91767	2.86586	0.591105	3.23664	3.48074	2.8783	2.11706	2.29395	3.33346	1.03461	0.440656	3.02046	3.62359	2.92414	4.2879	4.89583	1.16009
GTPBP4	ENSG00000107937	rRNA	8.87551	8.67828	9.06121	8.82537	8.55657	8.90027	9.23828	9.24312	9.00498	9.1174	9.17024	9.329	8.97342	8.25678	8.57219	8.68238	8.77389	8.84572	8.90128	8.91425	8.77414	9.27053	9.18674	8.69182	8.49512	9.01341	8.69497	9.53442	8.72019	9.18302	9.21858	9.17577	8.55447	8.72254	9.78929
TSR2	ENSG00000158526	rRNA	8.76994	8.53615	8.26528	8.2212	8.50408	8.39482	8.05654	8.15274	9.19515	8.0332	7.73792	7.77961	8.69438	8.04697	7.45978	8.57817	7.7219	7.46451	7.68749	8.03765	7.91368	8.033	7.54683	8.23835	8.48601	7.86315	7.8395	8.16427	8.28607	8.13179	7.19682	7.53617	7.99394	8.43225	8.03175
RIOK2	ENSG00000058729	rRNA	8.29846	8.02473	8.70522	8.32165	8.51586	8.20822	8.663	8.52552	8.43365	8.32686	8.54557	8.63724	7.79629	8.01177	7.90849	8.20795	9.10483	9.09632	9.0066	9.40257	9.08621	9.25695	9.16284	8.35927	7.63677	7.50188	8.20119	8.90168	8.29712	8.85162	9.20854	8.31153	7.83438	7.59984	9.05754
FCF1	ENSG00000119616	rRNA	7.27815	7.11474	7.83087	6.71385	7.90326	7.21586	7.79015	7.21406	6.61784	7.59758	7.86301	7.55361	6.9315	7.41263	6.94129	7.45002	8.31069	7.7842	7.63993	8.24014	8.19435	8.03388	7.51353	8.30872	6.93384	6.58961	7.04293	7.00052	7.28257	7.58781	6.99126	7.15414	7.01715	7.08573	6.58666
URB1	ENSG00000142207	rRNA	8.72455	8.48802	8.72314	8.61866	8.31517	8.73512	8.65454	8.87009	8.03987	8.87869	8.86676	8.7726	7.38672	6.52589	6.97956	7.31305	8.51117	8.19011	7.92243	8.32922	7.55131	8.52159	8.89007	7.5434	7.60736	8.63927	7.76242	7.1512	7.66951	8.04587	8.44343	7.88719	8.22188	8.1328	6.72254
MPHOSPH6	ENSG00000135698	rRNA	8.19355	7.86073	7.88534	7.92325	8.11298	8.47129	8.69739	8.30989	8.59083	8.88503	8.74945	8.49564	9.21259	8.83746	8.98559	8.64087	8.4024	8.6422	8.48568	8.77726	9.4127	8.77672	8.86082	7.93348	8.03094	7.7524	8.16765	9.60587	8.78663	8.39034	8.44065	7.23535	7.79694	7.84292	7.89463
NOM1	ENSG00000146909	rRNA	7.14305	6.55097	7.24744	6.74924	6.78255	7.34857	7.83723	7.60322	7.77867	7.81827	8.05734	7.86431	7.26694	7.14548	7.08108	7.17481	6.868	6.69269	6.65835	6.53713	7.24776	6.50072	6.74078	6.75307	7.22726	6.93419	7.15129	6.87344	6.93999	6.91427	6.9906	7.09277	6.94829	7.21928	6.30374
ESF1	ENSG00000089048	rRNA	8.04564	8.81131	9.86285	8.41235	7.63669	8.31951	8.90539	8.34544	6.64205	8.50793	8.73786	8.52083	6.70845	7.50568	8.3745	7.7793	9.77409	9.78483	9.33149	9.37827	8.83944	10.0239	10.024	9.64136	6.92713	7.19173	8.01429	8.65371	6.73737	8.91044	9.61995	8.99531	7.64023	7.21659	8.29879
NOB1	ENSG00000141101	rRNA	9.26113	8.42037	6.68016	7.99749	8.88651	8.61908	7.22318	8.51268	7.63273	8.50544	7.98367	7.97443	8.05231	7.40143	7.10798	7.9078	6.41858	6.79194	6.45347	6.60423	6.26248	6.48987	6.62252	6.62805	7.32674	8.37381	7.84911	5.70957	6.88857	6.53757	7.59625	7.54919	8.08678	7.89478	5.46277
NOP14	ENSG00000087269	rRNA	8.58749	8.23456	8.21243	8.25941	8.49852	8.48629	8.45049	8.53485	7.83314	8.70253	8.79179	8.44584	7.60109	8.06747	7.88259	8.08262	7.50526	7.20491	7.38515	7.38861	7.58054	7.33772	7.6489	7.9085	7.27811	8.04745	7.88425	7.6721	7.30362	7.78555	8.55772	8.02983	8.20557	7.62272	7.71219
C1D	ENSG00000197223	rRNA	7.14154	6.43866	7.21893	5.9388	7.15182	6.51236	7.55968	5.6588	7.59242	6.34963	6.65051	5.33218	6.79086	6.94417	7.42476	6.3609	7.33211	7.86378	6.60605	7.02692	7.12577	7.814	6.63866	8.14322	6.78975	6.68907	5.54551	6.33158	6.40724	6.69595	6.41937	6.99469	6.3687	6.77833	7.00745
NOL6	ENSG00000165271	rRNA	7.6447	7.83247	7.96345	8.13406	7.5826	8.1941	8.09742	8.52352	8.25879	8.2801	8.49366	8.58343	7.24848	7.37387	7.51036	7.88543	6.45269	6.46304	6.22541	6.83531	6.15204	6.72314	6.98621	6.14381	7.49932	7.99229	7.81797	7.40114	7.06109	7.59596	7.55017	7.11584	7.98771	7.72142	7.10501
ISG20L2	ENSG00000143319	rRNA	9.09382	8.09606	8.56886	8.4621	8.34822	8.64984	8.87294	9.05669	8.45166	8.67097	8.77353	8.96451	9.72921	9.04097	8.60253	9.12434	8.34265	8.39642	8.39755	9.04818	8.82587	8.48497	8.26035	9.19783	9.01346	8.33134	8.88027	9.27473	8.66743	8.78504	8.23713	8.43106	8.60829	8.65509	9.14558
REXO4	ENSG00000148300	rRNA	6.29319	6.24159	5.57312	6.45332	6.70699	6.64648	6.02929	6.43871	6.75841	6.52914	6.51762	6.25418	5.85218	5.40901	5.41391	5.9477	4.84193	4.77146	4.98953	4.77538	5.31174	4.99924	4.66592	4.6004	5.92127	6.70223	5.8828	3.70557	5.88624	5.68858	6.3333	5.8107	6.39248	5.37202	3.61945
TFB1M	ENSG00000029639	rRNA	7.22263	7.00343	7.23372	6.90425	6.62647	6.91999	7.67865	7.08414	6.72324	7.02208	7.31723	7.06183	6.41121	5.92483	5.75555	6.5478	7.74497	8.05303	8.22824	7.49949	7.31825	7.91154	8.1072	7.7845	7.15489	8.05946	7.29867	6.48011	8.10497	7.57049	7.06033	6.78526	7.96832	7.35653	6.10878
DIMT1	ENSG00000086189	rRNA	9.90896	9.8176	10.1501	9.88093	9.98452	9.93616	10.1836	9.67193	8.81125	9.61365	9.55882	9.58038	7.90819	8.42117	9.08059	8.56628	9.73665	10.4727	9.91656	9.70475	9.36655	10.0579	10.131	9.59907	8.42197	9.43738	8.87474	8.80398	9.11426	9.71024	9.57018	9.62532	8.75776	8.92331	8.31615
DCAF13	ENSG00000164934	rRNA	9.24033	9.37703	10.07	9.80441	9.0477	9.6857	10.1022	9.84622	8.49301	9.82693	9.6888	9.80942	8.39406	8.8882	9.14649	8.8475	9.24692	9.76911	9.69973	9.965	9.85716	10.1588	10.3585	9.38126	7.78429	8.93707	9.30019	9.30139	9.45023	9.83326	10.079	9.43928	8.77311	8.91165	9.26195
AC004381.6	ENSG00000005189	rRNA	8.77836	8.39774	8.07853	8.13621	9.16827	8.26793	8.19458	8.15438	7.90352	8.09032	7.92488	8.0807	3.83697	4.41287	4.4139	3.84993	7.06383	7.27095	6.43132	6.6066	7.18004	6.32956	6.86032	7.43262	6.26073	7.68732	6.9937	7.46784	6.90784	6.91717	7.09267	7.31751	7.9123	6.48229	6.88926
DDX54	ENSG00000123064	rRNA	7.282	7.51246	5.69021	7.16078	7.36844	7.53177	5.03435	7.67975	7.71594	7.64137	7.27455	7.27676	7.36953	7.30827	6.74277	7.45216	3.91517	4.25419	4.33204	4.22493	4.51712	4.17088	4.49677	4.29537	6.44428	7.38312	7.14662	4.03909	5.72648	4.72971	6.91874	6.44578	7.20766	5.90867	4.80455
NOL8	ENSG00000198000	rRNA	9.12983	10.0363	10.652	10.3747	8.97457	10.4967	10.8111	10.5105	9.03491	10.2433	10.3065	10.4318	8.74762	9.15944	9.31745	9.60496	10.5311	10.5907	10.4637	10.3758	9.69994	10.7921	10.6442	9.85094	9.35109	10.4097	9.85065	9.67096	9.29787	10.8712	9.99187	9.77167	10.0908	9.48818	8.76329
LAS1L	ENSG00000001497	rRNA	9.23833	9.13282	8.68996	9.08563	9.02477	9.2796	8.68556	9.29995	9.25963	9.45552	9.33078	9.37863	8.71481	8.67008	7.99687	8.5354	7.61337	7.86131	7.7517	7.91009	7.75666	8.04666	8.27198	8.54571	8.13684	8.6167	8.32838	7.29203	7.92089	7.91611	8.63704	8.21841	8.64876	8.54341	7.39063
NSA2	ENSG00000164346	rRNA	11.0242	10.802	10.7619	11.1925	10.8645	10.7254	10.6914	11.0039	10.4432	10.6481	10.5622	10.889	10.0605	10.5762	10.6294	10.7987	10.4003	10.3741	10.0805	10.7482	10.5664	10.3489	10.6226	10.6572	9.86655	9.05441	10.0784	10.3282	9.93553	10.1232	10.5843	10.3588	9.48661	9.80518	10.4977
DDX10	ENSG00000178105	rRNA	9.03807	9.47864	9.84072	9.84782	8.27062	9.69736	10.0724	9.91514	8.29956	9.93052	9.95926	10.0475	8.2938	8.5151	8.61579	9.24983	9.85558	9.94017	9.64757	10.1846	9.45871	10.1664	10.3094	9.56741	8.47839	9.29729	9.42505	9.24946	8.63041	9.91208	9.85409	9.25621	9.36934	8.67854	7.51312
SURF6	ENSG00000148296	rRNA	5.27273	5.66301	5.22922	5.88184	4.34599	6.17539	5.67162	6.20986	5.6228	5.92871	6.17241	6.52283	5.26027	4.92511	4.88637	5.93033	5.24677	4.46787	4.75821	5.14205	4.62315	5.28601	4.92028	4.09514	5.43808	5.79237	5.86762	5.13765	3.7731	5.73637	6.29892	5.5287	6.23687	4.48868	4.47621
RRP12	ENSG00000052749	rRNA	7.59567	7.14521	6.21344	7.5185	7.08502	7.25172	6.38186	8.05129	7.1907	7.74145	8.01333	8.34358	9.75363	8.55129	8.46169	8.51025	5.7322	5.51343	6.53064	5.88884	5.52131	5.58141	5.68081	6.30389	8.94502	8.33542	8.98259	8.72499	6.74753	6.04176	7.74799	7.3028	7.14299	7.847	9.08256
DNTTIP2	ENSG00000067334	rRNA	10.7168	10.6845	11.1919	10.5969	10.7762	10.5269	10.9439	10.4561	10.3694	10.717	10.832	10.4186	9.89636	10.7625	11.1401	10.2925	11.2317	11.1157	11.1005	11.3401	11.306	11.1386	11.1936	11.8389	9.09547	9.13005	10.1614	11.6723	9.48072	11.0049	11.1914	11.2161	9.03459	9.46095	11.7149
SBDS	ENSG00000126524	rRNA	9.62496	8.80376	8.56649	8.20038	8.89542	8.28418	8.30952	8.02533	9.01391	8.27715	8.11714	8.01321	9.24612	8.52575	8.72125	7.90942	8.93728	8.9972	9.15072	9.36106	9.63273	8.85468	8.72175	10.8051	8.19289	8.0971	8.81483	9.89751	8.16973	8.86767	8.96906	9.68936	7.90779	8.31295	10.0502
DDX51	ENSG00000185163	rRNA	6.18091	5.89463	5.88773	6.05802	6.07484	6.08868	5.57541	6.54848	5.34937	6.29664	6.6302	6.84728	6.00253	5.67407	5.27024	6.14695	4.25465	4.12094	4.64782	5.39833	5.17282	4.89029	5.27299	5.43281	5.56227	5.95347	6.02749	6.24038	5.37903	6.06753	6.45861	5.95996	5.987	5.79966	5.38838
NOL9	ENSG00000162408	rRNA	8.91592	8.61266	9.07045	8.92987	9.26737	8.90121	9.21585	9.03179	8.44859	8.92564	9.2019	9.08347	7.79513	8.18717	8.47178	8.51216	9.10611	8.69543	8.71651	8.68979	8.44299	9.08474	8.80651	8.95027	8.25828	8.49869	8.353	8.14965	8.10708	9.09183	8.49112	8.2597	8.65554	8.46426	8.52123
SRFBP1	ENSG00000151304	rRNA	8.56534	8.88557	9.66329	9.10692	6.89485	8.76174	9.43028	8.82978	7.76547	8.90118	9.27782	9.14637	8.41898	8.01674	8.82999	8.4314	9.63899	9.5975	9.47079	9.9018	9.39511	9.73327	9.36834	10.0294	8.25465	8.3198	8.84849	8.9272	8.48704	9.52369	9.46942	9.48046	8.48213	8.41683	8.81876
DDX50	ENSG00000107625	rRNA	9.6276	9.03142	9.40177	9.2558	9.67238	9.12934	9.39934	9.45207	9.53266	9.1537	9.32407	9.36178	8.33211	8.32503	8.80855	8.77395	9.62262	9.43834	9.37917	9.37678	9.36369	9.52803	9.42644	9.36391	8.56493	8.96435	8.81861	8.4439	8.93115	9.26993	9.03076	8.83887	8.9685	8.90392	8.60552
DDX21	ENSG00000165732	rRNA	10.8315	10.0353	10.8246	10.3939	11.0469	10.6601	11.2487	10.8206	11.0118	10.9944	11.1144	10.9609	10.7853	10.654	11.2126	10.7384	11.1378	10.982	10.787	10.9204	10.7142	11.262	11.3803	11.2142	10.0583	10.3298	10.3424	11.9718	9.81569	10.7743	10.9235	11.2255	9.99249	10.1641	12.2368
EBNA1BP2	ENSG00000117395	rRNA	9.21528	8.36255	9.01178	9.01705	9.60257	9.12987	9.58937	9.69305	9.26111	9.74644	9.92753	9.96338	8.49201	8.32752	8.39419	8.40737	8.02996	8.51368	8.40974	8.61111	8.63296	8.32	9.14149	8.90861	7.82338	8.52291	8.56234	7.89728	8.27031	8.64486	9.24936	8.47918	8.55258	8.23008	7.986
RNMTL1	ENSG00000171861	rRNA	5.50752	5.38881	5.4253	6.08341	5.71025	5.54475	5.37525	6.10898	5.47004	6.08653	6.00067	6.41026	5.74277	5.66735	4.73526	5.21238	4.07722	4.17319	4.34238	4.83516	5.2372	5.0334	4.47843	5.19843	5.65667	5.75661	5.37166	4.23716	5.32295	5.3852	5.72317	4.55071	5.41867	5.71681	5.11368
TSR1	ENSG00000167721	rRNA	8.01209	8.22797	8.60219	8.54347	8.98228	8.46782	8.88009	9.08342	7.59037	8.76144	8.86856	8.90832	7.60964	7.59437	7.68643	8.13689	8.30422	8.30576	8.19485	8.49957	7.92816	8.70931	8.93106	8.24304	7.70299	8.20829	8.13821	8.11278	7.69933	8.65337	8.5909	8.14719	8.22419	7.78985	7.37477
PNO1	ENSG00000115946	rRNA	7.65897	7.5876	7.79742	7.7361	7.52956	7.78319	8.21807	7.72527	6.70413	8.00985	8.16081	8.01919	7.06688	7.65201	7.86795	7.47895	7.26834	7.5393	7.30417	8.24913	7.24638	7.68575	8.05495	8.24159	7.44824	7.67587	7.99598	8.55142	7.40635	8.06408	8.39951	7.88655	7.33501	7.79208	8.8323
RSL24D1	ENSG00000137876	rRNA	10.3343	9.80039	10.6275	9.63695	10.4407	9.64121	9.87684	9.44122	10.0218	9.77447	9.42668	9.48809	9.40766	9.40775	9.65658	9.21104	10.9886	10.8393	10.4873	11.0138	11.23	10.7847	10.7068	11.6526	9.35993	9.16186	8.83249	10.0064	9.9122	9.47298	10.2831	10.108	9.23871	9.58708	9.54402
TST	ENSG00000128311	rRNA	3.86798	3.49773	1.86366	4.19483	6.83278	6.73051	4.32434	7.05672	6.51497	6.7364	6.82239	7.46122	6.41466	7.17571	6.8446	7.32978	2.85027	3.54538	3.6692	3.33068	4.60521	4.27996	2.57487	3.63315	7.2145	6.08856	7.00582	3.26046	6.34552	4.52315	5.81548	6.48857	6.8583	6.65986	4.05517
WDR3	ENSG00000065183	snoRNA	7.31522	8.43544	9.12997	8.86159	7.07588	8.82199	9.33186	9.05145	6.55513	8.94977	8.92754	9.15106	6.38878	7.56013	7.54484	8.0103	8.70228	9.19889	8.81132	8.86	7.93281	9.51584	9.56219	8.41272	7.35321	8.34152	8.01205	7.65528	7.90793	8.86418	8.35805	8.10523	8.10498	8.15933	7.77098
UTP11L	ENSG00000183520	snoRNA	8.05862	7.6239	8.30164	8.01292	8.07161	7.99887	8.19687	8.3232	7.98967	8.26755	8.52394	8.51015	7.68071	7.65593	7.58754	7.68987	8.34159	8.0109	8.22145	8.37219	8.4761	8.45388	8.37663	8.18422	7.93093	7.5882	7.71409	8.34965	7.80431	8.12078	8.24481	8.14211	7.83703	7.90142	8.23619
UTP15	ENSG00000164338	snoRNA	7.93799	7.79866	8.51186	8.32916	8.33711	7.98322	8.71022	8.37171	7.62335	8.08922	8.46936	8.61736	7.3441	7.13948	7.5079	7.94328	8.64534	8.36716	8.1646	8.91752	7.83126	8.73375	8.57647	8.31743	7.35447	7.60924	7.74947	8.01569	7.70504	8.41434	8.51142	8.07947	7.71002	7.67396	8.11367
[truncated: 370 more rows]
