# Supplementary material for: Transcriptomic Analysis Identifies RNA Binding Proteins as Putative Regulators of Myelopoiesis and Leukemia
Source: Front Oncol. 2019 Aug 6;9:692. doi: 10.3389/fonc.2019.00692 (PMC6691814; doi:10.3389/fonc.2019.00692)
Supplement: Supplementary file 3 [file Table_3.xlsx]

## Sheet: COSMIC_RBP_GENES
Table 3_v1
Symbol	Name	Entrez Gene ID	Genome Location	Tier	Hallmark	Chr Band	Somatic	Germline	Tumour Types (Somatic)	Tumour Types (Germline)	Cancer Syndrome	Tissue Type	Molecular Genetics	Role in Cancer	Mutation Types	Translocation Partner	Other Germline Mut	Other Syndrome	Synonyms
BRCA1	familial breast/ovarian cancer gene 1	672	17:43045678-43124096	1	Yes	17q21	yes	yes	ovarian	breast, ovarian	hereditary breast/ovarian cancer	E	Rec	TSG	D, Mis, N, F, S	NA	NA	NA	672,BRCA1,ENSG00000012048,P38398
TPR	translocated promoter region	7175	1:186313971-186375028	1	NA	1q25	yes	NA	papillary thyroid, NSCLC	NA	NA	E	Dom	fusion	T	NTRK1, ALK	NA	NA	7175,ENSG00000047410,P12270,TPR
KMT2C	lysine (K)-specific methyltransferase 2C	58508	7:152136832-152435786	1	Yes	7q36.1	yes	NA	medulloblastoma	NA	NA	O	Rec	TSG	N	NA	NA	NA	58508,ENSG00000055609,KMT2C,MLL3,Q8NEZ4
SPEN	spen family transcriptional repressor	23013	1:15848068-15939427	1	NA	1p36	yes	NA	SMZL, adenoid cystic carcinoma, DLBCL	NA	NA	L	Rec	TSG	F, Mis, N	NA	NA	NA	23013,ENSG00000065526,Q96T58,SPEN
AFF4	AF4/FMR2 family, member 4	27125	5:132881059-132937189	1	Yes	5q31	yes	NA	ALL	NA	NA	L	Dom	oncogene, fusion	T	KMT2A	NA	NA	27125,AFF4,ENSG00000072364,Q9UHB7
HSP90AA1	heat shock protein 90kDa alpha (cytosolic), class A member 1	3320	14:102081712-102139404	1	NA	14q32.33	yes	NA	NHL	NA	NA	L	Dom	fusion	T	BCL6	NA	NA	3320,ENSG00000080824,HSP90AA1,HSPC1,HSPCA,P07900
XPO1	exportin 1 (CRM1 homolog, yeast)	7514	2:61478820-61533897	1	Yes	2p15	yes	NA	CLL	NA	NA	L	Dom	oncogene	Mis	NA	NA	NA	7514,ENSG00000082898,O14980,XPO1
CNOT3	CCR4-NOT transcription complex subunit 3	4849	19:54142979-54155407	1	Yes	19q13.4	yes	NA	T-ALL	NA	NA	L	Rec	TSG	Mis, N, F	NA	NA	NA	4849,CNOT3,ENSG00000088038,NOT3,O75175
FUS	fusion, derived from t(12;16) malignant liposarcoma	2521	16:31180215-31191438	1	Yes	16p11.2	yes	NA	liposarcoma, AML, Ewing sarcoma, angiomatoid fibrous histiocytoma, fibromyxoid sarcoma	NA	NA	M, L	Dom	TSG, fusion	T	DDIT3, ERG, FEV, ATF1, CREB3L2, CREB3L1, NFATC2	NA	NA	2521,ALS6,ENSG00000089280,FUS,P35637
EZR	ezrin	7430	6:158766914-158818093	1	Yes	6q25.3	yes	NA	NSCLC	NA	NA	E	Dom	fusion	T	ROS1	NA	NA	7430,ENSG00000092820,EZR,P15311,VIL2
HSP90AB1	heat shock protein 90kDa alpha (cytosolic), class B member 1	3326	6:44248630-44253598	1	NA	6p12	yes	NA	NHL	NA	NA	L	Dom	fusion	T	BCL6	NA	NA	3326,ENSG00000096384,HSP90AB1,HSPC2,HSPCB,P08238
DICER1	dicer 1, ribonuclease type III	23405	14:95090498-95133458	1	Yes	14q32.13	yes	yes	sex cord-stromal tumour, TGCT, embryonal rhabdomyosarcoma, pleuropulmonary blastoma, pituitary blastoma, Wilms tumour, thyroid cancer, other tumour types	pleuropulmonary blastoma	familial pleuropulmonary blastoma or DICER1 syndrome	E, M, O	Rec	TSG	Mis, F, N	NA	NA	NA	23405,DICER1,ENSG00000100697,MNG1,Q9UPY3
EIF3E	eukaryotic translation initiation factor 3, subunit E	3646	8:108201885-108248702	1	Yes	8q22-q23	yes	NA	colorectal	NA	NA	E	Dom	TSG, fusion	T	RSPO3	NA	NA	3646,EIF3E,EIF3S6,ENSG00000104408,INT6,P60228
EZH2	enhancer of zeste homolog 2	2146	7:148807646-148847298	1	NA	7q35-q36	yes	NA	DLBCL	NA	NA	L	Dom	oncogene, TSG	Mis	NA	NA	NA	2146,ENSG00000106462,EZH2,Q15910
DDX5	DEAD (Asp-Glu-Ala-Asp) box polypeptide 5	1655	17:64499923-64506119	1	Yes	17q21	yes	NA	prostate	NA	NA	E	Dom	oncogene, fusion	T	ETV4	NA	NA	1655,DDX5,ENSG00000108654,G17P1,HLR1,P17844
YWHAE	tyrosine 3-monooxygenase/tryptophan 5-monooxygenase activation protein, epsilon polypeptide (14-3-3 epsilon)	7531	17:1345447-1400110	1	NA	17p13.3	yes	NA	endometrial stromal sarcoma	NA	NA	M	Dom	TSG, fusion	T	NUTM2A, NUTM2B	yes	Miller-Dieker lissencephaly syndrome	7531,ENSG00000108953,P62258,YWHAE
DDX6	DEAD (Asp-Glu-Ala-Asp) box polypeptide 6	1656	11:118754712-118786218	1	Yes	11q23.3	yes	NA	B-NHL	NA	NA	L	Dom	oncogene, fusion	T	IGH	NA	NA	1656,DDX6,ENSG00000110367,HLR2,P26196
CARS	cysteinyl-tRNA synthetase	833	11:3001114-3057367	1	Yes	11p15.5	yes	NA	ALCL	NA	NA	L	Dom	TSG, fusion	T	ALK	NA	NA	833,CARS,ENSG00000110619,P49589
SRSF3	serine/arginine-rich splicing factor 3	6428	6:36596763-36601989	1	NA	6p21	yes	NA	follicular lymphoma	NA	NA	L	Dom	oncogene, fusion	T	BCL6	NA	NA	6428,ENSG00000112081,P84103,SFRS3,SRSF3
QKI	QKI, KH domain containing, RNA binding	9444	6:163415194-163570710	1	Yes	6q26	yes	NA	angiocentric glioma, colorectal cancer	NA	NA	E, O	Dom	oncogene, TSG	Mis, F, T	MYB	NA	NA	9444,ENSG00000112531,Q96PU8,QKI
DROSHA	drosha ribonuclease III	29102	5:31401432-31529059	1	Yes	5q11.2	yes	NA	Wilms tumour, NSCLC, bladder carcinoma	NA	NA	E, O	NA	TSG	A, Mis, N, F	NA	NA	NA	29102,DROSHA,ENSG00000113360,Q9NRR4,RNASEN
SF3B1	splicing factor 3b, subunit 1, 155kDa	23451	2:197392303-197434999	1	NA	2q33.1	yes	NA	myelodysplastic syndrome	NA	NA	L	Dom	oncogene	Mis	NA	NA	NA	23451,ENSG00000115524,O75533,SF3B1
RPL22	ribosomal protein L22 (EAP)	6146	1:6186672-6199573	1	NA	1p36.31	yes	NA	AML, CML	NA	NA	L	Dom	TSG, fusion	T	RUNX1	NA	NA	6146,ENSG00000116251,P35268,RPL22
SFPQ	splicing factor proline/glutamine rich(polypyrimidine tract binding protein associated)	6421	1:35184456-35193049	1	Yes	1p34.3	yes	NA	papillary renal	NA	NA	E	Dom	TSG, fusion	T	TFE3	NA	NA	6421,ENSG00000116560,P23246,SFPQ
RPL5	ribososomal protein L5	6125	1:92832115-92841865	1	NA	1p22.1	yes	NA	T-ALL	NA	NA	L	Dom	TSG	Mis, N, F	NA	yes	Diamond-Blackfan anaemia	6083,ENSG00000122406,P46777,RPL5
HNRNPA2B1	heterogeneous nuclear ribonucleoprotein A2/B1	3181	7:26190125-26200577	1	Yes	7p15	yes	NA	prostate	NA	NA	E	Dom	oncogene, fusion	T	ETV1	NA	NA	3181,ENSG00000122566,HNRNPA2B1,HNRPA2B1,P22626
DEK	DEK oncogene (DNA binding)	7913	6:18225719-18263987	1	NA	6p23	yes	NA	AML	NA	NA	L	Dom	oncogene, fusion	T	NUP214	NA	NA	7913,DEK,ENSG00000124795,P35659
SBDS	Shwachman-Bodian-Diamond syndrome protein	51119	7:66988371-66995417	1	NA	7q11	NA	yes	NA	AML, MDS	Schwachman-Diamond syndrome	L	Rec	TSG	F, N, O	NA	NA	NA	51119,ENSG00000126524,Q9Y3A5,SBDS
KTN1	kinectin 1 (kinesin receptor)	3895	14:55612050-55680691	1	NA	14q22.1	yes	NA	papillary thyroid	NA	NA	E	Dom	fusion	T	RET	NA	NA	3895,ENSG00000126777,KTN1,Q86UP2
BARD1	BRCA1 associated RING domain 1	580	2:214728676-214809569	1	NA	2q35	yes	yes	breast cancer	ovarian cancer, breast cancer, endometrioid cancer	NA	E	NA	TSG	Mis	NA	NA	NA	580,BARD1,ENSG00000138376,Q99728
SMAD4	SMAD family member 4	4089	18:51047047-51078467	1	NA	18q21.1	yes	yes	colorectal, pancreatic, small intestine	gastrointestinal polyp	juvenile polyposis	E	Rec	TSG	D, Mis, N, F	NA	NA	NA	4089,ENSG00000141646,MADH4,Q13485,SMAD4
AFF3	AF4/FMR2 family, member 3	3899	2:99551474-100104454	1	Yes	2q11.2-q12	yes	NA	ALL, T-ALL	NA	NA	L	Dom	oncogene, fusion	T	KMT2A, RUNX1	NA	NA	3899,AFF3,ENSG00000144218,LAF4,P51826
FIP1L1	FIP1 like 1 (S. cerevisiae)	81608	4:53377840-53459450	1	Yes	4q12	yes	NA	idiopathic hypereosinophilic syndrome	NA	NA	L	Dom	fusion	T	PDGFRA	NA	NA	81608,ENSG00000145216,FIP1L1,Q6UN15
NONO	non-POU domain containing, octamer-binding	4841	X:71290638-71300076	1	Yes	Xq13.1	yes	NA	papillary renal	NA	NA	E	Dom	fusion	T	TFE3	NA	NA	4841,ENSG00000147140,NONO,Q15233
RPL10	ribosomal protein L10	6134	X:154398520-154400854	1	NA	Xq28	yes	NA	T-ALL	NA	NA	L	Dom	TSG	Mis	NA	NA	NA	6134,ENSG00000147403,P27635,RPL10
RANBP2	RAN binding protein 2	5903	2:108719607-108783901	1	Yes	2q12.3	yes	NA	inflammatory myofibroblastic tumour	NA	NA	M	Dom	TSG, fusion	T	ALK	NA	NA	5903,ANE1,ENSG00000153201,P49792,RANBP2
MSI2	musashi homolog 2 (Drosophila)	124540	17:57257049-57631832	1	NA	17q23.2	yes	NA	CML	NA	NA	L	Dom	oncogene, fusion	T	HOXA9	NA	NA	124540,ENSG00000153944,MSI2,Q96DH6
PHF6	PHD finger protein 6	84295	X:134377618-134425330	1	NA	Xq26.3	yes	NA	ETP ALL	NA	NA	L	Rec	TSG	F, N, S, Mis	NA	yes	Boerjeson-Forssman-Lehmann syndrome	84295,BFLS,BORJ,ENSG00000156531,PHF6,Q8IWS0
EIF4A2	eukaryotic translation initiation factor 4A, isoform 2	1974	3:186783611-186789269	1	Yes	3q27.3	yes	NA	NHL	NA	NA	L	Dom	fusion	T	BCL6	NA	NA	1974,EIF4A2,EIF4F,ENSG00000156976,Q14240
U2AF1	U2 small nuclear RNA auxiliary factor 1	7307	21:43093102-43107494	1	NA	21q22.3	yes	NA	CLL, MDS	NA	NA	L	Dom	oncogene	Mis	NA	NA	NA	7307,ENSG00000160201,Q01081,U2AF1,U2AFBP
SRSF2	serine/arginine-rich splicing factor 2	6427	17:76736161-76737160	1	NA	17q25	yes	NA	MDS, CLL	NA	NA	L	Dom	oncogene	Mis	NA	NA	NA	6427,ENSG00000161547,Q01130,SFRS2,SRSF2
FUBP1	far upstream element (FUSE) binding protein 1	8880	1:77949146-77979004	1	Yes	1p13.1	yes	NA	oligodendroglioma	NA	NA	O	Rec	oncogene	F, N	NA	NA	NA	8880,ENSG00000162613,FUBP,FUBP1,Q96AE4
RBM15	RNA binding motif protein 15	64783	1:110339407-110345610	1	Yes	1p13	yes	NA	acute megakaryocytic leukaemia	NA	NA	L	Dom	fusion	T	MKL1	NA	NA	64783,ENSG00000162775,Q96T37,RBM15
RPN1	ribophorin I	6184	3:128620411-128650800	1	NA	3q21.3-q25.2	yes	NA	AML	NA	NA	L	Dom	fusion	T	MECOM	NA	NA	6184,ENSG00000163902,P04843,RPN1
TERT	telomerase reverse transcriptase	7015	5:1253728-1294989	1	Yes	5p15.33	yes	yes	melanoma, glioblastoma, hepatocellular carcinoma, bladder, skin basal cell, skin squamous cell, mesothelioma, medulloblastoma, other tumour types	melanoma	NA	E, O	Dom	oncogene, TSG	Promoter Mis	NA	yes	Dyskeratosis congenita, Telomere-related pulmonary fibrosis and/or bone marrow failure 1	7015,ENSG00000164362,O14746,TERT
PSIP1	PC4 and SFRS1 interacting protein 1 (LEDGF)	11168	9:15471207-15510188	1	Yes	9p22.3	yes	NA	AML	NA	NA	L	Dom	oncogene, fusion	T	NUP98	NA	NA	11168,ENSG00000164985,O75475,PSIP1,PSIP2
SMAD3	SMAD family member 3	4088	15:67066155-67190536	1	Yes	15q21-q22	yes	NA	colorectal carcinoma, oral squamous cell carcinoma	NA	NA	E	Rec	TSG	Mis	NA	NA	NA	4088,ENSG00000166949,MADH3,P84022,SMAD3
ZRSR2	zinc finger (CCCH type), RNA-binding motif and serine/arginine rich 2	8233	X:15790496-15823242	1	Yes	Xp22.1	yes	NA	MDS, CLL	NA	NA	L	Rec	TSG	F, S, Mis	NA	NA	NA	8233,ENSG00000169249,Q15696,U2AF1L2,ZRSR2
CNBP	CCHC-type zinc finger, nucleic acid binding protein	7555	3:129170453-129171757	1	Yes	3q21	yes	NA	aneurysmal bone cyst	NA	NA	M	Dom	TSG, fusion	T	USP6	NA	NA	7555,CNBP,DM2,ENSG00000169714,P62633,ZNF9
AFF1	AF4/FMR2 family, member 1	4299	4:87007409-87135702	1	Yes	4q21	yes	NA	AL	NA	NA	L	Dom	fusion	T	KMT2A	NA	NA	4299,AFF1,ENSG00000172493,MLLT2,P51825,PBM1
SMAD2	SMAD family member 2	4087	18:47841827-47896756	1	Yes	18q21	yes	NA	colorectal carcinoma, hepatocellular carcinoma	NA	NA	E	Rec	TSG	Mis, N	NA	NA	NA	4087,ENSG00000175387,MADH2,Q15796,SMAD2
DDX10	DEAD (Asp-Glu-Ala-Asp) box polypeptide 10	1662	11:108665154-108940423	1	Yes	11q22-q23	yes	NA	AML*	NA	NA	L	Dom	TSG, fusion	T	NUP98	NA	NA	1662,DDX10,ENSG00000178105,Q13206
SUZ12	suppressor of zeste 12 homolog (Drosophila)	23512	17:31937247-31999003	1	Yes	17q11.2	yes	NA	endometrial stromal tumour	NA	NA	M	Dom	oncogene, TSG, fusion	T	JAZF1	NA	NA	23512,ENSG00000178691,Q15022,SUZ12
CALR	calreticulin	811	19:12938680-12943913	1	Yes	19p13.3-p13.2	yes	NA	MPN, MDS	NA	NA	L	Dom	oncogene	F, Mis	NA	NA	NA	811,CALR,ENSG00000179218,P27797
NPM1	nucleophosmin (nucleolar phosphoprotein B23, numatrin)	4869	5:171387949-171410565	1	NA	5q35	yes	NA	NHL, APL, AML	NA	NA	L	Dom	oncogene, fusion	T, F	ALK, RARA, MLF1	NA	NA	4869,ENSG00000181163,NPM1,P06748
RBM10	RNA binding motif protein 10	8241	X:47147482-47186599	1	Yes	Xp11.3	yes	NA	lung adenocarcinoma	NA	NA	E	Rec/X	TSG	Mis, F, N	NA	yes	TARP syndrome	8241,ENSG00000182872,P98175,RBM10
EWSR1	Ewing sarcoma breakpoint region 1 (EWS)	2130	22:29268337-29300161	1	Yes	22q12	yes	NA	Ewing sarcoma, desmoplastic small round cell tumour , ALL, clear cell sarcoma, sarcoma, myoepithelioma, mesothelioma	NA	NA	L, M, E	Dom	oncogene, fusion	T	FLI1, ERG, NR4A3, FEV, ATF1, ETV1, ETV4, WT1, ZNF384, CREB1, POU5F1, PBX1, NFATC1, NFATC2, DDIT3, PATZ1, SMARCA5, SP3, ZNF444, YY1	NA	NA	2130,ENSG00000182944,EWSR1,Q01844
SND1	staphylococcal nuclease and tudor domain containing 1	27044	7:127652374-128092058	1	NA	7q31.3	yes	NA	pancreas acinar carcinoma	NA	NA	E	Dom	oncogene, fusion	T	BRAF	NA	NA	27044,ENSG00000197157,Q7KZF4,SND1
TOP1	topoisomerase (DNA) I	7150	20:41029068-41123297	1	NA	20q12-q13.1	yes	NA	AML*	NA	NA	L	Dom	fusion	T	NUP98	NA	NA	7150,ENSG00000198900,P11387,TOP1
HLA-A	major histocompatibility complex, class I, A	3105	6:29942554-29945455	1	NA	6p21.3	yes	NA	Spitzoid tumour	NA	NA	E	Dom	fusion	T	ROS1	yes	Carbamazepine-induced hypersensitivity syndrome	3105,ENSG00000206503,HLA-A,P04439
DDX3X	DEAD-box helicase 3, X-linked	1654	X:41334253-41347719	1	Yes	Xp11.4	yes	NA	CLL, medulloblastoma	NA	NA	L, O	NA	TSG	Mis, N, F	NA	yes	Mental retardation, X-linked 102	1654,DDX3,DDX3X,ENSG00000215301,O00571
TAF15	TAF15 RNA polymerase II, TATA box binding protein (TBP)-associated factor, 68kDa	8148	17:35809571-35846946	1	NA	17q11.1-q11.2	yes	NA	extraskeletal myxoid chondrosarcoma, ALL	NA	NA	L, M	Dom	oncogene, fusion	T	NR4A3, CHN1, ZNF384	NA	NA	8148,ENSG00000172660,Q92804,TAF15,TAF2N
BCLAF1	BCL2 associated transcription factor 1	9774	6:136261259-136279866	2	NA	6q23.3	yes	NA	melanoma, SCC	NA	NA	E	NA	NA	Mis	NA	NA	NA	9774,BCLAF1,ENSG00000029363,Q9NYF8
ZCCHC8	zinc finger, CCHC domain containing 8	55596	12:122473497-122500840	2	NA	12q24.31	yes	NA	Spitzoid tumour	NA	NA	E	Dom	fusion	T	ROS1	NA	NA	55596,ENSG00000033030,Q6NZY4,ZCCHC8
THRAP3	thyroid hormone receptor associated protein 3 (TRAP150)	9967	1:36282564-36304017	2	NA	1p34.3	yes	NA	aneurysmal bone cyst	NA	NA	M	Dom	fusion	T	USP6	NA	NA	9967,ENSG00000054118,Q9Y2W1,THRAP3
PABPC1	poly(A) binding protein cytoplasmic 1	26986	8:100704298-100721583	2	NA	8q22.3	yes	NA	HNSCC, biliary tract carcinoma	NA	NA	E	NA	oncogene, TSG	Mis, F	NA	NA	NA	26986,ENSG00000070756,P11940,PAB1,PABPC1,PABPC2
TFRC	transferrin receptor (p90, CD71)	7037	3:196051942-196077099	2	NA	3q29	yes	NA	NHL	NA	NA	L	Dom	fusion	T	BCL6	NA	NA	7037,ENSG00000072274,P02786,TFRC
IGF2BP2	insulin like growth factor 2 mRNA binding protein 2	10644	3:185645531-185824960	2	NA	3q27.2	yes	NA	lymphoma	NA	NA	L	NA	TSG	D	NA	yes	Diabetes mellitus, noninsulin-dependent, susceptibility	10644,ENSG00000073792,IGF2BP2,Q9Y6M1
EED	embryonic ectoderm development	8726	11:86245230-86278525	2	NA	11q14.2	yes	NA	malignant peripheral nerve sheath tumours, MDS and related, lung adenocarcinoma	NA	NA	E, L	NA	TSG	Mis, F	NA	NA	NA	8726,EED,ENSG00000074266,O75530
CRNKL1	crooked neck pre-mRNA splicing factor 1	51340	20:20036195-20056014	2	NA	20p11.23	yes	NA	base cell carcinoma	NA	NA	E	NA	NA	Mis	NA	NA	NA	51340,CRNKL1,ENSG00000101343,Q9BZJ0
CPEB3	cytoplasmic polyadenylation element binding protein 3	22849	10:92052212-92240350	2	NA	10q23.32	yes	NA	lung cancer	NA	NA	E	NA	TSG	D	NA	NA	NA	22849,CPEB3,ENSG00000107864,Q8NE35
LARP4B	La ribonucleoprotein domain family member 4B	23185	10:812926-885721	2	NA	10p15.3	yes	NA	CRC, glioma	NA	NA	E, O	NA	TSG	F, D	NA	NA	NA	23185,ENSG00000107929,KIAA0217,LARP4B,LARP5,Q92615
PRPF40B	pre-mRNA processing factor 40 homolog B	25766	12:49630608-49644192	2	NA	12q13.12	yes	NA	melanoma, colon carcinoma, MDS	NA	NA	E, L	NA	NA	F, N	NA	NA	NA	25766,ENSG00000110844,PRPF40B,Q6NWY9
DGCR8	DGCR8, microprocessor complex subunit	54487	22:20085964-20110108	2	NA	22q11.21	yes	NA	Wilms tumour	NA	NA	O	NA	oncogene	Mis	NA	NA	NA	54487,C22orf12,DGCR8,ENSG00000128191,Q8WYQ5
SETD1B	SET domain containing 1B	23067	12:121819473-121830240	2	NA	12q24.31	yes	NA	CRC, endometrium	NA	NA	E	NA	TSG	D, F	NA	NA	NA	23067,ENSG00000139718,Q9UPS6,SETD1B
A1CF	APOBEC1 complementation factor	29974	10:50806729-50859940	2	NA	10q11.23	yes	NA	melanoma	NA	NA	E	NA	oncogene	Mis	NA	NA	NA	29974,A1CF,ENSG00000148584,Q9NQ94
PCBP1	poly(rC) binding protein 1	5093	2:70087744-70088814	2	NA	2p13.3	yes	NA	CRC	NA	NA	E	NA	NA	Mis	NA	NA	NA	5093,ENSG00000169564,PCBP1,Q15365
CLP1	cleavage and polyadenylation factor I subunit 1	10978	11:57659477-57661436	2	NA	11q12	yes	NA	AML	NA	NA	L	Dom	fusion	T	KMT2A	NA	NA	10978,CLP1,ENSG00000172409,Q92989
CHD2	chromodomain helicase DNA binding protein 2	1106	15:92901238-93020325	2	NA	15q26.1	yes	NA	melanoma, large intestine, CLL, monoclonal B lymphocytosis	NA	NA	E, L	NA	TSG	Mis, F, N	NA	NA	NA	1106,CHD2,ENSG00000173575,O14647
EIF1AX	eukaryotic translation initiation factor 1A, X-linked	1964	X:20128306-20141640	2	NA	Xp22.12	yes	NA	uveal melanoma, thyroid cancer (PDTC and ATC), low grade serous ovarian cancer	NA	NA	E	NA	NA	Mis, S	NA	NA	NA	1964,EIF1A,EIF1AX,EIF4C,ENSG00000173674,P47813
FLNA	filamin A	2316	X:154348849-154371245	2	NA	Xq28	yes	NA	phyllodes tumour of the breast	NA	NA	E	NA	NA	Mis, F, O	NA	NA	NA	2316,ENSG00000196924,FLN,FLN1,FLNA,OPD1,OPD2,P21333
LSM14A	LSM14A, SCD6 homolog A (S. cerevisiae)	26065	19:34172643-34227388	2	NA	19q13.11	yes	NA	Spitzoid tumour	NA	NA	E	Dom	fusion	T	BRAF	NA	NA	26065,C19orf13,ENSG00000257103,FAM61A,LSM14A,Q8ND56

## Sheet: Intersections
Table 3_v1
Intersection of RBP genes from Cosmic database, leukemia database, normal and leuekmic modules from our analysis (Supplementary figure 10)
RBP_COSMIC	RBP_DISEASE	RBP_Leuk_DB	RBP_NORMAL	RBP_COSMIC|RBP_DISEASE	RBP_COSMIC|RBP_Leuk_DB	RBP_COSMIC|RBP_NORMAL	RBP_DISEASE|RBP_Leuk_DB	RBP_DISEASE|RBP_NORMAL	RBP_Leuk_DB|RBP_NORMAL	RBP_COSMIC|RBP_DISEASE|RBP_Leuk_DB	RBP_COSMIC|RBP_DISEASE|RBP_NORMAL	RBP_COSMIC|RBP_Leuk_DB|RBP_NORMAL	RBP_DISEASE|RBP_Leuk_DB|RBP_NORMAL	RBP_COSMIC|RBP_DISEASE|RBP_Leuk_DB|RBP_NORMAL
BCLAF1	AARS2	RBM6	EXOG	EIF3E	KMT2C	IGF2BP2	AGO2	AAR2	DNMT3B	EED	PRPF40B	HSP90AB1	ANG	BRCA1
ZCCHC8	ANGEL1	CCAR1	EXOSC9	KTN1	AFF4	CPEB3	RPS14	AARS	PEBP1	CNOT3	RPL22	EZH2	APEX1	TFRC
TPR	ATXN2L	XRCC5	AEN	DGCR8	FUS	YWHAE	SNRPN	AKAP1	DHX32	DDX5	BARD1	DROSHA	CDK9	HSP90AA1
THRAP3	BYSL	DDX43	DZIP1	EIF4A2	EZR	CARS	EIF2A	AKAP8L	PDCD7	SBDS	SETD1B	AFF3	DNMT1	XPO1
SPEN	CCAR2	DDX18	SPATS2	EIF1AX	SF3B1	QKI	EIF2AK2	ALYREF	SAMHD1	RPL10	DDX10	MSI2	GAPDH	DICER1
PABPC1	DALRD3	CRKL	KHDC1		RPL5	RPN1	DNAJC2	BOP1	SMAD7	TOP1	RBM10	SRSF2	MVP	DEK
CRNKL1	DDX28	ACIN1	ILF2		SMAD4	ZRSR2	DDX58	C9orf129	OAS3		FLNA	TERT	SRRT	RANBP2
LARP4B	DDX51	TRDMT1	STRBP		FIP1L1	PCBP1	IGF2BP3	C11orf68	NCL			CALR	ZFP36L1	PHF6
DDX6	DHX16	PTBP2	EEF2K		U2AF1	CLP1	UHMK1	CACTIN	ANKHD1			TAF15	LRP1	PSIP1
SRSF3	DHX30	TARDBP	POLR2D		RBM15	SND1	ZC3H15	CARHSP1	LGALS3				GRN	NPM1
SFPQ	DHX38	NSRP1	PPIH		SMAD3		RTN4	CARS2	TES				CORO1A
HNRNPA2B1	DNAJC17	LIN28A	NUTF2		AFF1		SUMO1	CCDC86	SRSF1				PKM
NONO	DZIP1L	SRPK2	RBPMS2		CHD2		RDX	CD2BP2	NUSAP1				CTNNA1
A1CF	EDC3	MTDH	HNRNPAB		SMAD2			CHERP	NOL3				FSCN1
FUBP1	EIF2B4	TIAL1	MEX3B		SUZ12			CLASRP	MKI67				HSPB1
CNBP	EIF2D	ZFP36L2	NANOS1		EWSR1			CLK3	EIF4E				PARP1
LSM14A	EIF3C	SMG1	KNOP1		HLA-A			CNP	GNL3				PEG10
	EIF4G1	IGF2BP1	SSRP1		DDX3X			CPSF1	TLR3				RPSA
	ESRP2	ADAR	ALDH6A1					CPSF4	RUVBL1				CRYZ
	EXOSC4	HNRNPK	ALDH18A1					CTIF	GRB2				LRPPRC
	FAM120B	HNRNPH1	KRT18					CTU2	ANXA2				RPS6
	FTSJ1	XRCC6	PRKRA					DAZAP1	HMGB1				SMAD1
	FTSJ3	PCBP2	SIDT1					DCPS	WDR5				HSPD1
	GNL3L	PIWIL2	TDRD1					DDX39A	PTPN1				CEBPZ
	GPKOW	NXF2	TDRD12					DDX41	TLR7				EIF4G2
	GTPBP1		RPL14					DDX49	NME1				NQO1
	HDLBP		MRPL9					DDX54	PRKDC
	HNRNPLL		MRPL37					DHX37
	ISY1		RPS20					DHX58
	KAT8		RPL39L					DQX1
	LAS1L		MRPS27					DRG2
	MRPL14		RPS4X					DUS1L
	MRPS12		RPL27A					DUS3L
	MRPS18A		RPL22L1					DXO
	MRPS18B		RPL36A					EDC4
	MRPS34		RPL23A					EEF1D
	NELFE		RCL1					EEF2
	NOL6		POLR1E					EEFSEC
	PABPC4		URB2					EIF3B
	PCBP4		PA2G4					EIF3G
	PHRF1		CMSS1					EIF3K
	POLDIP3		DDX31					EIF5A
	POLR2A		EBNA1BP2					EIF5AL1
	POLRMT		NOP56					EIF6
	POP7		KRR1					ELAC2
	PPAN		SNRPF					ERAL1
	PRPF6		LSM5					ERI3
	PRPF31		RDM1					EXOSC5
	QARS		RNASE2					FAM98C
	R3HCC1		RNASE3					FARSA
	RBM15B		EXOSC1					FASTK
	RBM23		SPATS2L					FAU
	REXO4		EIF4A3					FBL
	RPL11		AFF2					GEMIN4
	RPL41		NXT2					GNL1
	RPS11		ACAA2					GRWD1
	RPUSD3		PDIA4					GTF2F1
	SAMD4A		LRRC59					GTPBP2
	SAMD4B		PDIA3					GTPBP3
	SCAF1		SLC25A5					HELZ2
	SF3A1		HMGB2					HEXIM2
	SF3B2		FDPS					IGHMBP2
	SKIV2L		MAEL					ILF3
	SMG9		PIWIL4					INTS1
	SNRNP200		MRPL52					INTS5
	TBL3		RPL26L1					IPO4
	TBRG4		FARS2					IPO13
	TRIM56		TRMU					ISG20
	UBTF		TRMT10A					KHDRBS3
	WDR83		PTRH1					KHSRP
	ZC3H4		TRNAU1AP					LONP1
	ZCCHC14		MARS					LSM7
	ZNF598		FAM46A					LSM10
	NOSIP		EXOSC2					MAZ
	SRPR		EXOSC8					MEPCE
	PSMD4		EXOSC6					MIF4GD
	CPSF3L		EXO1					MOV10
	KRI1		KPNB1					MRPL2
	DGCR14		RBFOX2					MRPL4
	TCF20		RBFOX3					MRPL11
	RCC2		SRSF12					MRPL12
	WBSCR16		YTHDC1					MRPL23
	CSRP1		GSPT1					MRPL28
	USP36		EIF2B3					MRPL38
	RNMTL1		SF3B3					MRPL41
	CHD3		MYEF2					MRPL54
	C9orf114		ADARB1					MRPL55
	GLTSCR2		NXF3					MRPS2
	GNB2L1		PAIP2B					MRPS11
	C15orf52		FASTKD2					MRPS24
	DMGDH		NXT1					MRPS26
	ADARB2		DDX25					MRTO4
	APOBEC3F		TARBP1					MTG1
	CIRBP		RAN					NAA38
	EIF3D		CPSF3					NAT10
	ENOX1		CPSF4L					NHP2
	FTO		CSTF2					NOB1
	HABP4		CSTF2T					NOC2L
	IMP4		GFM2					NOC4L
	MRPL10		GPATCH1					NOL12
	NSUN7		HNRNPA1					NSUN5
	PURG		DDX1					NUDT16L1
	RPL37		TTF2					PARP12
	RPL38		DHX33					PES1
	RPS29		MEX3A					PIH1D1
	TOE1		CSTF1					PINX1
	TRMT44		RANBP17					POLR2E
	YBX3		PAPOLB					POLR2H
	C14orf93		MAGOHB					POLR2I
	H1F0		DCP1B					POLR2J
	TNS1		LARP1B					POLR2L
	AC004381.6		C1orf131					PPRC1
	PTRF		NAP1L4					PQBP1
	BOLL		SUPT16H					PRPF19
	CCDC59		WDR75					PRR3
	DDX60		CLNS1A					PTBP1
	GCFC2		CCT4					PTCD1
	HNRNPA1L2		SCG3					PUF60
	IFIT1		FKBP4					PUS1
	IFIT3		HLTF					PUSL1
	LCMT2		COL14A1					QTRT1
	MBNL3		XPO5					RALY
	METTL5		TDRKH					RAVER1
	MRPL19		POP1					RBM19
	MRPL32		RPP40					RBM38
	MRPL48		MRPL24					RBM42
	MRPS30		RPL12					REPIN1
	MTHFSD		RPS27A					REXO1
	NSA2		MRPS33					RNASEH2A
	PIWIL3		MRPS9					RNASEH2C
	PRDX1		RPL7					RNASEK
	PRPF39		MRPL3					RNF113A
	PUS7L		RPS17					RNH1
	RBMXL1		RPS7					RPL3
	RNASEL		RRP15					RPL7A
	RNMT		DDX56					RPL8
	RPL17		CD3EAP					RPL13
	RPL23		RRP1B					RPL13A
	RPL34		NOP2					RPL18
	RPL35A		MAK16					RPL18A
	RPL39		DDX24					RPL19
	RPP25		WDR36					RPL28
	RPUSD4		NOP16					RPL29
	RRS1		NOL11					RPL35
	RSL1D1		RIOK1					RPL36
	SMG8		BMS1					RPLP0
	SRBD1		NIP7					RPLP1
	TYW3		URB1					RPLP2
	UPF3B		TSR1					RPP25L
	ZNF638		UTP15					RPS2
	FTSJ2		DKC1					RPS3
	IFI16		NUFIP1					RPS5
	PPIG		UTP14A					RPS8
	OBFC1		MPHOSPH10					RPS9
	METTL10		SHQ1					RPS15
	DIEXF		UTP20					RPS16
	WT1		UTP6					RPS19
	API5		NAF1					RPS19BP1
	BCDIN3D		NOLC1					RPS26
	BZW1		RBM28					RPS28
	C1D		GEMIN5					RPUSD1
	C2orf15		SNRPE					RRBP1
	CCNT1		SNRNP48					RRP1
	CDC40		SMN1					RRP7A
	CLK1		ZNF473					RRP9
	CMTR2		PRPF8					RRP12
	CNOT6		FDXACB1					RUVBL2
	CNOT6L		METTL2A					SARS2
	CNOT8		METTL1					SART1
	CPSF2		ADAT2					SETD1A
	CWF19L2		RARS					SF3A2
	DCP2		EARS2					SF3B5
	DDX21		EPRS					SIDT2
	DNTTIP2		EEF1B2					SMG5
	EIF2S1		XPOT					SNRNP25
	EIF3M		PUS10					SNRNP70
	EMG1		DARS					SNRPA
	FASTKD3		TSEN2					SNRPB
	FASTKD5		EEF1E1					SNRPD2
	FCF1		IARS					SUGP1
	GRSF1		YARS2					SUPT5H
	GTF3A		MARS2					SYMPK
	HARS2		ZC3H12B					TARBP2
	HNRNPUL2		ZC3H12C					TARS2
	IFIH1		FBXO17					TCOF1
	IMP3		NKRF					TDRD9
	INTS6		NYNRIN					THOC6
	LARP7		GPATCH4					TNPO2
	LSM1		FAM120C					TRMT1
	LSM6		ZC3HAV1L					TRMT2A
	MCTS1		ZC3HC1					TRMT61A
	MPHOSPH6		DNAAF2					TRPT1
	MRPL30		ZC3H8					TRUB2
	MRPL44		ZNF239					TSEN34
	MRPS6		RNASE1					TSEN54
	MRPS10		RNASE4					TSR3
	MRPS23		RNASE8					TST
	MRPS28		PAPD5					TUFM
	MRPS36		RNASET2					TUT1
	MTIF3		RBMS1					U2AF1L4
	N4BP1		L1TD1					U2AF2
	NIFK		PATL1					UBA1
	NOL7		RBM44					UBA52
	NUFIP2		RBM47					UNKL
	PAPOLA		FAM120A					UPF1
	PAPOLG		ATXN1					URM1
	POLR2K		ATXN1L					USB1
	PPIL3		CPEB2					VARS
	PPWD1		CPEB4					VARS2
	PSMA1		PABPC3					WDR46
	PTGES3		ALKBH1					XAB2
	PURA		AGFG1					ZC3H3
	PURB		EIF4E2					ZC3H7B
	R3HCC1L		EIF4E3					ZC3H18
	RBBP6		CKAP4					ZGPAT
	RBM43		KIF1C					ZMAT5
	RBM45		AHNAK					ZNF385A
	RIOK2		TMSB4X					ZNF768
	RPL9		CDC42EP4					PLEC
	RPS27L		SAMSN1					SLC16A3
	RSL24D1		CAST					ZYX
	SEPSECS		LTA4H					SNTB2
	SNRPG		SYNE1					TWF2
	SRP54		ZC3H12A					P4HB
	SWT1		OAS1					ARHGEF1
	TARSL2		OAS2					MARK2
	TDRD7		TDRD6					TPD52L2
	TEFM		HEXIM1					FAM32A
	TIA1		AGO4					SLC3A2
	TRNT1		ZCCHC6					CCDC137
	UPF2		TLR8					ACTN4
	UTP3		LRRFIP1					C7orf50
	WBP4		SETD7					CCDC124
	ZC3HAV1		MRPL53					CCDC9
	DYNC1LI1		KIN					EDF1
	COA6		TRMT6					MDH2
	GOLGB1		ENDOV					APEH
	USO1		WARS					PRRC2A
			SARS					FLYWCH2
			DUS2					ENO1
			ZNFX1					PRRC2B
			ZNF622					C1orf35
			PPARGC1A					MYBBP1A
			ZNF106					TRAP1
			RRNAD1					BST2
			RNASE6					WDR6
			POLR2J3					FASN
			EIF1					PELP1
			EIF4A1					HIST1H1B
			NXF1					HIST1H1C
			ZFP36					SERPINH1
			LUC7L					TRIP6
			SYF2					STXBP1
			ALKBH5					ARHGEF28
			LGALS1					BICC1
			S100A4					C12orf65
			CSTB					GEMIN8
			DIAPH1					LSM2
			OASL					MRPL17
			TEP1					NPM3
			MSL3					PCBP3
			SRA1					PDCD11
			RIOK3					PLD6
			RNPC3					RPL10A
			TSNAX					RPL32
			PSMA6					RPL37A
			ZCCHC24					RPS10
			R3HDM2					RPS12
			ZC3H10					RPS18
			TOP3B					RPS21
			PABPN1					RPUSD2
			DDX39B					SNRPC
			RNF17					SURF6
			RNPS1					TNRC6C
			SMG6					WDR4
			RBM14					HIST1H4H
			KIAA1324					ABCE1
			PPIB					AIMP2
			SEC61B					ASCC1
			HERC5					BRIX1
			RPP21					BZW2
			WRAP53					C1QBP
			RPL3L					CSTF3
			SNRPA1					DCAF13
			GEMIN7					DIMT1
			PTRHD1					DZIP3
								ERI2
								FAM98B
								FARSB
								GAR1
								GEMIN6
								GSPT2
								GTPBP10
								HEATR1
								HENMT1
								HTATSF1
								IFIT5
								INTS2
								INTS7
								IPO5
								IPO11
								KHDRBS2
								LARS
								LSM11
								MRPL1
								MRPL18
								MRPL42
								MRPL45
								MRPL51
								MRPS31
								MTFMT
								NARS2
								NOC3L
								NOL8
								NOP58
								NSUN6
								PARS2
								PIH1D2
								PRIM1
								PTCD2
								PUS7
								RAVER2
								RBMS3
								REXO2
								RNASEH2B
								RPL24
								RPL26
								RPS15A
								RPS23
								RPS24
								SMAD9
								SNRPD1
								TARS
								TFB1M
								TFB2M
								THOC3
								TRIM71
								TRMT5
								TRMT11
								TRMT12
								TRMT13
								TRMT61B
								TRUB1
								TSFM
								UTP14C
								WDR3
								WDR12
								ZCCHC7
								ZCCHC11
								ZNHIT6
								HSPE1
								DUT
								CLK4
								DDX52
								DDX60L
								DYNLL1
								EIF3J
								EIF5
								EIF5B
								ERI1
								ESF1
								EXOSC3
								FAM98A
								FASTKD1
								FRG1
								G3BP1
								GEMIN2
								HNRNPA0
								IFIT2
								IPO7
								LARP4
								LSM14B
								MEX3C
								MKRN1
								MRPL13
								MRPL15
								MRPL33
								MRPL35
								MRPL39
								MRPL50
								POLR2G
								PTBP3
								RBM7
								RBM12B
								RNGTT
								RPF2
								RPL21
								RPS3A
								SARNP
								SNIP1
								SRFBP1
								SSB
								STAU2
								TAF9
								THOC7
								TRIT1
								TRMT1L
								TRMT10C
								ZCRB1
								ZFC3H1
								ZMAT3
								YWHAZ
								GTF2E2
								ADK
								MANF
								CPNE3
								HSPA8
								PPIA
								NAA15
								TXN
								CISD2
								METAP2
								FKBP3
								MFAP1
