# Supplementary material for: Transcriptomic Analysis Identifies RNA Binding Proteins as Putative Regulators of Myelopoiesis and Leukemia
Source: Front Oncol. 2019 Aug 6;9:692. doi: 10.3389/fonc.2019.00692 (PMC6691814; doi:10.3389/fonc.2019.00692)
Supplement: Supplementary file 4 [file Table_4.xlsx]

## Sheet: Transcription Factors
Table 4_v1
Symbol	Ensembl ID
TFAP2A	ENSG00000137203
TFAP2B	ENSG00000008196
TFAP2C	ENSG00000087510
TFAP2D	ENSG00000008197
TFAP2E	ENSG00000116819
ARID3A	ENSG00000116017
ARID3B	ENSG00000179361
ARID3C	ENSG00000205143
ARID5A	ENSG00000196843
ARID5B	ENSG00000150347
KDM5B	ENSG00000117139
ARID2	ENSG00000189079
AHCTF1	ENSG00000153207
AHDC1	ENSG00000126705
AKNA	ENSG00000106948
ASH1L	ENSG00000116539
CBX2	ENSG00000173894
DNTTIP1	ENSG00000101457
DOT1L	ENSG00000104885
GLYR1	ENSG00000140632
HMGA1	ENSG00000137309
HMGA2	ENSG00000149948
PHF20	ENSG00000025293
PHF21A	ENSG00000135365
PRR12	ENSG00000126464
SCML4	ENSG00000146285
SETBP1	ENSG00000152217
SRCAP	ENSG00000080603
C11orf95	ENSG00000188070
FAM200B	ENSG00000237765
SGSM2	ENSG00000141258
ZBED1	ENSG00000214717
ZBED2	ENSG00000177494
ZBED3	ENSG00000132846
ZBED4	ENSG00000100426
ZBED5	ENSG00000236287
ZBED6	ENSG00000257315
ZBED9	ENSG00000232040
AHR	ENSG00000106546
AHRR	ENSG00000063438
ARNT	ENSG00000143437
ARNT2	ENSG00000172379
ARNTL	ENSG00000133794
ARNTL2	ENSG00000029153
ASCL1	ENSG00000139352
ASCL2	ENSG00000183734
ASCL3	ENSG00000176009
ASCL4	ENSG00000187855
ASCL5	ENSG00000232237
ATOH1	ENSG00000172238
ATOH7	ENSG00000179774
ATOH8	ENSG00000168874
BHLHA15	ENSG00000180535
BHLHA9	ENSG00000205899
BHLHE22	ENSG00000180828
BHLHE23	ENSG00000125533
BHLHE40	ENSG00000134107
BHLHE41	ENSG00000123095
CCDC169-SOHLH2	ENSG00000250709
CLOCK	ENSG00000134852
EPAS1	ENSG00000116016
FERD3L	ENSG00000146618
FIGLA	ENSG00000183733
HAND1	ENSG00000113196
HAND2	ENSG00000164107
HELT	ENSG00000187821
HES1	ENSG00000114315
HES2	ENSG00000069812
HES3	ENSG00000173673
HES4	ENSG00000188290
HES5	ENSG00000197921
HES6	ENSG00000144485
HES7	ENSG00000179111
HEY1	ENSG00000164683
HEY2	ENSG00000135547
HEYL	ENSG00000163909
HIF1A	ENSG00000100644
HIF3A	ENSG00000124440
LYL1	ENSG00000104903
MAX	ENSG00000125952
MESP1	ENSG00000166823
MESP2	ENSG00000188095
MITF	ENSG00000187098
MLX	ENSG00000108788
MLXIP	ENSG00000175727
MLXIPL	ENSG00000009950
MNT	ENSG00000070444
MSC	ENSG00000178860
MSGN1	ENSG00000151379
MXD1	ENSG00000059728
MXD3	ENSG00000213347
MXD4	ENSG00000123933
MXI1	ENSG00000119950
MYC	ENSG00000136997
MYCL	ENSG00000116990
MYCN	ENSG00000134323
MYF5	ENSG00000111049
MYF6	ENSG00000111046
MYOD1	ENSG00000129152
MYOG	ENSG00000122180
NCOA1	ENSG00000084676
NCOA2	ENSG00000140396
NCOA3	ENSG00000124151
NEUROD1	ENSG00000162992
NEUROD2	ENSG00000171532
NEUROD4	ENSG00000123307
NEUROD6	ENSG00000164600
NEUROG1	ENSG00000181965
NEUROG2	ENSG00000178403
NEUROG3	ENSG00000122859
NHLH1	ENSG00000171786
NHLH2	ENSG00000177551
NPAS1	ENSG00000130751
NPAS2	ENSG00000170485
NPAS3	ENSG00000151322
NPAS4	ENSG00000174576
OLIG1	ENSG00000184221
OLIG2	ENSG00000205927
OLIG3	ENSG00000177468
PTF1A	ENSG00000168267
SCX	ENSG00000260428
SIM1	ENSG00000112246
SIM2	ENSG00000159263
SOHLH1	ENSG00000165643
SOHLH2	ENSG00000120669
SREBF1	ENSG00000072310
SREBF2	ENSG00000198911
TAL1	ENSG00000162367
TAL2	ENSG00000186051
TCF12	ENSG00000140262
TCF15	ENSG00000125878
TCF21	ENSG00000118526
TCF23	ENSG00000163792
TCF24	ENSG00000261787
TCF3	ENSG00000071564
TCF4	ENSG00000196628
TCFL5	ENSG00000101190
TFAP4	ENSG00000090447
TFE3	ENSG00000068323
TFEB	ENSG00000112561
TFEC	ENSG00000105967
TWIST1	ENSG00000122691
TWIST2	ENSG00000233608
USF1	ENSG00000158773
USF2	ENSG00000105698
USF3	ENSG00000176542
POGK	ENSG00000143157
AC023509.3	ENSG00000267281
ATF1	ENSG00000123268
ATF2	ENSG00000115966
ATF3	ENSG00000162772
ATF4	ENSG00000128272
ATF5	ENSG00000169136
ATF6	ENSG00000118217
ATF6B	ENSG00000213676
ATF7	ENSG00000170653
BACH1	ENSG00000156273
BACH2	ENSG00000112182
BATF	ENSG00000156127
BATF2	ENSG00000168062
BATF3	ENSG00000123685
CEBPA	ENSG00000245848
CEBPB	ENSG00000172216
CEBPD	ENSG00000221869
CEBPE	ENSG00000092067
CEBPG	ENSG00000153879
CREB1	ENSG00000118260
CREB3	ENSG00000107175
CREB3L1	ENSG00000157613
CREB3L2	ENSG00000182158
CREB3L3	ENSG00000060566
CREB3L4	ENSG00000143578
CREB5	ENSG00000146592
CREBL2	ENSG00000111269
CREBZF	ENSG00000137504
CREM	ENSG00000095794
DBP	ENSG00000105516
DDIT3	ENSG00000175197
FOS	ENSG00000170345
FOSB	ENSG00000125740
FOSL1	ENSG00000175592
FOSL2	ENSG00000075426
HLF	ENSG00000108924
JDP2	ENSG00000140044
JUN	ENSG00000177606
JUNB	ENSG00000171223
JUND	ENSG00000130522
MAF	ENSG00000178573
MAFA	ENSG00000182759
MAFB	ENSG00000204103
MAFF	ENSG00000185022
MAFG	ENSG00000197063
MAFK	ENSG00000198517
NFE2	ENSG00000123405
NFE2L1	ENSG00000082641
NFE2L2	ENSG00000116044
NFE2L3	ENSG00000050344
NFIL3	ENSG00000165030
NRL	ENSG00000129535
TEF	ENSG00000167074
XBP1	ENSG00000100219
AC008770.3	ENSG00000267179
AC092835.1	ENSG00000233757
AC138696.1	ENSG00000264668
AEBP2	ENSG00000139154
AKAP8	ENSG00000105127
AKAP8L	ENSG00000011243
ANKZF1	ENSG00000163516
ATMIN	ENSG00000166454
BCL11A	ENSG00000119866
BCL11B	ENSG00000127152
BCL6	ENSG00000113916
BCL6B	ENSG00000161940
BNC1	ENSG00000169594
BNC2	ENSG00000173068
CASZ1	ENSG00000130940
CCDC17	ENSG00000159588
CHAMP1	ENSG00000198824
CPXCR1	ENSG00000147183
CTCF	ENSG00000102974
CTCFL	ENSG00000124092
DPF1	ENSG00000011332
DPF3	ENSG00000205683
DZIP1	ENSG00000134874
E4F1	ENSG00000167967
EEA1	ENSG00000102189
EGR1	ENSG00000120738
EGR2	ENSG00000122877
EGR3	ENSG00000179388
EGR4	ENSG00000135625
FAM170A	ENSG00000164334
FEZF1	ENSG00000128610
FEZF2	ENSG00000153266
FIZ1	ENSG00000179943
GFI1	ENSG00000162676
GFI1B	ENSG00000165702
GLI1	ENSG00000111087
GLI2	ENSG00000074047
GLI3	ENSG00000106571
GLI4	ENSG00000250571
GLIS1	ENSG00000174332
GLIS2	ENSG00000126603
GLIS3	ENSG00000107249
GTF3A	ENSG00000122034
GZF1	ENSG00000125812
HIC1	ENSG00000177374
HIC2	ENSG00000169635
HINFP	ENSG00000172273
HIVEP1	ENSG00000095951
HIVEP2	ENSG00000010818
HIVEP3	ENSG00000127124
HKR1	ENSG00000181666
IKZF1	ENSG00000185811
IKZF2	ENSG00000030419
IKZF3	ENSG00000161405
IKZF4	ENSG00000123411
IKZF5	ENSG00000095574
INSM1	ENSG00000173404
INSM2	ENSG00000168348
JAZF1	ENSG00000153814
KAT7	ENSG00000136504
KCMF1	ENSG00000176407
KIN	ENSG00000151657
KLF1	ENSG00000105610
KLF10	ENSG00000155090
KLF11	ENSG00000172059
KLF12	ENSG00000118922
KLF13	ENSG00000169926
KLF14	ENSG00000266265
KLF15	ENSG00000163884
KLF16	ENSG00000129911
KLF17	ENSG00000171872
KLF2	ENSG00000127528
KLF3	ENSG00000109787
KLF4	ENSG00000136826
KLF5	ENSG00000102554
KLF6	ENSG00000067082
KLF7	ENSG00000118263
KLF8	ENSG00000102349
KLF9	ENSG00000119138
L3MBTL1	ENSG00000185513
L3MBTL3	ENSG00000198945
L3MBTL4	ENSG00000154655
MAZ	ENSG00000103495
MECOM	ENSG00000085276
MTF1	ENSG00000188786
MYNN	ENSG00000085274
MYT1	ENSG00000196132
MYT1L	ENSG00000186487
MZF1	ENSG00000099326
OSR1	ENSG00000143867
OSR2	ENSG00000164920
OVOL1	ENSG00000172818
OVOL2	ENSG00000125850
OVOL3	ENSG00000105261
PEG3	ENSG00000198300
PLAG1	ENSG00000181690
PLAGL1	ENSG00000118495
PLAGL2	ENSG00000126003
PRDM1	ENSG00000057657
PRDM10	ENSG00000170325
PRDM12	ENSG00000130711
PRDM13	ENSG00000112238
PRDM14	ENSG00000147596
PRDM15	ENSG00000141956
PRDM16	ENSG00000142611
PRDM2	ENSG00000116731
PRDM4	ENSG00000110851
PRDM5	ENSG00000138738
PRDM6	ENSG00000061455
PRDM8	ENSG00000152784
PRDM9	ENSG00000164256
PRMT3	ENSG00000185238
RBAK	ENSG00000146587
RBSN	ENSG00000131381
REPIN1	ENSG00000214022
REST	ENSG00000084093
RLF	ENSG00000117000
RREB1	ENSG00000124782
SALL1	ENSG00000103449
SALL2	ENSG00000165821
SALL3	ENSG00000256463
SALL4	ENSG00000101115
SCRT1	ENSG00000261678
SCRT2	ENSG00000215397
SLC2A4RG	ENSG00000125520
SNAI1	ENSG00000124216
SNAI2	ENSG00000019549
SNAI3	ENSG00000185669
SP1	ENSG00000185591
SP2	ENSG00000167182
SP3	ENSG00000172845
SP4	ENSG00000105866
SP5	ENSG00000204335
SP6	ENSG00000189120
SP7	ENSG00000170374
SP8	ENSG00000164651
SP9	ENSG00000217236
ST18	ENSG00000147488
TRAFD1	ENSG00000135148
TSHZ1	ENSG00000179981
TSHZ2	ENSG00000182463
TSHZ3	ENSG00000121297
VEZF1	ENSG00000136451
WIZ	ENSG00000011451
WT1	ENSG00000184937
YY1	ENSG00000100811
YY2	ENSG00000230797
ZBTB1	ENSG00000126804
ZBTB10	ENSG00000205189
ZBTB11	ENSG00000066422
ZBTB12	ENSG00000204366
ZBTB14	ENSG00000198081
ZBTB16	ENSG00000109906
ZBTB17	ENSG00000116809
ZBTB18	ENSG00000179456
ZBTB2	ENSG00000181472
ZBTB20	ENSG00000181722
ZBTB21	ENSG00000173276
ZBTB22	ENSG00000236104
ZBTB25	ENSG00000089775
ZBTB26	ENSG00000171448
ZBTB3	ENSG00000185670
ZBTB32	ENSG00000011590
ZBTB33	ENSG00000177485
ZBTB34	ENSG00000177125
ZBTB37	ENSG00000185278
ZBTB38	ENSG00000177311
ZBTB39	ENSG00000166860
ZBTB4	ENSG00000174282
ZBTB40	ENSG00000184677
ZBTB41	ENSG00000177888
ZBTB42	ENSG00000179627
ZBTB43	ENSG00000169155
ZBTB44	ENSG00000196323
ZBTB45	ENSG00000119574
ZBTB46	ENSG00000130584
ZBTB47	ENSG00000114853
ZBTB48	ENSG00000204859
ZBTB49	ENSG00000168826
ZBTB5	ENSG00000168795
ZBTB6	ENSG00000186130
ZBTB7A	ENSG00000178951
ZBTB7B	ENSG00000160685
ZBTB7C	ENSG00000184828
ZBTB8A	ENSG00000160062
ZBTB8B	ENSG00000273274
ZBTB9	ENSG00000213588
ZFAT	ENSG00000066827
ZFP1	ENSG00000184517
ZFP14	ENSG00000142065
ZFP2	ENSG00000198939
ZFP28	ENSG00000196867
ZFP3	ENSG00000180787
ZFP30	ENSG00000120784
ZFP37	ENSG00000136866
ZFP41	ENSG00000181638
ZFP42	ENSG00000179059
ZFP57	ENSG00000204644
ZFP62	ENSG00000196670
ZFP64	ENSG00000020256
ZFP69	ENSG00000187815
ZFP69B	ENSG00000187801
ZFP82	ENSG00000181007
ZFP90	ENSG00000184939
ZFP91	ENSG00000186660
ZFP92	ENSG00000189420
ZFPM1	ENSG00000179588
ZFPM2	ENSG00000169946
ZFX	ENSG00000005889
ZFY	ENSG00000067646
ZIC1	ENSG00000152977
ZIC2	ENSG00000043355
ZIC3	ENSG00000156925
ZIC4	ENSG00000174963
ZIC5	ENSG00000139800
ZIK1	ENSG00000171649
ZIM2	ENSG00000269699
ZIM3	ENSG00000141946
ZKSCAN1	ENSG00000106261
ZKSCAN2	ENSG00000155592
ZKSCAN3	ENSG00000189298
ZKSCAN4	ENSG00000187626
ZKSCAN5	ENSG00000196652
ZKSCAN7	ENSG00000196345
ZKSCAN8	ENSG00000198315
ZMAT1	ENSG00000166432
ZMAT4	ENSG00000165061
ZNF10	ENSG00000256223
ZNF100	ENSG00000197020
ZNF101	ENSG00000181896
ZNF107	ENSG00000196247
ZNF112	ENSG00000062370
ZNF114	ENSG00000178150
ZNF117	ENSG00000152926
ZNF12	ENSG00000164631
ZNF121	ENSG00000197961
ZNF124	ENSG00000196418
ZNF131	ENSG00000172262
ZNF132	ENSG00000131849
ZNF133	ENSG00000125846
ZNF134	ENSG00000213762
ZNF135	ENSG00000176293
ZNF136	ENSG00000196646
ZNF138	ENSG00000197008
ZNF14	ENSG00000105708
ZNF140	ENSG00000196387
ZNF141	ENSG00000131127
ZNF142	ENSG00000115568
ZNF143	ENSG00000166478
ZNF146	ENSG00000167635
ZNF148	ENSG00000163848
ZNF154	ENSG00000179909
ZNF155	ENSG00000204920
ZNF157	ENSG00000147117
ZNF16	ENSG00000170631
ZNF160	ENSG00000170949
ZNF165	ENSG00000197279
ZNF169	ENSG00000175787
ZNF17	ENSG00000186272
ZNF174	ENSG00000103343
ZNF175	ENSG00000105497
ZNF177	ENSG00000188629
ZNF18	ENSG00000154957
ZNF180	ENSG00000167384
ZNF181	ENSG00000197841
ZNF182	ENSG00000147118
ZNF184	ENSG00000096654
ZNF189	ENSG00000136870
ZNF19	ENSG00000157429
ZNF195	ENSG00000005801
ZNF197	ENSG00000186448
ZNF2	ENSG00000275111
ZNF20	ENSG00000132010
ZNF200	ENSG00000010539
ZNF202	ENSG00000166261
ZNF205	ENSG00000122386
ZNF207	ENSG00000010244
ZNF208	ENSG00000160321
ZNF211	ENSG00000121417
ZNF212	ENSG00000170260
ZNF213	ENSG00000085644
ZNF214	ENSG00000149050
ZNF215	ENSG00000149054
ZNF217	ENSG00000171940
ZNF219	ENSG00000165804
ZNF22	ENSG00000165512
ZNF221	ENSG00000159905
ZNF222	ENSG00000159885
ZNF223	ENSG00000178386
ZNF224	ENSG00000267680
ZNF225	ENSG00000256294
ZNF226	ENSG00000167380
ZNF227	ENSG00000131115
ZNF229	ENSG00000278318
ZNF23	ENSG00000167377
ZNF230	ENSG00000159882
ZNF232	ENSG00000167840
ZNF233	ENSG00000159915
ZNF234	ENSG00000263002
ZNF235	ENSG00000159917
ZNF236	ENSG00000130856
ZNF239	ENSG00000196793
ZNF24	ENSG00000172466
ZNF248	ENSG00000198105
ZNF25	ENSG00000175395
ZNF250	ENSG00000196150
ZNF251	ENSG00000198169
ZNF253	ENSG00000256771
ZNF254	ENSG00000213096
ZNF256	ENSG00000152454
ZNF257	ENSG00000197134
ZNF26	ENSG00000198393
ZNF260	ENSG00000254004
ZNF263	ENSG00000006194
ZNF264	ENSG00000083844
ZNF266	ENSG00000174652
ZNF267	ENSG00000185947
ZNF268	ENSG00000090612
ZNF273	ENSG00000198039
ZNF274	ENSG00000171606
ZNF275	ENSG00000063587
ZNF276	ENSG00000158805
ZNF28	ENSG00000198538
ZNF280A	ENSG00000169548
ZNF280B	ENSG00000275004
ZNF280C	ENSG00000056277
ZNF280D	ENSG00000137871
ZNF281	ENSG00000162702
ZNF282	ENSG00000170265
ZNF283	ENSG00000167637
ZNF284	ENSG00000186026
ZNF285	ENSG00000267508
ZNF286A	ENSG00000187607
ZNF286B	ENSG00000249459
ZNF287	ENSG00000141040
ZNF292	ENSG00000188994
ZNF296	ENSG00000170684
ZNF3	ENSG00000166526
ZNF30	ENSG00000168661
ZNF300	ENSG00000145908
ZNF302	ENSG00000089335
ZNF304	ENSG00000131845
ZNF311	ENSG00000197935
ZNF316	ENSG00000205903
ZNF317	ENSG00000130803
ZNF318	ENSG00000171467
ZNF319	ENSG00000166188
ZNF32	ENSG00000169740
ZNF320	ENSG00000182986
ZNF322	ENSG00000181315
ZNF324	ENSG00000083812
ZNF324B	ENSG00000249471
ZNF326	ENSG00000162664
ZNF329	ENSG00000181894
ZNF331	ENSG00000130844
ZNF333	ENSG00000160961
ZNF334	ENSG00000198185
ZNF335	ENSG00000198026
ZNF337	ENSG00000130684
ZNF33A	ENSG00000189180
ZNF33B	ENSG00000196693
ZNF34	ENSG00000196378
ZNF341	ENSG00000131061
ZNF343	ENSG00000088876
ZNF345	ENSG00000251247
ZNF346	ENSG00000113761
ZNF347	ENSG00000197937
ZNF35	ENSG00000169981
ZNF350	ENSG00000256683
ZNF354A	ENSG00000169131
ZNF354B	ENSG00000178338
ZNF354C	ENSG00000177932
ZNF358	ENSG00000198816
ZNF362	ENSG00000160094
ZNF365	ENSG00000138311
ZNF366	ENSG00000178175
ZNF367	ENSG00000165244
ZNF37A	ENSG00000075407
ZNF382	ENSG00000161298
ZNF383	ENSG00000188283
ZNF384	ENSG00000126746
ZNF385A	ENSG00000161642
ZNF385B	ENSG00000144331
ZNF385C	ENSG00000187595
ZNF385D	ENSG00000151789
ZNF391	ENSG00000124613
ZNF394	ENSG00000160908
ZNF395	ENSG00000186918
ZNF396	ENSG00000186496
ZNF397	ENSG00000186812
ZNF398	ENSG00000197024
ZNF404	ENSG00000176222
ZNF407	ENSG00000215421
ZNF408	ENSG00000175213
ZNF41	ENSG00000147124
ZNF410	ENSG00000119725
ZNF414	ENSG00000133250
ZNF415	ENSG00000170954
ZNF416	ENSG00000083817
ZNF417	ENSG00000173480
ZNF418	ENSG00000196724
ZNF419	ENSG00000105136
ZNF420	ENSG00000197050
ZNF423	ENSG00000102935
ZNF425	ENSG00000204947
ZNF426	ENSG00000130818
ZNF428	ENSG00000131116
ZNF429	ENSG00000197013
ZNF43	ENSG00000198521
ZNF430	ENSG00000118620
ZNF431	ENSG00000196705
ZNF432	ENSG00000256087
ZNF433	ENSG00000197647
ZNF436	ENSG00000125945
ZNF438	ENSG00000183621
ZNF439	ENSG00000171291
ZNF44	ENSG00000197857
ZNF440	ENSG00000171295
ZNF441	ENSG00000197044
ZNF442	ENSG00000198342
ZNF443	ENSG00000180855
ZNF444	ENSG00000167685
ZNF445	ENSG00000185219
ZNF446	ENSG00000083838
ZNF449	ENSG00000173275
ZNF45	ENSG00000124459
ZNF451	ENSG00000112200
ZNF454	ENSG00000178187
ZNF460	ENSG00000197714
ZNF461	ENSG00000197808
ZNF462	ENSG00000148143
ZNF467	ENSG00000181444
ZNF468	ENSG00000204604
ZNF469	ENSG00000225614
ZNF470	ENSG00000197016
ZNF471	ENSG00000196263
ZNF473	ENSG00000142528
ZNF474	ENSG00000164185
ZNF479	ENSG00000185177
ZNF48	ENSG00000180035
ZNF480	ENSG00000198464
ZNF483	ENSG00000173258
ZNF484	ENSG00000127081
ZNF485	ENSG00000198298
ZNF486	ENSG00000256229
ZNF487	ENSG00000243660
ZNF488	ENSG00000265763
ZNF490	ENSG00000188033
ZNF491	ENSG00000177599
ZNF492	ENSG00000229676
ZNF493	ENSG00000196268
ZNF496	ENSG00000162714
ZNF497	ENSG00000174586
ZNF500	ENSG00000103199
ZNF501	ENSG00000186446
ZNF502	ENSG00000196653
ZNF503	ENSG00000165655
ZNF506	ENSG00000081665
ZNF507	ENSG00000168813
ZNF510	ENSG00000081386
ZNF511	ENSG00000198546
ZNF512B	ENSG00000196700
ZNF513	ENSG00000163795
ZNF514	ENSG00000144026
ZNF516	ENSG00000101493
ZNF517	ENSG00000197363
ZNF518A	ENSG00000177853
ZNF518B	ENSG00000178163
ZNF519	ENSG00000175322
ZNF521	ENSG00000198795
ZNF525	ENSG00000203326
ZNF526	ENSG00000167625
ZNF527	ENSG00000189164
ZNF528	ENSG00000167555
ZNF529	ENSG00000186020
ZNF530	ENSG00000183647
ZNF532	ENSG00000074657
ZNF534	ENSG00000198633
ZNF536	ENSG00000198597
ZNF540	ENSG00000171817
ZNF543	ENSG00000178229
ZNF544	ENSG00000198131
ZNF546	ENSG00000187187
ZNF547	ENSG00000152433
ZNF548	ENSG00000188785
ZNF549	ENSG00000121406
ZNF550	ENSG00000251369
ZNF551	ENSG00000204519
ZNF552	ENSG00000178935
ZNF554	ENSG00000172006
ZNF555	ENSG00000186300
ZNF556	ENSG00000172000
ZNF557	ENSG00000130544
ZNF558	ENSG00000167785
ZNF559	ENSG00000188321
ZNF560	ENSG00000198028
ZNF561	ENSG00000171469
ZNF562	ENSG00000171466
ZNF563	ENSG00000188868
ZNF564	ENSG00000249709
ZNF565	ENSG00000196357
ZNF566	ENSG00000186017
ZNF567	ENSG00000189042
ZNF568	ENSG00000198453
ZNF569	ENSG00000196437
ZNF57	ENSG00000171970
ZNF570	ENSG00000171827
ZNF571	ENSG00000180479
ZNF572	ENSG00000180938
ZNF573	ENSG00000189144
ZNF574	ENSG00000105732
ZNF575	ENSG00000176472
ZNF576	ENSG00000124444
ZNF577	ENSG00000161551
ZNF578	ENSG00000258405
ZNF579	ENSG00000218891
ZNF580	ENSG00000213015
ZNF581	ENSG00000171425
ZNF582	ENSG00000018869
ZNF583	ENSG00000198440
ZNF584	ENSG00000171574
ZNF585A	ENSG00000196967
ZNF585B	ENSG00000245680
ZNF586	ENSG00000083828
ZNF587	ENSG00000198466
ZNF587B	ENSG00000269343
ZNF589	ENSG00000164048
ZNF592	ENSG00000166716
ZNF594	ENSG00000180626
ZNF595	ENSG00000272602
ZNF596	ENSG00000172748
ZNF597	ENSG00000167981
ZNF598	ENSG00000167962
ZNF599	ENSG00000153896
ZNF600	ENSG00000189190
ZNF605	ENSG00000196458
ZNF606	ENSG00000166704
ZNF607	ENSG00000198182
ZNF608	ENSG00000168916
ZNF609	ENSG00000180357
ZNF610	ENSG00000167554
ZNF611	ENSG00000213020
ZNF613	ENSG00000176024
ZNF614	ENSG00000142556
ZNF615	ENSG00000197619
ZNF616	ENSG00000204611
ZNF618	ENSG00000157657
ZNF619	ENSG00000177873
ZNF620	ENSG00000177842
ZNF621	ENSG00000172888
ZNF623	ENSG00000183309
ZNF624	ENSG00000197566
ZNF625	ENSG00000257591
ZNF626	ENSG00000188171
ZNF627	ENSG00000198551
ZNF628	ENSG00000197483
ZNF629	ENSG00000102870
ZNF630	ENSG00000221994
ZNF639	ENSG00000121864
ZNF641	ENSG00000167528
ZNF644	ENSG00000122482
ZNF645	ENSG00000175809
ZNF646	ENSG00000167395
ZNF648	ENSG00000179930
ZNF649	ENSG00000198093
ZNF652	ENSG00000198740
ZNF654	ENSG00000175105
ZNF655	ENSG00000197343
ZNF658	ENSG00000274349
ZNF66	ENSG00000160229
ZNF660	ENSG00000144792
ZNF662	ENSG00000182983
ZNF664	ENSG00000179195
ZNF665	ENSG00000197497
ZNF667	ENSG00000198046
ZNF668	ENSG00000167394
ZNF669	ENSG00000188295
ZNF670	ENSG00000277462
ZNF671	ENSG00000083814
ZNF672	ENSG00000171161
ZNF674	ENSG00000251192
ZNF675	ENSG00000197372
ZNF676	ENSG00000196109
ZNF677	ENSG00000197928
ZNF678	ENSG00000181450
ZNF679	ENSG00000197123
ZNF680	ENSG00000173041
ZNF681	ENSG00000196172
ZNF682	ENSG00000197124
ZNF683	ENSG00000176083
ZNF684	ENSG00000117010
ZNF687	ENSG00000143373
ZNF688	ENSG00000229809
ZNF689	ENSG00000156853
ZNF69	ENSG00000198429
ZNF691	ENSG00000164011
ZNF692	ENSG00000171163
ZNF695	ENSG00000197472
ZNF696	ENSG00000185730
ZNF697	ENSG00000143067
ZNF699	ENSG00000196110
ZNF7	ENSG00000147789
ZNF70	ENSG00000187792
ZNF700	ENSG00000196757
ZNF701	ENSG00000167562
ZNF703	ENSG00000183779
ZNF704	ENSG00000164684
ZNF705A	ENSG00000196946
ZNF705B	ENSG00000215356
ZNF705D	ENSG00000215343
ZNF705E	ENSG00000214534
ZNF705G	ENSG00000215372
ZNF706	ENSG00000120963
ZNF707	ENSG00000181135
ZNF708	ENSG00000182141
ZNF709	ENSG00000242852
ZNF71	ENSG00000197951
ZNF710	ENSG00000140548
ZNF711	ENSG00000147180
ZNF713	ENSG00000178665
ZNF714	ENSG00000160352
ZNF716	ENSG00000182111
ZNF717	ENSG00000227124
ZNF718	ENSG00000250312
ZNF721	ENSG00000182903
ZNF724	ENSG00000196081
ZNF726	ENSG00000213967
ZNF727	ENSG00000214652
ZNF728	ENSG00000269067
ZNF729	ENSG00000196350
ZNF730	ENSG00000183850
ZNF732	ENSG00000186777
ZNF735	ENSG00000223614
ZNF736	ENSG00000234444
ZNF737	ENSG00000237440
ZNF74	ENSG00000185252
ZNF740	ENSG00000139651
ZNF746	ENSG00000181220
ZNF747	ENSG00000169955
ZNF749	ENSG00000186230
ZNF750	ENSG00000141579
ZNF75A	ENSG00000162086
ZNF75D	ENSG00000186376
ZNF76	ENSG00000065029
ZNF761	ENSG00000160336
ZNF763	ENSG00000197054
ZNF764	ENSG00000169951
ZNF765	ENSG00000196417
ZNF766	ENSG00000196214
ZNF768	ENSG00000169957
ZNF77	ENSG00000175691
ZNF770	ENSG00000198146
ZNF771	ENSG00000179965
ZNF772	ENSG00000197128
ZNF773	ENSG00000152439
ZNF774	ENSG00000196391
ZNF775	ENSG00000196456
ZNF776	ENSG00000152443
ZNF777	ENSG00000196453
ZNF778	ENSG00000170100
ZNF780A	ENSG00000197782
ZNF780B	ENSG00000128000
ZNF781	ENSG00000196381
ZNF782	ENSG00000196597
ZNF783	ENSG00000204946
ZNF784	ENSG00000179922
ZNF785	ENSG00000197162
ZNF786	ENSG00000197362
ZNF787	ENSG00000142409
ZNF788	ENSG00000214189
ZNF789	ENSG00000198556
ZNF79	ENSG00000196152
ZNF790	ENSG00000197863
ZNF791	ENSG00000173875
ZNF792	ENSG00000180884
ZNF793	ENSG00000188227
ZNF799	ENSG00000196466
ZNF8	ENSG00000278129
ZNF80	ENSG00000174255
ZNF800	ENSG00000048405
ZNF804A	ENSG00000170396
ZNF804B	ENSG00000182348
ZNF805	ENSG00000204524
ZNF808	ENSG00000198482
ZNF81	ENSG00000197779
ZNF813	ENSG00000198346
ZNF814	ENSG00000204514
ZNF816	ENSG00000180257
ZNF821	ENSG00000102984
ZNF823	ENSG00000197933
ZNF827	ENSG00000151612
ZNF829	ENSG00000185869
ZNF83	ENSG00000167766
ZNF830	ENSG00000198783
ZNF831	ENSG00000124203
ZNF835	ENSG00000127903
ZNF836	ENSG00000196267
ZNF837	ENSG00000152475
ZNF84	ENSG00000198040
ZNF841	ENSG00000197608
ZNF843	ENSG00000176723
ZNF844	ENSG00000223547
ZNF845	ENSG00000213799
ZNF846	ENSG00000196605
ZNF85	ENSG00000105750
ZNF850	ENSG00000267041
ZNF852	ENSG00000178917
ZNF853	ENSG00000236609
ZNF860	ENSG00000197385
ZNF865	ENSG00000261221
ZNF878	ENSG00000257446
ZNF879	ENSG00000234284
ZNF880	ENSG00000221923
ZNF883	ENSG00000228623
ZNF888	ENSG00000213793
ZNF891	ENSG00000214029
ZNF90	ENSG00000213988
ZNF91	ENSG00000167232
ZNF92	ENSG00000146757
ZNF93	ENSG00000184635
ZNF98	ENSG00000197360
ZNF99	ENSG00000213973
ZSCAN1	ENSG00000152467
ZSCAN10	ENSG00000130182
ZSCAN12	ENSG00000158691
ZSCAN16	ENSG00000196812
ZSCAN18	ENSG00000121413
ZSCAN2	ENSG00000176371
ZSCAN20	ENSG00000121903
ZSCAN21	ENSG00000166529
ZSCAN22	ENSG00000182318
ZSCAN23	ENSG00000187987
ZSCAN25	ENSG00000197037
ZSCAN26	ENSG00000197062
ZSCAN29	ENSG00000140265
ZSCAN30	ENSG00000186814
ZSCAN31	ENSG00000235109
ZSCAN32	ENSG00000140987
ZSCAN4	ENSG00000180532
ZSCAN5A	ENSG00000131848
ZSCAN5B	ENSG00000197213
ZSCAN5C	ENSG00000204532
ZSCAN9	ENSG00000137185
ZUFSP	ENSG00000153975
ZXDA	ENSG00000198205
ZXDB	ENSG00000198455
ZXDC	ENSG00000070476
PATZ1	ENSG00000100105
ZBTB24	ENSG00000112365
ZNF524	ENSG00000171443
ZNF653	ENSG00000161914
ZNF277	ENSG00000198839
ZNF512	ENSG00000243943
ZEB1	ENSG00000148516
ZEB2	ENSG00000169554
ZFHX3	ENSG00000140836
ZFHX4	ENSG00000091656
TRERF1	ENSG00000124496
ZNF541	ENSG00000118156
NFYA	ENSG00000001167
MBNL2	ENSG00000139793
ZC3H8	ENSG00000144161
ZGPAT	ENSG00000197114
CENPB	ENSG00000125817
CENPBD1	ENSG00000177946
JRK	ENSG00000234616
JRKL	ENSG00000183340
TIGD1	ENSG00000221944
TIGD2	ENSG00000180346
TIGD3	ENSG00000173825
TIGD4	ENSG00000169989
TIGD5	ENSG00000179886
TIGD6	ENSG00000164296
TIGD7	ENSG00000140993
CAMTA1	ENSG00000171735
CAMTA2	ENSG00000108509
LIN28A	ENSG00000131914
LIN28B	ENSG00000187772
YBX1	ENSG00000065978
YBX2	ENSG00000006047
YBX3	ENSG00000060138
RBPJ	ENSG00000168214
RBPJL	ENSG00000124232
CUX1	ENSG00000257923
CUX2	ENSG00000111249
ONECUT1	ENSG00000169856
ONECUT2	ENSG00000119547
ONECUT3	ENSG00000205922
SATB1	ENSG00000182568
SATB2	ENSG00000119042
CXXC1	ENSG00000154832
CXXC4	ENSG00000168772
CXXC5	ENSG00000171604
DNMT1	ENSG00000130816
FBXL19	ENSG00000099364
KDM2A	ENSG00000173120
KDM2B	ENSG00000089094
TET1	ENSG00000138336
TET3	ENSG00000187605
KMT2A	ENSG00000118058
KMT2B	ENSG00000272333
DMRT1	ENSG00000137090
DMRT2	ENSG00000173253
DMRT3	ENSG00000064218
DMRTA1	ENSG00000176399
DMRTA2	ENSG00000142700
DMRTB1	ENSG00000143006
DMRTC2	ENSG00000142025
E2F1	ENSG00000101412
E2F2	ENSG00000007968
E2F3	ENSG00000112242
E2F4	ENSG00000205250
E2F5	ENSG00000133740
E2F6	ENSG00000169016
E2F7	ENSG00000165891
E2F8	ENSG00000129173
TFDP1	ENSG00000198176
TFDP2	ENSG00000114126
TFDP3	ENSG00000183434
EBF1	ENSG00000164330
EBF2	ENSG00000221818
EBF3	ENSG00000108001
EBF4	ENSG00000088881
EHF	ENSG00000135373
ELF1	ENSG00000120690
ELF2	ENSG00000109381
ELF4	ENSG00000102034
ELF5	ENSG00000135374
ELK1	ENSG00000126767
ELK3	ENSG00000111145
ELK4	ENSG00000158711
ERF	ENSG00000105722
ERG	ENSG00000157554
ETS1	ENSG00000134954
ETS2	ENSG00000157557
ETV1	ENSG00000006468
ETV2	ENSG00000105672
ETV3	ENSG00000117036
ETV3L	ENSG00000253831
ETV4	ENSG00000175832
ETV5	ENSG00000244405
ETV6	ENSG00000139083
ETV7	ENSG00000010030
FEV	ENSG00000163497
FLI1	ENSG00000151702
GABPA	ENSG00000154727
SPDEF	ENSG00000124664
SPI1	ENSG00000066336
SPIB	ENSG00000269404
SPIC	ENSG00000166211
ELF3	ENSG00000163435
FLYWCH1	ENSG00000059122
FOXA1	ENSG00000129514
FOXA2	ENSG00000125798
FOXA3	ENSG00000170608
FOXB1	ENSG00000171956
FOXB2	ENSG00000204612
FOXC1	ENSG00000054598
FOXC2	ENSG00000176692
FOXD1	ENSG00000251493
FOXD2	ENSG00000186564
FOXD3	ENSG00000187140
FOXD4	ENSG00000170122
FOXD4L1	ENSG00000184492
FOXD4L3	ENSG00000187559
FOXD4L4	ENSG00000184659
FOXD4L5	ENSG00000204779
FOXD4L6	ENSG00000273514
FOXE1	ENSG00000178919
FOXE3	ENSG00000186790
FOXF1	ENSG00000103241
FOXF2	ENSG00000137273
FOXG1	ENSG00000176165
FOXH1	ENSG00000160973
FOXI1	ENSG00000168269
FOXI2	ENSG00000186766
FOXI3	ENSG00000214336
FOXJ1	ENSG00000129654
FOXJ2	ENSG00000065970
FOXJ3	ENSG00000198815
FOXK1	ENSG00000164916
FOXK2	ENSG00000141568
FOXL1	ENSG00000176678
FOXL2	ENSG00000183770
FOXM1	ENSG00000111206
FOXN1	ENSG00000109101
FOXN2	ENSG00000170802
FOXN3	ENSG00000053254
FOXN4	ENSG00000139445
FOXO1	ENSG00000150907
FOXO3	ENSG00000118689
FOXO4	ENSG00000184481
FOXO6	ENSG00000204060
FOXP1	ENSG00000114861
FOXP2	ENSG00000128573
FOXP3	ENSG00000049768
FOXP4	ENSG00000137166
FOXQ1	ENSG00000164379
FOXR1	ENSG00000176302
FOXR2	ENSG00000189299
FOXS1	ENSG00000179772
GATA1	ENSG00000102145
GATA2	ENSG00000179348
GATA3	ENSG00000107485
GATA4	ENSG00000136574
GATA5	ENSG00000130700
GATA6	ENSG00000141448
GATAD2A	ENSG00000167491
GATAD2B	ENSG00000143614
TRPS1	ENSG00000104447
ZGLP1	ENSG00000220201
GCM1	ENSG00000137270
GCM2	ENSG00000124827
GRHL1	ENSG00000134317
GRHL2	ENSG00000083307
GRHL3	ENSG00000158055
TFCP2	ENSG00000135457
TFCP2L1	ENSG00000115112
UBP1	ENSG00000153560
GTF2I	ENSG00000263001
GTF2IRD1	ENSG00000006704
GTF2IRD2	ENSG00000196275
GTF2IRD2B	ENSG00000174428
BBX	ENSG00000114439
CIC	ENSG00000079432
HBP1	ENSG00000105856
HMG20A	ENSG00000140382
HMG20B	ENSG00000064961
HMGN3	ENSG00000118418
LEF1	ENSG00000138795
SOX1	ENSG00000182968
SOX10	ENSG00000100146
SOX11	ENSG00000176887
SOX12	ENSG00000177732
SOX13	ENSG00000143842
SOX14	ENSG00000168875
SOX15	ENSG00000129194
SOX17	ENSG00000164736
SOX18	ENSG00000203883
SOX2	ENSG00000181449
SOX21	ENSG00000125285
SOX3	ENSG00000134595
SOX30	ENSG00000039600
SOX4	ENSG00000124766
SOX5	ENSG00000134532
SOX6	ENSG00000110693
SOX7	ENSG00000171056
SOX8	ENSG00000005513
SOX9	ENSG00000125398
SRY	ENSG00000184895
TCF7	ENSG00000081059
TCF7L1	ENSG00000152284
TCF7L2	ENSG00000148737
ADNP	ENSG00000101126
ADNP2	ENSG00000101544
ALX1	ENSG00000180318
ALX3	ENSG00000156150
ALX4	ENSG00000052850
ANHX	ENSG00000227059
ARGFX	ENSG00000186103
ARX	ENSG00000004848
BARHL1	ENSG00000125492
BARHL2	ENSG00000143032
BARX1	ENSG00000131668
BARX2	ENSG00000043039
BSX	ENSG00000188909
CDX1	ENSG00000113722
CDX2	ENSG00000165556
CDX4	ENSG00000131264
CRX	ENSG00000105392
DBX1	ENSG00000109851
DBX2	ENSG00000185610
DLX1	ENSG00000144355
DLX2	ENSG00000115844
DLX3	ENSG00000064195
DLX4	ENSG00000108813
DLX5	ENSG00000105880
DLX6	ENSG00000006377
DMBX1	ENSG00000197587
DPRX	ENSG00000204595
DRGX	ENSG00000165606
DUX1	DUX1_HUMAN
DUX3	DUX3_HUMAN
DUX4	ENSG00000260596
DUXA	ENSG00000258873
EMX1	ENSG00000135638
EMX2	ENSG00000170370
EN1	ENSG00000163064
EN2	ENSG00000164778
ESX1	ENSG00000123576
EVX1	ENSG00000106038
EVX2	ENSG00000174279
GBX1	ENSG00000164900
GBX2	ENSG00000168505
GSC	ENSG00000133937
GSC2	ENSG00000063515
GSX1	ENSG00000169840
GSX2	ENSG00000180613
HDX	ENSG00000165259
HESX1	ENSG00000163666
HHEX	ENSG00000152804
HLX	ENSG00000136630
HMBOX1	ENSG00000147421
HMX1	ENSG00000215612
HMX2	ENSG00000188816
HMX3	ENSG00000188620
HNF1A	ENSG00000135100
HNF1B	ENSG00000275410
HOMEZ	ENSG00000215271
HOXA1	ENSG00000105991
HOXA10	ENSG00000253293
HOXA11	ENSG00000005073
HOXA13	ENSG00000106031
HOXA2	ENSG00000105996
HOXA3	ENSG00000105997
HOXA4	ENSG00000197576
HOXA5	ENSG00000106004
HOXA6	ENSG00000106006
HOXA7	ENSG00000122592
HOXA9	ENSG00000078399
HOXB1	ENSG00000120094
HOXB13	ENSG00000159184
HOXB2	ENSG00000173917
HOXB3	ENSG00000120093
HOXB4	ENSG00000182742
HOXB5	ENSG00000120075
HOXB6	ENSG00000108511
HOXB7	ENSG00000260027
HOXB8	ENSG00000120068
HOXB9	ENSG00000170689
HOXC10	ENSG00000180818
HOXC11	ENSG00000123388
HOXC12	ENSG00000123407
HOXC13	ENSG00000123364
HOXC4	ENSG00000198353
HOXC5	ENSG00000172789
HOXC6	ENSG00000197757
HOXC8	ENSG00000037965
HOXC9	ENSG00000180806
HOXD1	ENSG00000128645
HOXD10	ENSG00000128710
HOXD11	ENSG00000128713
HOXD12	ENSG00000170178
HOXD13	ENSG00000128714
HOXD3	ENSG00000128652
HOXD4	ENSG00000170166
HOXD8	ENSG00000175879
HOXD9	ENSG00000128709
IRX1	ENSG00000170549
IRX2	ENSG00000170561
IRX3	ENSG00000177508
IRX4	ENSG00000113430
IRX5	ENSG00000176842
IRX6	ENSG00000159387
ISL1	ENSG00000016082
ISL2	ENSG00000159556
ISX	ENSG00000175329
LBX1	ENSG00000138136
LBX2	ENSG00000179528
LEUTX	ENSG00000213921
LHX1	ENSG00000273706
LHX2	ENSG00000106689
LHX3	ENSG00000107187
LHX4	ENSG00000121454
LHX5	ENSG00000089116
LHX6	ENSG00000106852
LHX8	ENSG00000162624
LHX9	ENSG00000143355
LMX1A	ENSG00000162761
LMX1B	ENSG00000136944
MEIS1	ENSG00000143995
MEIS2	ENSG00000134138
MEIS3	ENSG00000105419
MEOX1	ENSG00000005102
MEOX2	ENSG00000106511
MIXL1	ENSG00000185155
MKX	ENSG00000150051
MNX1	ENSG00000130675
MSX1	ENSG00000163132
MSX2	ENSG00000120149
NANOG	ENSG00000111704
NANOGNB	ENSG00000205857
NANOGP8	ENSG00000255192
NKX1-1	ENSG00000235608
NKX1-2	ENSG00000229544
NKX2-1	ENSG00000136352
NKX2-2	ENSG00000125820
NKX2-3	ENSG00000119919
NKX2-4	ENSG00000125816
NKX2-5	ENSG00000183072
NKX2-6	ENSG00000180053
NKX2-8	ENSG00000136327
NKX3-1	ENSG00000167034
NKX3-2	ENSG00000109705
NKX6-1	ENSG00000163623
NKX6-2	ENSG00000148826
NKX6-3	ENSG00000165066
NOBOX	ENSG00000106410
NOTO	ENSG00000214513
OTP	ENSG00000171540
OTX1	ENSG00000115507
OTX2	ENSG00000165588
PBX1	ENSG00000185630
PBX2	ENSG00000204304
PBX3	ENSG00000167081
PBX4	ENSG00000105717
PDX1	ENSG00000139515
PHOX2A	ENSG00000165462
PHOX2B	ENSG00000109132
PITX1	ENSG00000069011
PITX2	ENSG00000164093
PITX3	ENSG00000107859
PKNOX1	ENSG00000160199
PKNOX2	ENSG00000165495
PROP1	ENSG00000175325
PRRX1	ENSG00000116132
PRRX2	ENSG00000167157
RAX	ENSG00000134438
RAX2	ENSG00000173976
RHOXF1	ENSG00000101883
RHOXF2	ENSG00000131721
RHOXF2B	ENSG00000203989
SEBOX	ENSG00000274529
SHOX	ENSG00000185960
SHOX2	ENSG00000168779
SIX1	ENSG00000126778
SIX2	ENSG00000170577
SIX3	ENSG00000138083
SIX4	ENSG00000100625
SIX5	ENSG00000177045
SIX6	ENSG00000184302
TGIF1	ENSG00000177426
TGIF2	ENSG00000118707
TGIF2LX	ENSG00000153779
TGIF2LY	ENSG00000176679
TLX1	ENSG00000107807
TLX2	ENSG00000115297
TLX3	ENSG00000164438
TPRX1	ENSG00000178928
UNCX	ENSG00000164853
VAX1	ENSG00000148704
VAX2	ENSG00000116035
VENTX	ENSG00000151650
VSX1	ENSG00000100987
VSX2	ENSG00000119614
ZFHX2	ENSG00000136367
ZHX1	ENSG00000165156
ZHX2	ENSG00000178764
ZHX3	ENSG00000174306
PAX2	ENSG00000075891
PAX3	ENSG00000135903
PAX4	ENSG00000106331
PAX6	ENSG00000007372
PAX7	ENSG00000009709
POU1F1	ENSG00000064835
POU2F1	ENSG00000143190
POU2F2	ENSG00000028277
POU2F3	ENSG00000137709
POU3F1	ENSG00000185668
POU3F2	ENSG00000184486
POU3F3	ENSG00000198914
POU3F4	ENSG00000196767
POU4F1	ENSG00000152192
POU4F2	ENSG00000151615
POU4F3	ENSG00000091010
POU5F1	ENSG00000204531
POU5F1B	ENSG00000212993
POU5F2	ENSG00000248483
POU6F1	ENSG00000184271
POU6F2	ENSG00000106536
HSF1	ENSG00000185122
HSF2	ENSG00000025156
HSF4	ENSG00000102878
HSF5	ENSG00000176160
HSFX1	ENSG00000171116
HSFX2	ENSG00000268738
HSFY1	ENSG00000172468
HSFY2	ENSG00000169953
IRF1	ENSG00000125347
IRF2	ENSG00000168310
IRF3	ENSG00000126456
IRF4	ENSG00000137265
IRF5	ENSG00000128604
IRF6	ENSG00000117595
IRF7	ENSG00000185507
IRF8	ENSG00000140968
IRF9	ENSG00000213928
MSANTD1	ENSG00000188981
MSANTD3	ENSG00000066697
NAIF1	ENSG00000171169
BORCS8-MEF2B	ENSG00000064489
MEF2A	ENSG00000068305
MEF2B	ENSG00000213999
MEF2C	ENSG00000081189
MEF2D	ENSG00000116604
SRF	ENSG00000112658
BAZ2B	ENSG00000123636
MBD2	ENSG00000134046
MBD3	ENSG00000071655
MBD4	ENSG00000129071
MBD6	ENSG00000166987
PIN1	ENSG00000127445
SETDB1	ENSG00000143379
SETDB2	ENSG00000136169
BAZ2A	ENSG00000076108
MECP2	ENSG00000169057
MBD1	ENSG00000141644
MTERF1	ENSG00000127989
MTERF2	ENSG00000120832
MTERF3	ENSG00000156469
MTERF4	ENSG00000122085
CDC5L	ENSG00000096401
DMTF1	ENSG00000135164
MSANTD4	ENSG00000170903
MYB	ENSG00000118513
MYBL1	ENSG00000185697
MYBL2	ENSG00000101057
MYPOP	ENSG00000176182
MYSM1	ENSG00000162601
SNAPC4	ENSG00000165684
TERB1	ENSG00000249961
TERF1	ENSG00000147601
TERF2	ENSG00000132604
TTF1	ENSG00000125482
ZZZ3	ENSG00000036549
MYRF	ENSG00000124920
MYRFL	ENSG00000166268
NFX1	ENSG00000086102
NFXL1	ENSG00000170448
AR	ENSG00000169083
ESR1	ENSG00000091831
ESR2	ENSG00000140009
ESRRA	ENSG00000173153
ESRRB	ENSG00000119715
ESRRG	ENSG00000196482
HNF4A	ENSG00000101076
HNF4G	ENSG00000164749
NR0B1	ENSG00000169297
NR1D1	ENSG00000126368
NR1D2	ENSG00000174738
NR1H2	ENSG00000131408
NR1H3	ENSG00000025434
NR1H4	ENSG00000012504
NR1I2	ENSG00000144852
NR1I3	ENSG00000143257
NR2C1	ENSG00000120798
NR2C2	ENSG00000177463
NR2E1	ENSG00000112333
NR2E3	ENSG00000278570
NR2F1	ENSG00000175745
NR2F2	ENSG00000185551
NR2F6	ENSG00000160113
NR3C1	ENSG00000113580
NR3C2	ENSG00000151623
NR4A1	ENSG00000123358
NR4A2	ENSG00000153234
NR4A3	ENSG00000119508
NR5A1	ENSG00000136931
NR5A2	ENSG00000116833
NR6A1	ENSG00000148200
PGR	ENSG00000082175
PPARA	ENSG00000186951
PPARD	ENSG00000112033
PPARG	ENSG00000132170
RARA	ENSG00000131759
RARB	ENSG00000077092
RARG	ENSG00000172819
RORA	ENSG00000069667
RORB	ENSG00000198963
RORC	ENSG00000143365
RXRA	ENSG00000186350
RXRB	ENSG00000204231
RXRG	ENSG00000143171
THRA	ENSG00000126351
THRB	ENSG00000151090
VDR	ENSG00000111424
AEBP1	ENSG00000106624
ARHGAP35	ENSG00000160007
BPTF	ENSG00000171634
BRF2	ENSG00000104221
CARF	ENSG00000138380
CC2D1A	ENSG00000132024
CEBPZ	ENSG00000115816
CENPA	ENSG00000115163
CENPS	ENSG00000175279
CENPT	ENSG00000102901
CENPX	ENSG00000169689
CGGBP1	ENSG00000163320
CHCHD3	ENSG00000106554
CPEB1	ENSG00000214575
CSRNP1	ENSG00000144655
CSRNP2	ENSG00000110925
CSRNP3	ENSG00000178662
DACH1	ENSG00000276644
DACH2	ENSG00000126733
DR1	ENSG00000117505
DRAP1	ENSG00000175550
GLMP	ENSG00000198715
GPBP1	ENSG00000062194
GPBP1L1	ENSG00000159592
GTF2B	ENSG00000137947
KCNIP3	ENSG00000115041
LTF	ENSG00000012223
MTF2	ENSG00000143033
NACC2	ENSG00000148411
NFE4	ENSG00000230257
NFYB	ENSG00000120837
NFYC	ENSG00000066136
NKRF	ENSG00000186416
NME2	ENSG00000243678
NRF1	ENSG00000106459
PA2G4	ENSG00000170515
PCGF2	ENSG00000277258
PCGF6	ENSG00000156374
PHF1	ENSG00000112511
PHF19	ENSG00000119403
PLSCR1	ENSG00000188313
POU2AF1	ENSG00000110777
PREB	ENSG00000138073
PURA	ENSG00000185129
PURB	ENSG00000146676
PURG	ENSG00000172733
RAG1	ENSG00000166349
RBCK1	ENSG00000125826
REXO4	ENSG00000148300
SAFB	ENSG00000160633
SAFB2	ENSG00000130254
SCMH1	ENSG00000010803
SKI	ENSG00000157933
SKIL	ENSG00000136603
SKOR1	ENSG00000188779
SMYD3	ENSG00000185420
SNAPC2	ENSG00000104976
SNAPC5	ENSG00000174446
SON	ENSG00000159140
SPEN	ENSG00000065526
SPZ1	ENSG00000164299
TCF20	ENSG00000100207
TET2	ENSG00000168769
THYN1	ENSG00000151500
TMF1	ENSG00000144747
TOPORS	ENSG00000197579
TSC22D1	ENSG00000102804
XPA	ENSG00000136936
TP53	ENSG00000141510
TP63	ENSG00000073282
TP73	ENSG00000078900
PAX1	ENSG00000125813
PAX5	ENSG00000196092
PAX8	ENSG00000125618
PAX9	ENSG00000198807
LCOR	ENSG00000196233
LCORL	ENSG00000178177
PROX1	ENSG00000117707
PROX2	ENSG00000119608
NFAT5	ENSG00000102908
NFATC1	ENSG00000131196
NFATC2	ENSG00000101096
NFATC3	ENSG00000072736
NFATC4	ENSG00000100968
NFKB1	ENSG00000109320
NFKB2	ENSG00000077150
REL	ENSG00000162924
RELA	ENSG00000173039
RELB	ENSG00000104856
RFX1	ENSG00000132005
RFX2	ENSG00000087903
RFX3	ENSG00000080298
RFX4	ENSG00000111783
RFX5	ENSG00000143390
RFX6	ENSG00000185002
RFX7	ENSG00000181827
RFX8	ENSG00000196460
RUNX1	ENSG00000159216
RUNX2	ENSG00000124813
RUNX3	ENSG00000020633
AIRE	ENSG00000160224
DEAF1	ENSG00000177030
GMEB1	ENSG00000162419
GMEB2	ENSG00000101216
SKOR2	ENSG00000215474
SP100	ENSG00000067066
SP110	ENSG00000135899
SP140	ENSG00000079263
SP140L	ENSG00000185404
NFIA	ENSG00000162599
NFIB	ENSG00000147862
NFIC	ENSG00000141905
NFIX	ENSG00000008441
SMAD1	ENSG00000170365
SMAD3	ENSG00000166949
SMAD4	ENSG00000141646
SMAD5	ENSG00000113658
SMAD9	ENSG00000120693
STAT1	ENSG00000115415
STAT2	ENSG00000170581
STAT3	ENSG00000168610
STAT4	ENSG00000138378
STAT5A	ENSG00000126561
STAT5B	ENSG00000173757
STAT6	ENSG00000166888
EOMES	ENSG00000163508
MGA	ENSG00000174197
T	ENSG00000164458
TBR1	ENSG00000136535
TBX1	ENSG00000184058
TBX10	ENSG00000167800
TBX15	ENSG00000092607
TBX18	ENSG00000112837
TBX19	ENSG00000143178
TBX2	ENSG00000121068
TBX20	ENSG00000164532
TBX21	ENSG00000073861
TBX22	ENSG00000122145
TBX3	ENSG00000135111
TBX4	ENSG00000121075
TBX5	ENSG00000089225
TBX6	ENSG00000149922
TBP	ENSG00000112592
TBPL1	ENSG00000028839
TBPL2	ENSG00000182521
LIN54	ENSG00000189308
TEAD1	ENSG00000187079
TEAD2	ENSG00000074219
TEAD3	ENSG00000007866
TEAD4	ENSG00000197905
THAP1	ENSG00000131931
THAP10	ENSG00000129028
THAP11	ENSG00000168286
THAP12	ENSG00000137492
THAP2	ENSG00000173451
THAP3	ENSG00000041988
THAP4	ENSG00000176946
THAP5	ENSG00000177683
THAP6	ENSG00000174796
THAP7	ENSG00000184436
THAP8	ENSG00000161277
THAP9	ENSG00000168152
