# Supplementary material for: Transcriptomic Analysis Identifies RNA Binding Proteins as Putative Regulators of Myelopoiesis and Leukemia
Source: Front Oncol. 2019 Aug 6;9:692. doi: 10.3389/fonc.2019.00692 (PMC6691814; doi:10.3389/fonc.2019.00692)
Supplement: Supplementary file 5 [file Table_5.xlsx]

## Sheet: myeloid diff. RBP modules
Table 5_v1
Module I	Module II	Module III	Module IV
AEN	AARS	AKAP8L	AAR2
AFF3	ABCE1	ALKBH5	ALYREF
AKAP1	ADARB1	ANKHD1	C11orf68
APEX1	ADAT2	CDK9	CACTIN
BICC1	ARHGEF28	CLASRP	CARHSP1
BZW2	ASCC1	CLK3	CD2BP2
C1QBP	BARD1	DRG2	CHERP
CALR	BMS1	EIF1	CNP
CMSS1	BRCA1	EIF4A1	CPSF1
DDX31	BRIX1	EIF4G2	CPSF4
DNMT1	C9orf129	EIF5	DAZAP1
DNMT3B	C12orf65	GTPBP2	DCPS
DZIP1	CD3EAP	IFIT5	DDX39A
EBNA1BP2	CEBPZ	IGHMBP2	DDX39B
EEF2K	CPSF3	ISG20	DDX41
ELAC2	CPSF4L	LSM14B	DDX49
ERAL1	CRYZ	LUC7L	DDX54
ERI3	CSTF1	MSL3	DHX37
EXOG	CSTF2	MVP	DHX58
EXOSC9	CSTF2T	NXF1	DUS1L
EZH2	CSTF3	OASL	DUS3L
FBL	DARS	PCBP1	EDC4
GNL1	DCAF13	POLR2E	EEF1D
GRWD1	DCP1B	POLR2J3	EEF2
GTPBP3	DDX1	PSMA6	EEFSEC
HNRNPAB	DDX10	PTBP3	EIF3G
ILF2	DDX24	PTCD1	EIF3K
IPO5	DDX25	QKI	EIF5A
KHDC1	DDX52	R3HDM2	EIF5AL1
KHDRBS2	DDX56	REXO1	EIF6
KHSRP	DEK	RIOK3	EXOSC5
KRR1	DHX32	RNASE6	FASTK
LSM2	DHX33	RNASEK	FAU
LSM5	DIMT1	RNPC3	GAPDH
MEX3B	DKC1	RRBP1	GEMIN7
MOV10	DNAAF2	RRP1	GTF2F1
MRPL2	DROSHA	SAMHD1	HEXIM2
MRPL9	DYNLL1	SETD1B	INTS1
MRPL11	DZIP3	SMAD7	IPO4
MRPL37	EARS2	SRA1	LONP1
MRPL45	EEF1B2	SYF2	MAZ
MRPS27	EEF1E1	SYMPK	MEX3C
MRTO4	EIF2B3	TCOF1	MIF4GD
NANOS1	EIF3J	TEP1	MRPL12
NAT10	EIF4E	TLR7	MRPL23
NOP56	EIF5B	TSEN34	MRPL28
NPM3	EPRS	TSNAX	MRPL41
NUTF2	ERI1	U2AF1L4	MRPL54
PA2G4	ERI2	UPF1	MRPL55
PARP1	ESF1	USB1	MRPS11
PCBP3	EXO1	ZC3H10	MRPS24
PDCD11	EXOSC2	ZC3H18	NAA38
PEG10	EXOSC3	ZCCHC24	NHP2
PIH1D2	EXOSC6	ZFP36	NOC2L
POLR1E	EXOSC8	ZMAT5	NOC4L
POLR2D	FAM98A	ZNF385A	NOL12
POLR2H	FAM98B	ZRSR2	NSUN5
PPIH	FAM120C	LGALS1	NUDT16L1
PPRC1	FARSB	ANXA2	PABPN1
PRIM1	FASTKD1	GRN	PIH1D1
PRKRA	FASTKD2	CORO1A	PINX1
PRPF19	FBXO17	FLNA	POLR2J
PRPF40B	FDXACB1	S100A4	POLR2L
PRR3	FRG1	ZYX	PQBP1
PUS7	G3BP1	PKM	PTBP1
RAVER2	GAR1	GRB2	PTRHD1
RBPMS2	GEMIN2	ARHGEF1	PUF60
RCL1	GEMIN4	MARK2	PUSL1
RDM1	GEMIN5	CSTB	QTRT1
RNASEH2A	GEMIN6	TPD52L2	RALY
RPL3	GEMIN8	DIAPH1	RAVER1
RPL7A	GFM2	FAM32A	RBM14
RPL10A	GNL3	SLC3A2	RBM19
RPL14	GPATCH1	TES	RBM38
RPL22	GPATCH4	PTPN1	RBM42
RPL22L1	GSPT1	AGFG1	RBMS3
RPL23A	GSPT2	AGO4	REPIN1
RPL24	GTPBP10	ALKBH1	RNF17
RPL26	HEATR1	ANG	RNF113A
RPL27A	HENMT1	ATXN1	RNPS1
RPL32	HNRNPA0	ATXN1L	RPL3L
RPL36A	HNRNPA1	CARS	RPL8
RPL37A	HTATSF1	CARS2	RPL28
RPL39L	IARS	CLK4	RPL29
RPLP0	IGF2BP2	CLP1	RPLP1
RPS2	INTS2	CPEB2	RPLP2
RPS3	INTS5	CPEB3	RPP21
RPS4X	INTS7	CPEB4	RPP25L
RPS5	IPO7	CTIF	RPS9
RPS6	IPO11	DDX60L	RPS15
RPS12	KHDRBS3	DICER1	RPS16
RPS15A	KPNB1	DQX1	RPS28
RPS20	LARP1B	DUS2	RPUSD1
RPS21	LARP4	EIF4E2	RRP7A
RPS23	LARS	EIF4E3	SARS2
RPS24	LRPPRC	ENDOV	SART1
RPUSD2	LSM11	FAM98C	SETD1A
RUVBL1	MAGOHB	FAM120A	SF3A2
SIDT1	MAK16	HELZ2	SF3B5
SNRNP25	MARS2	HEXIM1	SMG5
SNRPC	METTL1	IFIT2	SMG6
SNRPD2	METTL2A	KIN	SND1
SNRPF	MEX3A	L1TD1	SNRNP70
SPATS2	MPHOSPH10	LRRFIP1	SNRPA
STRBP	MRPL1	LSM10	SNRPA1
TARS2	MRPL3	MKRN1	SNRPB
TDRD1	MRPL13	MRPL38	SRRT
TDRD12	MRPL15	MRPL53	SUGP1
THOC7	MRPL17	NOL3	SUPT5H
TNPO2	MRPL18	OAS1	THOC6
TRUB2	MRPL24	OAS2	TOP3B
TSEN54	MRPL35	OAS3	TRMT1
URB2	MRPL39	PABPC3	TRMT2A
VARS2	MRPL42	PAPD5	TRMT61A
ZCRB1	MRPL50	PARP12	TSR3
ZNF768	MRPL51	PATL1	TST
KNOP1	MRPS9	PPARGC1A	TUFM
TRAP1	MRPS26	RBM7	U2AF2
HIST1H4H	MRPS31	RBM44	UBA1
TFRC	MRPS33	RBM47	UBA52
SSRP1	MSI2	RBMS1	URM1
FKBP3	MTFMT	RNASE1	WRAP53
ALDH6A1	MTG1	RNASE4	XAB2
PELP1	MYEF2	RNASE8	ZC3H3
NME1	NAF1	RNASET2	ZC3H7B
DUT	NARS2	RNH1	ZGPAT
FSCN1	NCL	RPS19BP1	KIAA1324
PEBP1	NIP7	RRNAD1	TWF2
HIST1H1B	NKRF	RRP12	P4HB
SERPINH1	NOC3L	SARNP	CCDC137
TRIP6	NOL8	SARS	ACTN4
ALDH18A1	NOL11	SETD7	RPN1
HSPB1	NOLC1	SIDT2	C7orf50
KRT18	NOP2	SNIP1	PPIB
AFF2	NOP16	TDRD6	CCDC124
AIMP2	NOP58	TDRD9	SEC61B
BOP1	NPM1	TLR8	EDF1
CCDC86	NSUN6	TRMT6	MDH2
CTU2	NUFIP1	UNKL	APEH
DXO	NXF3	WARS	FLYWCH2
EIF3B	NXT1	ZC3H12A	ENO1
EIF4A3	NYNRIN	ZCCHC6	PRRC2B
EXOSC1	PAIP2B	ZFC3H1	HERC5
FAM46A	PAPOLB	ZFP36L1	BST2
FARS2	PARS2	ZMAT3
FARSA	PDCD7	ZNF106
ILF3	PLD6	ZNF622
IPO13	POP1	ZNFX1
LSM7	PRKDC	LRP1
MAEL	PRPF8	LGALS3
MARS	PSIP1	CKAP4
MEPCE	PTCD2	PLEC
MRPL4	PUS10	KIF1C
MRPL33	RAN	AHNAK
MRPL52	RANBP2	SLC16A3
MRPS2	RANBP17	TMSB4X
NOB1	RARS	CDC42EP4
NXT2	RBFOX2	SNTB2
PES1	RBFOX3	SAMSN1
PIWIL4	RBM12B	CAST
POLR2G	RBM28	LTA4H
POLR2I	REXO2	CTNNA1
PTRH1	RIOK1	YWHAZ
PUS1	RNASEH2B	GTF2E2
RBM10	RNGTT	CCDC9
RNASE2	RPF2	SYNE1
RNASE3	RPL7	CPNE3
RNASEH2C	RPL12
RPL13	RPL21
RPL13A	RPP40
RPL18	RPS3A
RPL18A	RPS7
RPL19	RPS17
RPL26L1	RPS18
RPL35	RPS27A
RPL36	RPSA
RPS8	RRP1B
RPS10	RRP15
RPS19	SF3B3
RPS26	SHQ1
RRP9	SMAD1
RUVBL2	SMAD9
SPATS2L	SMN1
SRSF2	SNRNP48
TARBP2	SNRPD1
TRIT1	SNRPE
TRMT10A	SRFBP1
TRMU	SRSF1
TRNAU1AP	SRSF12
TRPT1	SSB
VARS	STAU2
WDR5	SURF6
WDR46	TAF9
ACAA2	TAF15
PDIA4	TARBP1
LRRC59	TARS
PDIA3	TDRKH
SLC25A5	TERT
HMGB2	TFB1M
ADK	TFB2M
FDPS	THOC3
PRRC2A	TLR3
MYBBP1A	TNRC6C
WDR6	TRIM71
FASN	TRMT1L
HIST1H1C	TRMT5
	TRMT10C
	TRMT11
	TRMT12
	TRMT13
	TRMT61B
	TRUB1
	TSEN2
	TSFM
	TSR1
	TTF2
	TUT1
	URB1
	UTP6
	UTP14A
	UTP14C
	UTP15
	UTP20
	WDR3
	WDR4
	WDR12
	WDR36
	XPO1
	XPO5
	XPOT
	YARS2
	YTHDC1
	ZC3H8
	ZC3H12B
	ZC3H12C
	ZC3HAV1L
	ZC3HC1
	ZCCHC7
	ZCCHC11
	ZNF239
	ZNF473
	ZNHIT6
	MANF
	HSPA8
	C1orf35
	PPIA
	NQO1
	YWHAE
	HMGB1
	C1orf131
	NAA15
	TXN
	CISD2
	MKI67
	NAP1L4
	METAP2
	SUPT16H
	MFAP1
	HSP90AA1
	WDR75
	CLNS1A
	HSPE1
	PHF6
	CCT4
	SCG3
	NUSAP1
	FKBP4
	HSPD1
	HSP90AB1
	HLTF
	COL14A1
	STXBP1
	WT1

## Sheet: p value summary
Wilcoxin rank test p-value summary table (Figure 3G)
MODULE I RBP subtypes comparison (p-value)						MODULE II RBP subtypes comparison (p-value)						MODULE III RBP subtypes comparison (p-value)
HSC	1					HSC	1					HSC	1
CMP	0.147645	1				CMP	0.618272	1				CMP	1	1
GMP	0.0523099	0.643688	1			GMP	0.759817	0.834112	1			GMP	0.666667	1	1
Mono	0.0485555	0.00104982	0.000223	1		Mono	0.00809755	0.00306724	0.00555161	1		Mono	0.666667	0.333333	0.333333	1
mRBP	HSC	CMP	GMP	Mono		mRBP	HSC	CMP	GMP	Mono		mRBP	HSC	CMP	GMP	Mono
HSC	1					HSC	1					HSC	1
rCMP	0.71259	1				CMP	0.772986	1				CMP	1	1
rGMP	0.801322	0.944763	1			GMP	0.787752	0.877749	1			GMP	0.666667	1	1
rMono	0.123332	0.0630422	0.067363	1		Mono	0.175944	0.121291	0.126084	1		Mono	0.666667	0.333333	0.333333	1
rRBP	rHSC	rCMP	rGMP	rMono		rRBP	HSC	CMP	GMP	Mono		rRBP	HSC	CMP	GMP	Mono
HSC	1					HSC	1					HSC	1
CMP	0.401636	1				CMP	0.648868	1				CMP	0.84127	1
GMP	0.514748	0.896533	1			GMP	0.824505	0.770436	1			GMP	0.690476	0.84127	1
Mono	0.118803	0.0426195	0.0210799	1		Mono	0.00853199	0.00372443	0.00488876	1		Mono	0.222222	0.222222	0.222222	1
rrRBP	HSC	CMP	GMP	Mono		rrRBP	HSC	CMP	GMP	Mono		rrRBP	HSC	CMP	GMP	Mono
HSC	1					HSC	1					HSC	1
CMP	0.231499	1				CMP	0.774594	1				CMP	0.798745	1
GMP	0.0762662	0.601662	1			GMP	0.907851	1	1			GMP	0.887386	0.932301	1
Mono	0.883057	0.221065	0.0675011	1		Mono	0.0545341	0.0393743	0.0327135	1		Mono	0.159973	0.347358	0.26567	1
tRBP	HSC	CMP	GMP	Mono		tRBP	HSC	CMP	GMP	Mono		tRBP	HSC	CMP	GMP	Mono
