# Supplementary material for: Transcriptomic Analysis Identifies RNA Binding Proteins as Putative Regulators of Myelopoiesis and Leukemia
Source: Front Oncol. 2019 Aug 6;9:692. doi: 10.3389/fonc.2019.00692 (PMC6691814; doi:10.3389/fonc.2019.00692)
Supplement: Supplementary file 6 [file Table_6.xlsx]

## Sheet: HSC_CMP
Table 6_v1
Symbol	consensus RNA target	log2FoldChange	pvalue	padj
RNASE3	diverse	10.0646	7.65e-90	1.41e-85
RNASE2	diverse	8.41661	1.41e-49	6.52e-46
AFF2	mRNA	5.8432	1.15e-32	1.32e-29
RBPMS2	mRNA	4.99154	1.4e-15	3.8e-13
RNASE6	diverse	4.0995	4.4e-15	1.16e-12
TLR7	ncRNA	3.1164	1.41e-05	0.000474
TST	rRNA	2.95423	7.14e-07	3.78e-05
FAM46A	unknown	2.52672	2.25e-14	5.31e-12
CTU2	tRNA	2.42714	0.00045	0.00804982
TFRC	mRNA	2.32275	1.31e-12	2.28e-10
P4HB	mRNA	2.20633	4.81e-06	0.000188
CALR	mRNA	1.94117	6.4e-09	5.44e-07
ANXA2	mRNA	1.83382	3.24e-05	0.000978
ERN1	mRNA	1.637	5.27e-05	0.00144667
NAA38	snoRNA	1.58392	0.00309839	0.0354487
MRPS12	ribosome	1.58226	0.0116778	0.0934021
TDRD9	ncRNA	1.55439	0.00590111	0.0568507
EXO1	diverse	1.52455	0.000846	0.0130775
FNDC3B	mRNA	1.50174	2.78e-07	1.67e-05
MRTO4	mRNA	1.40045	0.00184338	0.0240645
AIMP2	tRNA	1.39215	8.26e-05	0.00208834
MANF	mRNA	1.38325	0.000276	0.00545682
RPL39L	ribosome	1.36031	0.0257831	0.158572
NME1	mRNA	1.33017	1.07e-06	5.24e-05
LRRC59	mRNA	1.32516	0.000379	0.00695021
RPN1	mRNA	1.26915	0.000442	0.00792928
EZH2	ncRNA	1.24737	0.000118	0.00273896
PIWIL4	ncRNA	1.24662	0.000929	0.0140718
TMSB4X	mRNA	1.23423	0.00163067	0.0220212
EXOSC4	diverse	1.23174	0.0449328	0.22699
RNASE1	diverse	1.21202	0.0945621	0.355132
FARSA	tRNA	1.20877	0.0276558	0.166043
PDIA3	mRNA	1.17974	7.63e-05	0.00196989
PDIA4	mRNA	1.16644	0.000284	0.00559206
DHX58	ncRNA	1.16514	0.0906617	0.347047
RNASEH2A	diverse	1.15823	0.0225799	0.14603
TRMU	tRNA	1.15557	0.005617	0.0548887
MRPL12	ribosome	1.14854	0.0931156	0.352484
DCPS	mRNA	1.1361	0.00987166	0.0828014
BRCA1	ncRNA	1.13268	0.022669	0.146058
WRAP53	ncRNA	1.11545	0.0175203	0.122429
NOP10	snoRNA	1.11229	0.000382	0.00698201
MRPL13	ribosome	1.11151	9.32e-05	0.00228891
HMGB2	mRNA	1.10878	7.95e-05	0.00203586
DNMT1	ncRNA	1.10303	8.96e-05	0.0022247
DUT	mRNA	1.09897	0.00403424	0.0429046
ZMAT3	ncRNA	1.0982	0.002376	0.0292357
PUS7	rRNA	1.07885	0.00029	0.00569804
MRPL52	ribosome	1.07831	0.00292389	0.0340285
MARS	tRNA	1.07195	0.00172329	0.0229027
ADARB1	mRNA	1.06905	0.000323	0.00612383
DDX39A	mRNA	1.06066	0.0670232	0.288905
ALYREF	mRNA	1.05991	0.0295112	0.172406
WARS	tRNA	1.0539	0.000246	0.00496271
ACAA2	mRNA	1.049	0.000177	0.00381518
WDR5	ncRNA	1.04531	0.00142455	0.0197592
ZFP36L1	mRNA	1.04265	0.00842741	0.0742386
NUSAP1	mRNA	1.03718	0.0109771	0.0893097
TAF9	snoRNA	1.02968	0.0426029	0.219758
MRPL4	ribosome	1.02451	0.0906357	0.347032
SLC25A5	mRNA	1.02279	0.000403	0.00729062
PTRHD1	tRNA	1.02043	0.00672201	0.0623461
HENMT1	ncRNA	1.01046	0.00167983	0.0224428
SEC61B	mRNA	1.00618	0.0374716	0.201998
WDR46	snoRNA	1.00614	0.0179792	0.124643
SRP19	ncRNA	0.994696	0.000947	0.0142255
BOP1	rRNA	0.988691	0.0973246	0.361203
TBL3	snoRNA	0.985118	0.0947105	0.355328
SNRPD3	snRNA	0.981094	0.00167286	0.0224102
ERI3	unknown	0.980364	0.0194599	0.132172
C1QBP	mRNA	0.97788	0.000329	0.006198
POLR2I	mRNA	0.97499	0.141894	0.442172
MBNL3	mRNA	0.971592	0.000347	0.0064612
RNASEH2C	diverse	0.949293	0.054822	0.255328
MRPL41	ribosome	0.941535	0.126588	0.416185
TARS2	tRNA	0.941415	0.00179108	0.0235655
MRPS15	ribosome	0.940429	0.000212	0.00442879
PRR3	unknown	0.938155	0.0445307	0.226028
SMN1	snRNA	0.936557	0.150973	0.456862
MRPL14	ribosome	0.931533	0.0476729	0.234733
SRSF2	mRNA	0.931322	0.00131162	0.0185277
EXOSC1	diverse	0.92113	0.0121835	0.0963588
POP7	ncRNA	0.911437	0.0565383	0.260042
FDPS	mRNA	0.906186	0.00438369	0.0457753
RUVBL2	mRNA	0.902835	0.0973404	0.361203
HNRNPAB	mRNA	0.901529	0.0182729	0.126297
DUS1L	tRNA	0.901011	0.107673	0.381921
SND1	mRNA	0.900312	0.0076343	0.0689299
SNRNP25	snRNA	0.898184	0.011839	0.0941189
QTRT1	tRNA	0.897867	0.165345	0.476529
POLR2G	mRNA	0.889743	0.00025	0.00503587
RRNAD1	unknown	0.88803	0.0226193	0.14603
MRPS22	ribosome	0.888014	0.00166981	0.0224019
TRIT1	tRNA	0.885747	0.0036036	0.039437
NOC4L	rRNA	0.885368	0.123619	0.410652
MRPL20	ribosome	0.882853	0.00240169	0.0294927
MCTS1	unknown	0.881901	0.0042638	0.0448028
LYAR	mRNA	0.873283	0.00338333	0.0377017
FLNA	mRNA	0.870184	0.111966	0.389945
FAM98A	mRNA	0.867858	0.0303185	0.175233
DDX28	rRNA	0.858228	0.0514686	0.245304
MRPL28	ribosome	0.858023	0.177967	0.493815
HBS1L	mRNA	0.857561	0.00125282	0.01782
MRPS34	ribosome	0.856168	0.137472	0.434866
HMGB1	mRNA	0.852146	0.010778	0.088001
MRPL54	ribosome	0.851491	0.106167	0.379655
SNRPA	snRNA	0.84973	0.0758738	0.311527
TRMT10A	tRNA	0.844177	0.0308725	0.177299
MRPL51	ribosome	0.843169	0.00621736	0.0591243
PTBP1	mRNA	0.841282	0.069358	0.295393
RCC2	mRNA	0.839192	0.000171	0.00372191
SARS	tRNA	0.833843	2.19e-05	0.000699
MAZ	unknown	0.833813	0.197907	0.521238
MRPS28	ribosome	0.832081	0.037046	0.200836
TUFM	mRNA	0.826135	0.121226	0.406959
GNL1	rRNA	0.825424	0.0756894	0.310928
AARSD1	tRNA	0.824524	0.244837	0.580012
PRIM1	diverse	0.822543	0.00180225	0.0236786
GEMIN2	snRNA	0.820521	0.162602	0.471823
KNOP1	mRNA	0.815031	0.00547847	0.0538779
APOBEC3C	mRNA	0.814635	0.0060269	0.0577604
IMP3	snoRNA	0.814401	0.118531	0.402788
YARS	tRNA	0.814306	0.00222803	0.0277863
HIST1H1B	mRNA	0.812788	0.175296	0.490722
SNRPB	snRNA	0.80977	0.111076	0.38891
SRSF1	mRNA	0.808137	0.00338838	0.0377313
SNUPN	snRNA	0.805286	0.00523979	0.0523127
EIF2AK1	mRNA	0.805087	0.00167427	0.0224128
HNRNPLL	mRNA	0.800216	0.0254321	0.157359
ILF2	mRNA	0.799923	0.0137336	0.104405
CDC42EP4	mRNA	0.798166	0.0491356	0.238933
EIF2B3	mRNA	0.797014	0.00309374	0.0354222
RRP1	rRNA	0.795072	0.149608	0.454598
SLBP	mRNA	0.790312	0.00809434	0.0720975
USB1	snRNA	0.789909	0.0327459	0.184798
MRPL27	ribosome	0.787753	0.00909721	0.0781974
TRAP1	mRNA	0.787717	0.0492457	0.239219
GAPDH	mRNA	0.787643	0.107301	0.381414
HIST1H4H	mRNA	0.782544	0.065218	0.284795
DDX41	mRNA	0.778727	0.117992	0.401887
RNASEH1	diverse	0.777322	0.00822786	0.072864
DAZAP1	mRNA	0.777301	0.06023	0.270343
MRPS7	ribosome	0.769156	0.0150921	0.111731
HNRNPF	mRNA	0.768753	0.00320542	0.0362677
RRP36	rRNA	0.765908	0.00903356	0.0778653
ZNF622	unknown	0.763984	0.0449355	0.22699
PPAN	mRNA	0.761596	0.236721	0.569614
GNL3L	rRNA	0.760649	0.10691	0.380971
DYNLL1	mRNA	0.759661	0.02209	0.143983
MRPL37	ribosome	0.759316	0.0401914	0.211531
NXT2	mRNA	0.751614	0.0554232	0.257152
POP4	ncRNA	0.745025	0.00685796	0.0631934
CAPRIN2	mRNA	0.744624	0.142212	0.442714
BICC1	mRNA	0.74455	0.143059	0.44415
FKBP3	mRNA	0.744535	0.0179107	0.124356
SNRPD1	snRNA	0.743879	0.00101161	0.0150031
S100A4	mRNA	0.741764	0.019727	0.133424
PUSL1	tRNA	0.741159	0.266863	0.603364
TIA1	mRNA	0.739675	0.0101279	0.0843004
FTSJ1	tRNA	0.731987	0.0349194	0.192672
PRKDC	mRNA	0.731955	0.00146118	0.0201309
SMAD9	ncRNA	0.725811	0.270636	0.607258
INTS7	snRNA	0.72413	0.0610136	0.272358
SSRP1	mRNA	0.721335	0.000831	0.0128896
MRPL3	ribosome	0.72131	0.00806652	0.0719541
DCP2	mRNA	0.720614	0.00205248	0.0260916
MRPL33	ribosome	0.719187	0.0495021	0.239706
EIF5AL1	mRNA	0.718712	0.248044	0.583789
EXOSC8	diverse	0.718593	0.00747917	0.0678318
METTL2A	tRNA	0.717663	0.0444625	0.225744
PRPF19	mRNA	0.711656	0.0861442	0.336395
ZNF768	unknown	0.711593	0.206522	0.53348
POLR2E	mRNA	0.710671	0.138709	0.436979
HSPA8	mRNA	0.708941	0.0197311	0.133424
HSPE1	mRNA	0.708139	0.0486772	0.237582
EBNA1BP2	rRNA	0.707389	0.0163617	0.117133
UBE2I	mRNA	0.707294	0.0298421	0.173514
NANOS1	mRNA	0.70709	0.127568	0.417593
RRP7A	rRNA	0.706812	0.144634	0.447156
RUVBL1	mRNA	0.706702	0.00861164	0.075387
HDGF	mRNA	0.705741	0.0273299	0.164566
RDM1	unknown	0.705589	0.268011	0.604624
NOP2	rRNA	0.702057	0.114742	0.39591
GTF3A	rRNA	0.700863	0.0153794	0.113044
YBX1	mRNA	0.700495	0.000909	0.0138887
MRPS36	ribosome	0.698755	0.129154	0.420034
LGALS3	mRNA	0.698465	0.262508	0.59931
AEN	diverse	0.698457	0.0783196	0.318064
TRUB2	tRNA	0.697578	0.025633	0.158124
CLP1	mRNA	0.697346	0.0520942	0.247186
PA2G4	rRNA	0.695984	0.00352826	0.0388467
EXOSC9	diverse	0.693898	0.0239371	0.151208
POLR2D	mRNA	0.693647	0.0430381	0.221195
POP1	ncRNA	0.692097	0.108905	0.384727
PPARGC1A	unknown	0.689837	0.331783	0.669233
RBM34	mRNA	0.687953	0.148499	0.453621
RPL26L1	ribosome	0.684442	0.0800278	0.322916
MRPS2	ribosome	0.683362	0.270429	0.607128
CNOT8	mRNA	0.682297	0.00182562	0.0239004
LSM1	snRNA	0.681044	0.14174	0.441992
URM1	tRNA	0.679722	0.134748	0.429572
CSTF2	mRNA	0.678267	0.172986	0.486918
LONP1	diverse	0.678219	0.229612	0.560968
TDRD1	ncRNA	0.6763	0.30688	0.643312
MRPS17	ribosome	0.67619	0.0303923	0.175384
CISD2	mRNA	0.675853	0.0314418	0.179751
SRSF7	mRNA	0.674824	0.0233079	0.148301
CPSF3	mRNA	0.67407	0.0381045	0.204096
EIF5A	mRNA	0.673726	0.0983447	0.362737
THOC3	mRNA	0.673293	0.228962	0.559942
DNMT3B	diverse	0.669636	0.0506616	0.242954
CD2BP2	snRNA	0.669497	0.0875897	0.339807
TSNAX	tRNA	0.668367	0.0386873	0.206138
SAMHD1	diverse	0.667937	0.176052	0.491866
CCDC124	mRNA	0.667298	0.296615	0.634285
SRA1	ncRNA	0.667003	0.0418067	0.21674
PPIA	mRNA	0.666808	0.039201	0.207951
FASN	mRNA	0.66632	0.278438	0.61578
PAPOLB	mRNA	0.664474	0.351497	0.686084
EIF4G2	mRNA	0.663509	0.0185476	0.127718
NSUN5	rRNA	0.65778	0.182639	0.499924
MRPS26	ribosome	0.657145	0.127897	0.418077
ALDH18A1	mRNA	0.656068	0.0232612	0.148149
SRSF12	mRNA	0.655062	0.118888	0.40315
ADK	mRNA	0.654401	0.0467372	0.232083
CPSF4	mRNA	0.654287	0.122423	0.408854
IPO5	mRNA	0.653513	0.00392552	0.0420337
BCCIP	mRNA	0.652733	0.0109237	0.0889542
IMMT	mRNA	0.651802	0.00409391	0.0432892
RAN	mRNA	0.649748	0.0152679	0.112494
MRPL30	ribosome	0.648018	0.0516555	0.24561
DKC1	snoRNA	0.647055	0.0155388	0.113897
MTDH	mRNA	0.646481	0.0142836	0.107433
GAR1	snoRNA	0.645595	0.0732722	0.305043
SUPT16H	mRNA	0.64475	0.0158486	0.114979
SF3B5	mRNA	0.643361	0.289232	0.626562
ERI1	rRNA	0.638247	0.0647439	0.283415
EIF3J	mRNA	0.638227	0.0526779	0.248705
MRPL11	ribosome	0.636956	0.0610217	0.272358
FRG1	mRNA	0.636003	0.0970841	0.360833
MRPS9	ribosome	0.635929	0.0681253	0.291911
ZNF598	mRNA	0.635166	0.296047	0.633861
URB2	rRNA	0.634375	0.0126288	0.0988622
TSR1	rRNA	0.631715	0.0218272	0.142866
WDR12	rRNA	0.631309	0.0660503	0.286896
SRRT	ncRNA	0.630686	0.167966	0.479678
DUS2	tRNA	0.627608	0.0832742	0.33038
CCDC86	unknown	0.627468	0.171876	0.485204
PPIH	mRNA	0.627313	0.0149555	0.111125
EIF2S1	tRNA	0.624415	0.0253789	0.157312
MDH2	mRNA	0.617362	0.176614	0.49243
SF3A3	snRNA	0.616561	0.00551662	0.0541664
RNGTT	mRNA	0.616376	0.0792203	0.320571
TWF2	mRNA	0.616252	0.352028	0.686683
DHX35	mRNA	0.615319	0.0693263	0.295393
MRPL35	ribosome	0.613985	0.218275	0.547253
ELAVL1	mRNA	0.613029	0.0117223	0.0936358
TBRG4	mRNA	0.61182	0.0832466	0.33038
NOM1	rRNA	0.611756	0.0763743	0.312834
TSEN54	tRNA	0.61123	0.267676	0.604313
EIF6	mRNA	0.609351	0.178065	0.493895
GPKOW	unknown	0.608171	0.17546	0.491018
PDCD11	snoRNA	0.606553	0.00388761	0.0418037
GRB2	mRNA	0.606552	0.0854263	0.334816
SRP54	ncRNA	0.606052	0.112721	0.39198
MRPL48	ribosome	0.605643	0.0300485	0.174164
SRP9	ncRNA	0.604592	0.0357338	0.195723
GNL3	rRNA	0.603784	0.0789112	0.319742
DDX52	rRNA	0.600279	0.202689	0.527809
NUDT16L1	snoRNA	0.598624	0.236399	0.569212
GARS	tRNA	0.596984	0.0256972	0.158309
PRKRA	ncRNA	0.594726	0.103678	0.374168
SART1	snRNA	0.593487	0.280678	0.617545
NOLC1	snoRNA	0.592922	0.0352829	0.19383
ILF3	mRNA	0.592163	0.09975	0.365395
ACO1	mRNA	0.591549	0.0165906	0.118196
HLTF	mRNA	0.591127	0.0791219	0.320301
LSM3	snRNA	0.587129	0.00518332	0.0518332
HSPD1	mRNA	0.586807	0.0342032	0.189883
EIF2B5	mRNA	0.586155	0.00607903	0.0581088
MARK2	mRNA	0.585154	0.156738	0.465148
CWC25	mRNA	0.584891	0.153056	0.459952
GRN	mRNA	0.584711	0.3381	0.674882
PLD6	ncRNA	0.584505	0.2632	0.599499
CANX	unknown	0.584129	0.0282926	0.168443
INTS2	snRNA	0.579941	0.149718	0.454785
RBM3	mRNA	0.579153	0.0549667	0.25555
ERAL1	rRNA	0.57689	0.159863	0.4687
SNRPC	snRNA	0.576497	0.133474	0.427731
U2AF2	mRNA	0.576449	0.184665	0.502962
HNRNPA2B1	mRNA	0.576324	0.0226243	0.14603
RNF113A	snRNA	0.575988	0.161136	0.470041
TXN	mRNA	0.574583	0.0311511	0.17855
LSM12	mRNA	0.573173	0.216356	0.544736
MRPS16	ribosome	0.571593	0.0145525	0.109055
SNRPE	snRNA	0.571288	0.0455091	0.228683
PDCD4	mRNA	0.569759	0.0111308	0.0902686
TFB2M	rRNA	0.565129	0.134968	0.430049
SNRNP70	snRNA	0.564737	0.179894	0.497001
MPHOSPH6	rRNA	0.564659	0.0266093	0.161701
FAM120A	mRNA	0.563172	0.0137248	0.104381
RARS	tRNA	0.563114	0.113395	0.3932
TSFM	mRNA	0.562654	0.10082	0.367963
RBM38	mRNA	0.561888	0.303411	0.641657
EIF4G1	mRNA	0.55917	0.076932	0.314439
EEFSEC	tRNA	0.556711	0.197612	0.52097
RPUSD2	tRNA	0.556207	0.257141	0.593849
NAP1L4	mRNA	0.554004	0.142437	0.443
HNRNPR	mRNA	0.553636	0.0166885	0.118539
PSMA6	unknown	0.553359	0.160026	0.468922
XPO5	ncRNA	0.550367	0.0935223	0.353588
XPOT	tRNA	0.548843	0.0172307	0.121047
NCBP1	mRNA	0.547447	0.0668789	0.288651
EFTUD2	tRNA	0.546978	0.0667272	0.288357
MTIF2	tRNA	0.545312	0.0471877	0.233467
EEF1E1	tRNA	0.544712	0.203126	0.528248
DHX34	mRNA	0.538992	0.207006	0.53373
MSL3	ncRNA	0.534178	0.113111	0.39267
MRPS23	ribosome	0.534071	0.0466203	0.231708
MYBBP1A	mRNA	0.53244	0.305077	0.642084
MRPS35	ribosome	0.532342	0.120189	0.405472
NUTF2	mRNA	0.531314	0.21106	0.538549
SYNCRIP	mRNA	0.531218	0.0352253	0.193744
MRRF	ribosome	0.530698	0.0823224	0.328994
GTPBP2	mRNA	0.530675	0.158897	0.467552
HDLBP	mRNA	0.528377	0.0723183	0.30339
KHSRP	mRNA	0.527429	0.0711293	0.299954
GNL2	rRNA	0.525284	0.101818	0.370212
MARS2	tRNA	0.525117	0.159377	0.468219
SNRNP27	snRNA	0.523913	0.262902	0.59931
NOP58	snoRNA	0.522987	0.0986467	0.363132
TTF2	mRNA	0.522627	0.200271	0.524735
VARS2	tRNA	0.521367	0.344055	0.680529
CARS	tRNA	0.521366	0.0972727	0.361203
DDX23	snRNA	0.519466	0.0226375	0.14603
DARS2	tRNA	0.518951	0.0596902	0.268904
HNRNPL	mRNA	0.518617	0.101889	0.370324
EIF5B	tRNA	0.515912	0.253271	0.589648
APEH	mRNA	0.514822	0.306883	0.643312
DUS3L	tRNA	0.514474	0.399859	0.727189
THG1L	tRNA	0.512519	0.0493353	0.239349
PRPF31	snRNA	0.511412	0.221518	0.550878
ACTN4	mRNA	0.510924	0.263524	0.599866
GSPT1	mRNA	0.508885	0.072537	0.303642
DDX21	rRNA	0.508782	0.0897817	0.345112
EIF4A3	mRNA	0.508296	0.0984019	0.362875
NONO	ncRNA	0.507379	0.00329803	0.0371057
IMP4	snoRNA	0.507236	0.0852961	0.334673
MRPS10	ribosome	0.50643	0.129223	0.420173
RPS21	ribosome	0.506034	0.140254	0.439517
YWHAE	mRNA	0.505866	0.140909	0.439924
CMSS1	rRNA	0.505439	0.0935754	0.353644
MRPL18	ribosome	0.504883	0.172526	0.486436
SARS2	tRNA	0.503546	0.465469	0.776765
PARK7	mRNA	0.502617	0.111693	0.389799
SERBP1	mRNA	0.501251	0.0248213	0.155249
ZC3H3	mRNA	0.500958	0.347226	0.68274
NHP2	snoRNA	0.500164	0.397173	0.724997
INTS1	snRNA	0.499441	0.421704	0.74397
MRPL47	ribosome	0.495814	0.0837936	0.33186
HTATSF1	mRNA	0.494741	0.044942	0.22699
PELO	mRNA	0.493732	0.362251	0.695934
UBE2L3	mRNA	0.492738	0.0379753	0.203581
GRWD1	rRNA	0.490021	0.24311	0.577726
MRPL44	ribosome	0.489173	0.221302	0.550797
PCBP1	mRNA	0.48824	0.15816	0.466601
YTHDF1	mRNA	0.487144	0.0693916	0.295468
POLR2J	mRNA	0.48576	0.378952	0.711002
SRP72	ncRNA	0.485577	0.060636	0.271615
PSMA1	unknown	0.485173	0.0870017	0.338238
CCT6A	mRNA	0.484849	0.0372237	0.201132
SNTB2	mRNA	0.484784	0.386011	0.716399
GANAB	mRNA	0.483949	0.0450619	0.227533
DHX9	ncRNA	0.483794	0.0265553	0.161595
MAGOHB	mRNA	0.482257	0.159671	0.468558
RALY	mRNA	0.482163	0.287754	0.62505
EIF3B	mRNA	0.481798	0.212551	0.540549
NOP56	snoRNA	0.481612	0.125307	0.41398
CPSF2	mRNA	0.481107	0.149594	0.454598
TOP1	unknown	0.480127	0.197149	0.520718
PUS3	tRNA	0.479041	0.114961	0.396328
SSBP1	mRNA	0.479011	0.103437	0.37363
LSM14B	mRNA	0.477937	0.300053	0.638293
MRPL36	ribosome	0.477924	0.206557	0.53348
EXOSC2	diverse	0.474987	0.123577	0.410652
FAM32A	mRNA	0.472356	0.13567	0.431616
MRPL39	ribosome	0.471641	0.218318	0.547253
CPSF7	mRNA	0.47126	0.153453	0.460136
TRMT44	tRNA	0.469779	0.279122	0.616454
BMS1	rRNA	0.469483	0.124238	0.412186
ALDH6A1	mRNA	0.469403	0.240095	0.574133
LARP1B	mRNA	0.46924	0.0800482	0.322928
RPL14	ribosome	0.46828	0.102276	0.371215
FARSB	tRNA	0.468143	0.0914204	0.348358
NDUFV3	mRNA	0.466063	0.143007	0.444063
MRPL9	ribosome	0.465022	0.128677	0.41932
TNPO3	mRNA	0.464017	0.0359246	0.196418
ERI2	unknown	0.463604	0.230735	0.562154
DHX16	snRNA	0.462818	0.21847	0.547364
DIS3L	diverse	0.462806	0.0413361	0.21527
CORO1A	mRNA	0.462205	0.435653	0.753162
PSMD4	mRNA	0.461621	0.114911	0.396232
DDX19A	mRNA	0.46158	0.139369	0.438159
PNPT1	diverse	0.461516	0.101423	0.369285
MRPL19	ribosome	0.46144	0.0782463	0.317956
ZNF385A	mRNA	0.459595	0.471581	0.78081
TBL2	mRNA	0.459358	0.252274	0.588512
GLE1	mRNA	0.458832	0.117511	0.401513
MKI67	mRNA	0.458736	0.516176	0.806443
PAN2	mRNA	0.458321	0.0542443	0.253534
CWF19L1	mRNA	0.457339	0.195221	0.518357
MRPL2	ribosome	0.457307	0.312292	0.648377
POLR2H	mRNA	0.456588	0.174919	0.490338
XPO4	mRNA	0.456428	0.110275	0.387508
THOC5	mRNA	0.45448	0.0531987	0.250299
UBTF	rRNA	0.451294	0.137305	0.434638
IARS	tRNA	0.45023	0.103214	0.373152
SNRPD2	snRNA	0.449004	0.270075	0.606828
CWC27	mRNA	0.448516	0.0987451	0.363271
EDF1	mRNA	0.446095	0.459214	0.77211
TSEN15	tRNA	0.444977	0.136042	0.43235
PABPN1	mRNA	0.442783	0.368561	0.702357
SNRPB2	snRNA	0.442125	0.0838827	0.332002
AAR2	snRNA	0.441631	0.350141	0.685429
INTS4	snRNA	0.440527	0.0505569	0.242642
FKBP4	mRNA	0.440139	0.061613	0.273868
TRNAU1AP	tRNA	0.439488	0.284757	0.622345
LRPPRC	mRNA	0.438745	0.0332996	0.186778
PHF6	mRNA	0.438391	0.209073	0.53607
YWHAG	mRNA	0.438286	0.0381201	0.20412
POLR2B	mRNA	0.437549	0.140077	0.439335
NOSIP	mRNA	0.435987	0.499497	0.797203
SMG8	mRNA	0.435638	0.121419	0.407332
NUPL2	mRNA	0.435599	0.221327	0.550797
MTHFSD	mRNA	0.435007	0.327023	0.663221
WDR36	rRNA	0.434403	0.207401	0.534082
TRMT6	tRNA	0.434069	0.124349	0.412422
ETF1	mRNA	0.433946	0.107263	0.381351
FARS2	tRNA	0.433085	0.34586	0.681646
UPF3A	mRNA	0.433024	0.148597	0.453621
TRMT112	tRNA	0.431988	0.147348	0.451709
WDR4	tRNA	0.431495	0.481386	0.787481
SF3B4	mRNA	0.429887	0.276674	0.61409
GEMIN6	snRNA	0.429193	0.231437	0.563301
MRPS11	ribosome	0.426921	0.396724	0.724895
RPS26	ribosome	0.426781	0.262365	0.59931
EIF3I	mRNA	0.425987	0.139651	0.438746
PUS1	tRNA	0.425741	0.473631	0.782097
DENR	mRNA	0.424662	0.0781984	0.317902
PUS7L	rRNA	0.42234	0.117563	0.401591
IPO4	mRNA	0.419884	0.488632	0.79101
LSM5	snRNA	0.419662	0.177082	0.492762
GFM2	mRNA	0.419523	0.189702	0.510415
RSRC1	mRNA	0.419274	0.0557184	0.258002
GPATCH4	unknown	0.417561	0.232231	0.564117
SLIRP	ncRNA	0.416823	0.132939	0.426785
PCBP3	mRNA	0.416611	0.391281	0.720236
EIF3CL	mRNA	0.416309	0.469697	0.779574
RBM14	mRNA	0.416207	0.253529	0.58995
RPUSD4	mRNA	0.415765	0.141477	0.441323
DDX46	snRNA	0.415675	0.0503396	0.242166
TNPO2	mRNA	0.413132	0.301067	0.639297
EIF3A	mRNA	0.41224	0.169096	0.480868
HNRNPU	mRNA	0.410819	0.0745388	0.308194
TSN	tRNA	0.408524	0.118346	0.402575
SPATS2	mRNA	0.407661	0.0543869	0.253711
TXNL4A	snRNA	0.407558	0.244136	0.57934
PPRC1	mRNA	0.40734	0.271482	0.608135
NCL	snoRNA	0.405742	0.110732	0.388362
LSM4	snRNA	0.40493	0.115395	0.397008
NOC2L	rRNA	0.404604	0.484472	0.789438
NAT10	rRNA	0.40336	0.130316	0.42209
STAU2	mRNA	0.401684	0.238091	0.571492
MRPL43	ribosome	0.400987	0.257683	0.594205
RIOK3	rRNA	0.399321	0.261273	0.598121
HSPA9	mRNA	0.397194	0.0849531	0.33401
QARS	tRNA	0.395707	0.223941	0.553596
FXR2	mRNA	0.395401	0.367523	0.701458
PPHLN1	mRNA	0.39384	0.0908255	0.347231
NELFE	mRNA	0.393309	0.155965	0.463742
REXO1	rRNA	0.39268	0.568754	0.836741
LSM10	snRNA	0.392575	0.353661	0.688239
NKRF	unknown	0.392432	0.224354	0.553596
REXO4	rRNA	0.392391	0.237943	0.571292
UBA1	mRNA	0.392081	0.278168	0.615405
FUS	mRNA	0.391953	0.189134	0.50978
STIP1	mRNA	0.391149	0.117192	0.400862
LSM2	snRNA	0.390779	0.429863	0.74879
PELP1	mRNA	0.389756	0.396435	0.72452
DDX49	rRNA	0.388882	0.48704	0.790313
XPO1	mRNA	0.388627	0.274126	0.611174
TEFM	mRNA	0.388175	0.337881	0.674882
HNRNPM	mRNA	0.386736	0.0249494	0.155627
PIH1D1	snoRNA	0.386625	0.476977	0.784737
XRCC5	mRNA	0.38661	0.0648153	0.283519
WDR83	mRNA	0.386286	0.439312	0.75578
CARHSP1	mRNA	0.385858	0.35562	0.689815
GEMIN4	snRNA	0.384809	0.343594	0.680319
SRSF9	mRNA	0.384571	0.280032	0.617378
EXOSC10	diverse	0.384427	0.209671	0.536855
RNPS1	mRNA	0.382184	0.397835	0.725412
ABCF1	mRNA	0.379758	0.179613	0.496542
EEF2K	mRNA	0.378514	0.191381	0.512316
UPF3B	mRNA	0.378497	0.264638	0.600969
MRPL32	ribosome	0.377822	0.219771	0.548833
MKRN2	mRNA	0.377668	0.0901537	0.346085
UTP14A	snoRNA	0.377493	0.173902	0.488453
AATF	mRNA	0.377423	0.160263	0.469106
FDXACB1	tRNA	0.377404	0.366411	0.699856
SUGP2	mRNA	0.377123	0.0999064	0.365642
MEX3A	mRNA	0.376635	0.335727	0.673134
FTSJ3	rRNA	0.375595	0.379252	0.711097
RBM15	mRNA	0.375226	0.0682931	0.29248
YRDC	tRNA	0.37474	0.280167	0.617387
RTCA	tRNA	0.374672	0.203926	0.529221
DDX19B	mRNA	0.374007	0.262773	0.59931
TRMT1	tRNA	0.373275	0.538549	0.820383
SRSF3	mRNA	0.372884	0.146531	0.4503
TUT1	snRNA	0.371289	0.581159	0.842263
HNRNPD	mRNA	0.370499	0.131994	0.424836
MTG1	rRNA	0.370498	0.493517	0.794169
POP5	ncRNA	0.370227	0.195672	0.51875
UBFD1	mRNA	0.369704	0.128173	0.418489
SNRPF	snRNA	0.369342	0.254045	0.590414
FSCN1	mRNA	0.368821	0.540058	0.82173
PTCD3	mRNA	0.367943	0.189596	0.510415
PSPC1	ncRNA	0.36739	0.112524	0.391444
SAMSN1	mRNA	0.366633	0.331544	0.66895
RPS28	ribosome	0.366333	0.52267	0.809676
LARP1	mRNA	0.366212	0.116847	0.400209
XRCC6	mRNA	0.365428	0.154687	0.462192
WDR43	rRNA	0.365385	0.118429	0.402706
NPM3	rRNA	0.364494	0.454131	0.768357
TNPO1	mRNA	0.364176	0.0973926	0.361284
CARS2	tRNA	0.36355	0.396962	0.724997
FCF1	rRNA	0.363538	0.306691	0.643271
IPO7	mRNA	0.36306	0.193612	0.516213
PTGES3	ncRNA	0.36203	0.22061	0.549883
RPL7L1	ribosome	0.361278	0.258641	0.595446
USP39	snRNA	0.360548	0.125994	0.415247
METTL5	unknown	0.36025	0.187464	0.506854
PABPC4	mRNA	0.359232	0.145284	0.448337
RPL36	ribosome	0.359032	0.540132	0.821775
METTL2B	tRNA	0.359018	0.282665	0.61977
HLA-A	mRNA	0.358825	0.408391	0.73441
SF3B1	mRNA	0.357551	0.121068	0.406726
SNRNP40	snRNA	0.357093	0.212462	0.540472
SUZ12	ncRNA	0.3553	0.194663	0.517865
LSM6	snRNA	0.355207	0.16098	0.469914
QRSL1	tRNA	0.353327	0.238591	0.572022
NOL7	unknown	0.353121	0.147129	0.451462
PRPF8	snRNA	0.352404	0.252518	0.588781
ELAC2	tRNA	0.352155	0.31331	0.649614
TDRKH	ncRNA	0.351466	0.299187	0.637408
R3HDM1	unknown	0.351014	0.208626	0.535788
POLRMT	mRNA	0.350009	0.578447	0.841724
UCHL5	mRNA	0.349955	0.115691	0.397581
TRPT1	tRNA	0.348846	0.465219	0.7766
ENO1	mRNA	0.348176	0.454945	0.768994
GEMIN7	snRNA	0.347789	0.338423	0.675233
POLR2L	mRNA	0.347692	0.5514	0.827055
EARS2	tRNA	0.347608	0.49743	0.796061
EIF4G3	mRNA	0.346632	0.15124	0.457219
EIF1AY	mRNA	0.346007	0.63495	0.870103
RRBP1	mRNA	0.344553	0.378836	0.710968
HSP90AA1	mRNA	0.343804	0.213346	0.541695
ABT1	mRNA	0.343613	0.249329	0.585064
KARS	tRNA	0.343166	0.149589	0.454598
SEC63	mRNA	0.343068	0.167739	0.479402
RPUSD1	tRNA	0.342861	0.584119	0.844145
CNOT11	mRNA	0.342636	0.178643	0.494829
CNOT1	mRNA	0.342578	0.263174	0.599499
DBR1	mRNA	0.34209	0.185453	0.503991
RPS16	ribosome	0.339704	0.487131	0.790313
LSM7	snRNA	0.339511	0.563632	0.833302
MRPL22	ribosome	0.337545	0.15399	0.461086
BZW2	mRNA	0.336709	0.198962	0.522879
SRSF10	mRNA	0.336619	0.174342	0.48932
MRPL24	ribosome	0.336517	0.410447	0.735693
FAM98C	unknown	0.335971	0.625809	0.866591
THRAP3	mRNA	0.333947	0.189581	0.510415
RPL23A	ribosome	0.333943	0.340981	0.67765
EIF2AK3	mRNA	0.333942	0.280867	0.61774
INTS5	snRNA	0.333802	0.508434	0.801676
POLR2J3	mRNA	0.333751	0.514666	0.805496
NOL12	rRNA	0.333384	0.607025	0.85701
RPLP0	ribosome	0.332399	0.21577	0.544365
GEMIN8	snRNA	0.331845	0.406439	0.732802
SRSF4	mRNA	0.331389	0.203998	0.529221
TRMT13	tRNA	0.330443	0.247095	0.582851
SNRPA1	snRNA	0.330372	0.342399	0.678974
PTCD2	mRNA	0.32936	0.318817	0.655717
EIF3M	mRNA	0.328638	0.20396	0.529221
NOP9	rRNA	0.327984	0.248507	0.584238
HNRNPDL	mRNA	0.327728	0.278247	0.615432
NUP153	diverse	0.324943	0.23966	0.573726
TCERG1	mRNA	0.324465	0.145993	0.449256
AKAP1	mRNA	0.324264	0.206808	0.53356
RPL26	ribosome	0.323856	0.402858	0.730111
SF3B3	mRNA	0.323844	0.308691	0.645118
UTP20	snoRNA	0.322997	0.284902	0.622357
DDX1	mRNA	0.321974	0.109504	0.386244
EIF3C	mRNA	0.321737	0.546398	0.824788
NOL6	rRNA	0.321221	0.281064	0.618099
TARBP2	mRNA	0.320344	0.594134	0.850388
ABCE1	ncRNA	0.318644	0.267788	0.604492
RPL36A	ribosome	0.318057	0.357775	0.692177
EED	ncRNA	0.317856	0.282403	0.619564
SURF6	rRNA	0.316928	0.49216	0.793678
CASC3	mRNA	0.316879	0.0692229	0.295091
GLRX3	mRNA	0.315501	0.208582	0.535779
RPS27L	ribosome	0.314651	0.249254	0.585064
CPSF1	mRNA	0.31304	0.625124	0.86627
FUBP1	mRNA	0.309719	0.136334	0.432905
HNRNPA1	mRNA	0.307797	0.340873	0.67765
NOL9	rRNA	0.307423	0.185489	0.504001
RPUSD3	mRNA	0.307129	0.438782	0.755572
DDX31	rRNA	0.306794	0.352195	0.686771
HADHB	mRNA	0.305437	0.186621	0.505792
ZCCHC24	unknown	0.305436	0.574195	0.839251
RPL6	ribosome	0.305068	0.368717	0.702357
DRG1	mRNA	0.304071	0.249121	0.585009
RPP40	ncRNA	0.303996	0.357578	0.692085
UBA52	ribosome	0.30383	0.467172	0.77804
HNRNPK	mRNA	0.302602	0.218886	0.548125
NOL10	rRNA	0.302439	0.131116	0.423713
RBM15B	mRNA	0.302119	0.375727	0.707828
FTO	mRNA	0.30055	0.19661	0.520265
TARDBP	mRNA	0.300143	0.253555	0.58995
SSU72	mRNA	0.299969	0.415407	0.739455
DHX33	mRNA	0.299955	0.28378	0.621067
NSUN2	tRNA	0.298935	0.332579	0.670105
LARS2	tRNA	0.298743	0.305528	0.64233
EIF4E	mRNA	0.297892	0.392274	0.720623
TSR3	rRNA	0.295563	0.659008	0.881561
IPO9	mRNA	0.295136	0.322189	0.659232
HEXIM1	ncRNA	0.294959	0.428851	0.748205
HNRNPH3	mRNA	0.294664	0.169168	0.480868
SEC23IP	mRNA	0.294222	0.265179	0.601328
METAP2	mRNA	0.294019	0.198065	0.521566
HNRNPA3	mRNA	0.293931	0.245651	0.581008
CACTIN	mRNA	0.293413	0.618444	0.862836
ALKBH5	mRNA	0.293126	0.43441	0.752336
BUD13	mRNA	0.292955	0.285557	0.623138
KRI1	mRNA	0.292665	0.336494	0.673547
MRPL34	ribosome	0.292122	0.558968	0.830556
RPL36AL	ribosome	0.29173	0.150467	0.455894
RPP30	ncRNA	0.291282	0.217634	0.546683
NUDT21	mRNA	0.289215	0.309749	0.646086
POLDIP3	mRNA	0.289126	0.347711	0.683304
ZCCHC17	unknown	0.288055	0.480945	0.787147
SART3	snRNA	0.287903	0.333408	0.670966
ZMAT2	snRNA	0.287884	0.27415	0.611174
DGCR8	ncRNA	0.287305	0.447446	0.761873
GRSF1	mRNA	0.28723	0.322868	0.659851
COL14A1	mRNA	0.286768	0.614659	0.860702
FASTKD1	mRNA	0.286438	0.548432	0.825346
PWP2	snoRNA	0.285757	0.685597	0.891492
FAM98B	tRNA	0.285688	0.394581	0.723053
EWSR1	mRNA	0.285353	0.256765	0.593278
CNOT3	mRNA	0.284734	0.380606	0.712148
RPL22L1	ribosome	0.281846	0.501806	0.797992
FLYWCH2	mRNA	0.281714	0.633357	0.869591
TARS	tRNA	0.281173	0.268747	0.605573
RIOK1	rRNA	0.280977	0.331569	0.66895
UTP15	snoRNA	0.280023	0.352927	0.687417
CEBPZ	rRNA	0.279998	0.404746	0.731784
BRIX1	rRNA	0.279918	0.410662	0.735693
PPP1R8	diverse	0.279323	0.276775	0.614167
LARS	tRNA	0.278045	0.190121	0.510624
ADAT2	tRNA	0.277812	0.447062	0.761471
TYW1	tRNA	0.275974	0.438724	0.755572
HNRNPUL1	mRNA	0.275852	0.323057	0.65987
PARP1	mRNA	0.275737	0.204122	0.529417
THOC7	mRNA	0.273521	0.441231	0.757311
ZC3HAV1L	unknown	0.273168	0.492905	0.793833
RPLP1	ribosome	0.271891	0.627913	0.867838
MIF4GD	mRNA	0.27039	0.606737	0.856855
SMG9	mRNA	0.270245	0.471648	0.780842
TRIM25	mRNA	0.269349	0.341907	0.678357
EIF1AD	mRNA	0.268867	0.227736	0.558533
MRPL49	ribosome	0.268243	0.463466	0.775074
SUGP1	mRNA	0.267679	0.595709	0.851409
GUF1	mRNA	0.267484	0.34645	0.68205
RPSA	ribosome	0.26738	0.350013	0.685366
RBM17	mRNA	0.267008	0.300569	0.638654
RAVER1	mRNA	0.266569	0.661967	0.882753
EIF2S2	tRNA	0.265136	0.359984	0.693819
WDR3	snoRNA	0.264897	0.593897	0.850257
SUMO1	mRNA	0.264796	0.507062	0.801036
FAU	ribosome	0.263452	0.634708	0.870103
INTS9	snRNA	0.263067	0.385901	0.716399
NOL8	rRNA	0.262042	0.55898	0.830556
RBMX	mRNA	0.261925	0.322208	0.659232
AKAP8	mRNA	0.261893	0.350895	0.685579
VARS	tRNA	0.261052	0.567081	0.835993
SRRM1	mRNA	0.261033	0.24174	0.576055
SCAF4	mRNA	0.260564	0.233755	0.566144
PKM	mRNA	0.260085	0.579278	0.841754
LARP7	ncRNA	0.259185	0.378979	0.711002
RBM43	mRNA	0.258987	0.587556	0.845688
PRPF4	snRNA	0.258508	0.356677	0.691214
PHAX	snRNA	0.257071	0.445794	0.760389
SFPQ	mRNA	0.255438	0.302782	0.6412
EPRS	tRNA	0.254121	0.306164	0.642533
BARD1	ncRNA	0.252876	0.324056	0.660666
RPL35	ribosome	0.252758	0.677532	0.888719
RPL41	ribosome	0.250269	0.69472	0.89492
NARS	tRNA	0.24963	0.302277	0.640796
IPO11	mRNA	0.249172	0.427425	0.747334
G3BP1	mRNA	0.249128	0.391572	0.720285
INTS10	snRNA	0.248593	0.322423	0.659452
KPNB1	mRNA	0.248363	0.26876	0.605573
SUCLG1	mRNA	0.247858	0.250068	0.585809
GFM1	mRNA	0.247432	0.376184	0.708083
THOC6	mRNA	0.247014	0.684966	0.891174
RPL27A	ribosome	0.246755	0.368113	0.702003
MRPS18A	ribosome	0.246235	0.460589	0.772889
SNRNP35	snRNA	0.245957	0.536401	0.81874
C1orf35	mRNA	0.24572	0.60452	0.855538
MTRF1L	mRNA	0.245463	0.46462	0.776334
DIS3	diverse	0.245462	0.331315	0.668657
DROSHA	ncRNA	0.243079	0.457824	0.771063
RP9	snRNA	0.242365	0.49024	0.792089
DDX18	rRNA	0.241981	0.361802	0.695511
CNP	mRNA	0.241401	0.570677	0.837665
OASL	ncRNA	0.240197	0.735098	0.91096
NOL11	rRNA	0.239786	0.493246	0.794056
MRPL46	ribosome	0.239183	0.611564	0.858875
EIF4E2	mRNA	0.239169	0.313649	0.650098
SERPINH1	mRNA	0.239148	0.559904	0.831069
DAP3	ribosome	0.238152	0.289818	0.62702
AQR	mRNA	0.237112	0.502048	0.797992
STRAP	mRNA	0.236995	0.356969	0.691482
NOP14	rRNA	0.236973	0.269632	0.606202
ZC3H7B	unknown	0.236687	0.656879	0.880491
UBAP2	mRNA	0.235138	0.214901	0.543672
HARS	tRNA	0.235071	0.26504	0.601153
SHQ1	snoRNA	0.234861	0.460821	0.773001
CHERP	mRNA	0.234162	0.621272	0.864284
INTS3	snRNA	0.233924	0.407827	0.733897
AARS2	tRNA	0.233653	0.526074	0.811719
SEPSECS	tRNA	0.233619	0.422948	0.744596
HEATR1	snoRNA	0.233551	0.420108	0.742435
IREB2	mRNA	0.232663	0.420062	0.742435
PCBP2	mRNA	0.232388	0.544372	0.824128
LRRC47	unknown	0.231577	0.373329	0.706247
RANBP17	mRNA	0.23098	0.541751	0.822642
XPO6	mRNA	0.229061	0.467941	0.778197
AIMP1	tRNA	0.228978	0.33794	0.674882
APEX1	mRNA	0.226763	0.477793	0.785161
MTIF3	mRNA	0.224468	0.452807	0.767277
GTPBP4	rRNA	0.223043	0.403958	0.730791
PIWIL2	ncRNA	0.222287	0.759675	0.917975
API5	mRNA	0.222214	0.4988	0.796938
UBAP2L	mRNA	0.222056	0.289761	0.62697
DDX56	rRNA	0.220595	0.500695	0.797571
LARP4B	mRNA	0.220383	0.271181	0.607713
PDE12	mRNA	0.220378	0.29964	0.637803
EIF3L	mRNA	0.220353	0.37592	0.707867
WARS2	tRNA	0.220087	0.324609	0.660989
MAK16	rRNA	0.220042	0.576103	0.840377
EXOSC7	diverse	0.219855	0.481076	0.787147
ISG20L2	rRNA	0.219813	0.499715	0.797203
EIF1B	mRNA	0.21839	0.492935	0.793833
DHX15	mRNA	0.217447	0.398261	0.72561
YWHAZ	mRNA	0.217357	0.513346	0.804828
PNO1	rRNA	0.215666	0.40915	0.734837
UTP14C	snoRNA	0.215309	0.608935	0.857714
MPHOSPH10	snoRNA	0.215206	0.570004	0.837212
GEMIN5	snRNA	0.214958	0.563923	0.833401
NOP16	rRNA	0.214044	0.594988	0.850787
PLRG1	mRNA	0.212915	0.387597	0.717758
METTL1	tRNA	0.210692	0.499773	0.797203
PTBP3	mRNA	0.210383	0.401938	0.729162
HNRNPC	mRNA	0.21028	0.483562	0.789156
MEX3B	mRNA	0.21001	0.625328	0.86627
G3BP2	mRNA	0.208756	0.400231	0.727549
RARS2	tRNA	0.207403	0.519956	0.808849
UPF1	mRNA	0.206325	0.692539	0.894309
PARN	mRNA	0.205928	0.589699	0.847431
RPL29	ribosome	0.205826	0.733279	0.910032
RPL27	ribosome	0.205389	0.494577	0.794948
EIF3K	mRNA	0.20529	0.672602	0.88728
THOC2	mRNA	0.204745	0.422545	0.744456
ZNF473	snRNA	0.203751	0.632321	0.869156
SMG5	mRNA	0.203496	0.636516	0.870424
RPS15A	ribosome	0.203164	0.544722	0.824128
RIOK2	rRNA	0.20227	0.444284	0.75965
FBL	snoRNA	0.201668	0.598091	0.85263
RPS11	ribosome	0.200009	0.514179	0.805144
RPL4	ribosome	0.199612	0.55874	0.830556
RBM4B	mRNA	0.198976	0.497735	0.796207
DDX54	rRNA	0.198734	0.706134	0.899981
LSM14A	mRNA	0.19831	0.586104	0.845157
RBM25	mRNA	0.197603	0.524972	0.811286
ZNHIT6	snoRNA	0.196615	0.360342	0.694108
ATXN2L	mRNA	0.195627	0.550305	0.826375
RBM10	mRNA	0.194517	0.701844	0.897834
CD3EAP	rRNA	0.193445	0.759868	0.918049
DHX37	snoRNA	0.192881	0.72822	0.907995
SNRPG	snRNA	0.192698	0.617767	0.862787
NCBP2	mRNA	0.191685	0.5555	0.829131
EXOSC6	diverse	0.191409	0.592687	0.849594
SMG7	mRNA	0.191102	0.401538	0.728702
FASTKD3	mRNA	0.190695	0.723749	0.907045
SMAD5	ncRNA	0.190648	0.551114	0.82694
SRP14	ncRNA	0.190157	0.475297	0.783512
YTHDF2	mRNA	0.188686	0.487613	0.790313
MRPL15	ribosome	0.1886	0.651757	0.877265
SNRNP48	snRNA	0.188281	0.476268	0.784363
DDX55	rRNA	0.188167	0.532793	0.816409
EIF4H	mRNA	0.188029	0.399326	0.726836
MRPL17	ribosome	0.18754	0.646874	0.876222
WDR61	mRNA	0.187409	0.545141	0.824357
RNASEH2B	diverse	0.186625	0.400872	0.728282
ADAT1	tRNA	0.186409	0.458848	0.771927
MRPL21	ribosome	0.185472	0.631134	0.868888
POLR2A	mRNA	0.185082	0.583356	0.843801
EDC4	mRNA	0.184925	0.716726	0.904083
RTF1	mRNA	0.18461	0.297146	0.634747
PEBP1	mRNA	0.184461	0.338084	0.674882
NIFK	rRNA	0.184446	0.598994	0.853257
CSTB	mRNA	0.184317	0.620173	0.86351
RAE1	mRNA	0.183975	0.427158	0.74715
PRPF18	mRNA	0.183714	0.506615	0.800864
PPIE	mRNA	0.182091	0.421255	0.743605
SRPK2	mRNA	0.181323	0.548707	0.825434
DDX51	rRNA	0.180636	0.578805	0.841724
LRRFIP2	ncRNA	0.180263	0.472368	0.781594
PQBP1	mRNA	0.179521	0.753996	0.91535
TRDMT1	tRNA	0.178548	0.541496	0.822627
ZC3H18	unknown	0.178198	0.633521	0.869622
C1D	rRNA	0.176833	0.708725	0.900547
GTPBP1	mRNA	0.176528	0.676538	0.888654
HNRNPH1	mRNA	0.176461	0.389133	0.718597
BCLAF1	mRNA	0.176255	0.496746	0.795934
MRPS5	ribosome	0.176178	0.597869	0.85263
TIAL1	mRNA	0.17434	0.465774	0.776994
RPL8	ribosome	0.173914	0.778875	0.925062
SUPT4H1	mRNA	0.173261	0.410308	0.735693
SRSF11	mRNA	0.172291	0.427367	0.747334
PRRC2A	mRNA	0.171952	0.683506	0.89052
MOV10	mRNA	0.17191	0.686528	0.891964
RPL37A	ribosome	0.170752	0.626441	0.867049
ZC3H12D	unknown	0.170541	0.789448	0.928763
RBM28	snRNA	0.169994	0.570926	0.837764
RCL1	rRNA	0.169777	0.532708	0.816409
RPL28	ribosome	0.169746	0.774051	0.92368
RPF2	rRNA	0.16923	0.55973	0.831068
RTCB	tRNA	0.168673	0.49699	0.796055
DHX40	mRNA	0.168063	0.521387	0.80952
NQO1	mRNA	0.168035	0.73366	0.910219
KRR1	snoRNA	0.167431	0.512854	0.804802
NIP7	rRNA	0.16626	0.634866	0.870103
RPL19	ribosome	0.165801	0.710879	0.901392
MKRN1	mRNA	0.165353	0.488191	0.790672
USP10	mRNA	0.164345	0.497907	0.796265
CCAR1	mRNA	0.163938	0.639431	0.87264
MRPS27	ribosome	0.163793	0.552004	0.827128
RPS7	ribosome	0.163707	0.626975	0.867293
CCDC47	mRNA	0.163526	0.516573	0.806747
PRPF40A	snRNA	0.163517	0.613335	0.859741
SAFB	mRNA	0.162625	0.463505	0.775074
PAIP2	mRNA	0.161661	0.582475	0.843025
RRP12	rRNA	0.161377	0.718122	0.904683
APTX	diverse	0.159764	0.640884	0.873516
RPS29	ribosome	0.158276	0.60147	0.85463
SAP18	mRNA	0.15815	0.442899	0.758691
RPS24	ribosome	0.158022	0.573054	0.838872
DHX8	mRNA	0.157823	0.442665	0.758502
DZIP1	mRNA	0.156145	0.787506	0.927962
PIN4	rRNA	0.156046	0.64563	0.875737
RPL10	ribosome	0.155835	0.657962	0.881271
THOC1	mRNA	0.155759	0.502025	0.797992
SNRPN	snRNA	0.155491	0.777809	0.924884
EEF1D	tRNA	0.153704	0.825289	0.9431
AARS	tRNA	0.153465	0.64531	0.875496
TFIP11	mRNA	0.152887	0.548766	0.825434
RPS2	ribosome	0.152793	0.736902	0.911161
ELAC1	tRNA	0.15232	0.692288	0.894121
TRMT5	tRNA	0.151472	0.722812	0.906653
CLNS1A	mRNA	0.151246	0.535855	0.818445
CAPRIN1	mRNA	0.149449	0.460179	0.772416
XRN2	diverse	0.149043	0.41833	0.741247
RPS23	ribosome	0.1488	0.690141	0.893352
NXT1	mRNA	0.14843	0.71503	0.903475
SSB	tRNA	0.147938	0.630295	0.868888
IARS2	tRNA	0.14779	0.582794	0.843336
U2SURP	snRNA	0.146469	0.515301	0.805995
NOA1	rRNA	0.146438	0.464882	0.77641
DDX50	rRNA	0.144315	0.578837	0.841724
SF3B2	mRNA	0.143834	0.632447	0.869159
DEK	mRNA	0.143652	0.691384	0.893956
CCDC137	mRNA	0.14268	0.812025	0.937304
DHX30	mRNA	0.14197	0.704536	0.899215
RPS10	ribosome	0.141257	0.780028	0.925184
MRPS6	ribosome	0.140751	0.742496	0.912931
SNRNP200	snRNA	0.139778	0.601974	0.855006
TPD52L2	mRNA	0.139601	0.694054	0.89477
CNOT7	mRNA	0.138925	0.595693	0.851409
PRPF39	snRNA	0.138504	0.626783	0.867223
ZNF106	unknown	0.138281	0.489018	0.791277
PNN	mRNA	0.137653	0.592098	0.849036
RBM6	mRNA	0.137191	0.71442	0.9032
TYW5	tRNA	0.137113	0.720482	0.90589
GPATCH1	mRNA	0.135889	0.68976	0.893352
PINX1	ncRNA	0.135038	0.769831	0.921806
ZC3H10	unknown	0.134825	0.664178	0.883206
USO1	mRNA	0.133042	0.643949	0.874668
CCT4	mRNA	0.131763	0.513784	0.805095
TRA2B	mRNA	0.131269	0.667766	0.884592
RPP38	ncRNA	0.130264	0.650928	0.876773
ARCN1	mRNA	0.129946	0.570783	0.837748
SETD1A	ncRNA	0.129701	0.730626	0.908713
DHX57	mRNA	0.129471	0.639518	0.87264
C11orf68	unknown	0.128775	0.813545	0.937606
RPS19	ribosome	0.128727	0.831176	0.945528
FAM120B	unknown	0.128599	0.740943	0.91252
R3HCC1L	unknown	0.128266	0.639918	0.87281
MRPL23	ribosome	0.128256	0.842017	0.949824
CPSF6	mRNA	0.127703	0.649257	0.876658
MFAP1	mRNA	0.127679	0.788952	0.928579
C7orf50	mRNA	0.127041	0.824371	0.942343
CRKL	mRNA	0.127014	0.503038	0.799037
ZC3HAV1	ncRNA	0.1263	0.519541	0.808849
CSTF3	mRNA	0.126248	0.707781	0.900344
DICER1	ncRNA	0.125624	0.705266	0.899513
PTCD1	tRNA	0.124917	0.797621	0.932405
CDC5L	mRNA	0.124567	0.638111	0.871765
SFSWAP	mRNA	0.124518	0.664681	0.883538
AGO4	ncRNA	0.123992	0.632656	0.869227
NAA15	mRNA	0.123933	0.709697	0.90125
PARP4	ncRNA	0.122413	0.630074	0.868888
PAPOLA	mRNA	0.121419	0.591124	0.848544
RPS15	ribosome	0.120953	0.838115	0.94797
ZC3H4	unknown	0.120836	0.763006	0.91926
DCAF13	rRNA	0.120326	0.721593	0.906286
MRPS33	ribosome	0.120175	0.687952	0.892937
RPL13A	ribosome	0.119916	0.789872	0.929005
KHDC1	mRNA	0.119339	0.765159	0.920264
RPL7A	ribosome	0.118901	0.672318	0.88728
EEF1B2	tRNA	0.118752	0.56621	0.835235
PRPF4B	snRNA	0.11854	0.628825	0.86836
MEX3C	mRNA	0.118433	0.701909	0.897834
CKAP4	mRNA	0.11826	0.665928	0.88407
RPLP2	ribosome	0.117441	0.830553	0.945069
ACIN1	mRNA	0.116584	0.555156	0.82882
BTF3	mRNA	0.116582	0.706451	0.899981
DDX10	rRNA	0.116564	0.777907	0.924884
CNOT10	mRNA	0.11628	0.639258	0.872626
CWC15	mRNA	0.115787	0.631125	0.868888
TRMT2A	tRNA	0.114765	0.853827	0.954544
DYNC1LI1	mRNA	0.11469	0.650752	0.876773
MRPL10	ribosome	0.114281	0.753649	0.915318
PES1	rRNA	0.114098	0.76321	0.919386
RPS8	ribosome	0.114096	0.798051	0.932443
CDK5RAP1	tRNA	0.113985	0.678457	0.889025
COA6	mRNA	0.113953	0.801872	0.933397
RPL18	ribosome	0.113712	0.821022	0.941625
ZNF346	unknown	0.113354	0.680038	0.889592
MRPS30	ribosome	0.11197	0.601228	0.85463
PAPD5	diverse	0.111948	0.658791	0.881561
CMTR2	mRNA	0.111742	0.783673	0.926888
TAF15	mRNA	0.110486	0.785856	0.927132
R3HDM2	unknown	0.106846	0.670909	0.886822
ZFR	unknown	0.10638	0.648047	0.876498
RBM12	mRNA	0.105151	0.706286	0.899981
DHX29	mRNA	0.105037	0.66237	0.882981
KAT8	ncRNA	0.104975	0.783511	0.926868
CDC40	mRNA	0.104575	0.714922	0.903462
RPS20	ribosome	0.103695	0.691346	0.893956
PATL1	mRNA	0.103053	0.619501	0.863183
LSG1	rRNA	0.102794	0.691084	0.893956
SCAF11	mRNA	0.101743	0.70638	0.899981
LUC7L	mRNA	0.101717	0.797657	0.932405
C1orf131	mRNA	0.101713	0.803776	0.933751
LAS1L	rRNA	0.101514	0.704401	0.899215
TLR8	ncRNA	0.1014	0.88837	0.966384
RPL24	ribosome	0.10068	0.724707	0.9073
BYSL	rRNA	0.100315	0.774716	0.923939
GATC	tRNA	0.0975292	0.764839	0.920264
MRPL45	ribosome	0.0958002	0.831961	0.945717
IPO8	ncRNA	0.095325	0.669741	0.885947
NOB1	rRNA	0.0952491	0.851499	0.953806
EXOSC3	diverse	0.0943644	0.849635	0.953065
SRRM2	mRNA	0.0943249	0.672449	0.88728
RPS25	ribosome	0.0929376	0.662864	0.882988
TFB1M	rRNA	0.0921198	0.777466	0.924884
TGS1	snRNA	0.0918389	0.777609	0.924884
RPS4Y1	ribosome	0.0916362	0.896157	0.96953
FUBP3	mRNA	0.0913683	0.796023	0.931502
ZC3H13	unknown	0.0913189	0.822793	0.941874
TROVE2	ncRNA	0.0908777	0.702512	0.89838
EIF5	mRNA	0.0898553	0.782475	0.926517
MRPL40	ribosome	0.0898419	0.726153	0.907773
NAF1	snoRNA	0.0895577	0.748397	0.914616
DNAAF2	unknown	0.0881639	0.781768	0.926224
RPS5	ribosome	0.0878765	0.872019	0.961334
TFAM	mRNA	0.0868259	0.751699	0.914792
RPL10A	ribosome	0.0861108	0.795139	0.931027
KHDRBS1	mRNA	0.0860354	0.728644	0.908088
NVL	mRNA	0.0855984	0.80129	0.933397
RBM42	mRNA	0.0854405	0.881053	0.964175
RPS13	ribosome	0.084829	0.675991	0.888504
REPIN1	unknown	0.0839911	0.835039	0.946535
SMG1	mRNA	0.0837438	0.708354	0.900505
LARP4	mRNA	0.0831491	0.84886	0.952775
RBM27	mRNA	0.0824726	0.777785	0.924884
FIP1L1	mRNA	0.0812813	0.751301	0.914792
EIF3H	mRNA	0.0800044	0.79773	0.932431
DNAJC2	mRNA	0.0788646	0.80796	0.935482
SMAD2	ncRNA	0.0787641	0.759504	0.917975
RPS17	ribosome	0.0769901	0.826706	0.943957
SNW1	mRNA	0.0769153	0.727708	0.907926
UHMK1	mRNA	0.0751316	0.793208	0.930277
NMD3	mRNA	0.0745008	0.748428	0.914616
URB1	rRNA	0.0742024	0.750537	0.914792
ZC3HC1	unknown	0.0741494	0.863137	0.958059
MRPS25	ribosome	0.0732269	0.783705	0.926888
SKIV2L	mRNA	0.0728319	0.859266	0.956654
SRP68	ncRNA	0.0703839	0.802773	0.933397
ISY1	mRNA	0.0697838	0.864235	0.958582
DIMT1	rRNA	0.0688747	0.761263	0.918576
PSMC1	mRNA	0.0678606	0.878844	0.963532
THUMPD3	tRNA	0.0677166	0.776423	0.924839
SYMPK	mRNA	0.0675444	0.856333	0.956269
NXF1	mRNA	0.0675001	0.834769	0.946535
DDX42	mRNA	0.0674676	0.783444	0.926849
MTPAP	mRNA	0.0668459	0.778776	0.925062
IPO13	mRNA	0.0666725	0.879429	0.963608
EIF3G	mRNA	0.0665995	0.901572	0.971112
EIF2B1	mRNA	0.0664424	0.811951	0.937304
DNAJC17	unknown	0.0655152	0.898532	0.969946
EIF2A	tRNA	0.0651208	0.815794	0.938363
ARHGEF1	mRNA	0.0629654	0.913499	0.974518
SLC3A2	mRNA	0.06184	0.882379	0.964561
RPS14	ribosome	0.0615368	0.901859	0.971116
NGRN	mRNA	0.0608374	0.869993	0.961035
DHX38	mRNA	0.0606096	0.838069	0.94797
ZC3H15	unknown	0.0596812	0.802701	0.933397
SCAF1	mRNA	0.0595571	0.927272	0.979468
ZNF326	mRNA	0.0561039	0.826133	0.943572
PRRC2C	mRNA	0.0556555	0.88198	0.964561
C14orf93	mRNA	0.0535067	0.878543	0.963374
MRPS31	ribosome	0.0533527	0.82107	0.941625
HNRNPA0	mRNA	0.0529954	0.899425	0.970409
POLR2K	mRNA	0.0527725	0.87705	0.963013
STRBP	mRNA	0.0517416	0.840769	0.949239
UNK	unknown	0.0501853	0.847968	0.952238
MRPS14	ribosome	0.0489825	0.87343	0.961959
DHX32	mRNA	0.0487975	0.874854	0.962353
MRPS18C	ribosome	0.0483901	0.87332	0.961942
MRPL42	ribosome	0.0467105	0.849137	0.952831
MRPS21	ribosome	0.0460536	0.876271	0.96283
SF3A1	snRNA	0.0453677	0.886125	0.965434
ZMAT5	snRNA	0.0450277	0.938051	0.982468
TDRD7	mRNA	0.0448202	0.891875	0.968059
RPL21	ribosome	0.0437265	0.923652	0.977961
SLTM	mRNA	0.0414294	0.896299	0.969588
DRG2	mRNA	0.0410208	0.924357	0.978292
RNH1	diverse	0.0393595	0.949638	0.985871
ZC3H11A	unknown	0.0389698	0.877706	0.963013
UPF2	mRNA	0.0369267	0.901302	0.971046
SLC4A1AP	unknown	0.0365367	0.919125	0.976375
ZCRB1	snRNA	0.0364355	0.902381	0.97132
RPP14	ncRNA	0.0363454	0.897684	0.9697
EIF2AK4	tRNA	0.0360905	0.893903	0.968791
WDR75	mRNA	0.0359383	0.920153	0.976651
DDX6	mRNA	0.0343506	0.890996	0.967529
RPL32	ribosome	0.0338419	0.883467	0.964754
EIF2B2	mRNA	0.0337761	0.907293	0.972832
ZYX	mRNA	0.0335462	0.954384	0.98777
RPL18A	ribosome	0.0327971	0.946262	0.985088
STAU1	mRNA	0.0327671	0.882418	0.964561
LLPH	mRNA	0.0323269	0.906182	0.972524
HNRNPH2	mRNA	0.0318674	0.894292	0.968878
ANKHD1	unknown	0.0298556	0.93357	0.981493
NPM1	rRNA	0.0296768	0.940117	0.983261
RBM45	mRNA	0.0290232	0.933672	0.981493
TPR	mRNA	0.0287413	0.938335	0.982573
RPL37	ribosome	0.0278255	0.920512	0.97671
SRSF6	mRNA	0.0276643	0.918129	0.976233
ZCCHC9	unknown	0.0270826	0.926067	0.978891
RPS19BP1	unknown	0.0262569	0.958226	0.989352
CNOT6	mRNA	0.0246875	0.942162	0.983766
HNRNPUL2	mRNA	0.0220776	0.938848	0.982646
RPS9	ribosome	0.0207011	0.973529	0.99288
MATR3	mRNA	0.0191204	0.92307	0.977961
HNRNPA1L2	mRNA	0.0177631	0.949089	0.985746
AFF1	mRNA	0.0176302	0.94121	0.98327
UTP23	snoRNA	0.0174209	0.953072	0.987323
CSDE1	mRNA	0.0170261	0.933798	0.981493
TXNL4B	snRNA	0.0168285	0.958414	0.989352
PPIG	mRNA	0.0167691	0.970381	0.991977
YARS2	tRNA	0.0155478	0.96124	0.990229
QKI	mRNA	0.014946	0.937179	0.982408
CLASRP	mRNA	0.0133773	0.976933	0.993491
DARS	tRNA	0.0132233	0.947508	0.985438
PDCD7	snRNA	0.011425	0.968592	0.991591
NSUN6	unknown	0.0100379	0.977196	0.993704
SLC16A3	mRNA	0.0099295	0.98173	0.994475
MTO1	tRNA	0.00808027	0.982597	0.994561
ADAR	mRNA	0.00630046	0.973218	0.992859
DCP1B	mRNA	0.00578894	0.985634	0.99547
TRMT61B	tRNA	0.00569085	0.99008	0.996387
CHD3	mRNA	0.00542443	0.982125	0.994475
TES	mRNA	0.00337113	0.9914	0.996975
BZW1	mRNA	0.00260672	0.99444	0.998248
RPL38	ribosome	0.00169912	0.996297	0.998737
RBM19	rRNA	0.00127916	0.997446	0.999045
TSEN2	tRNA	-0.00106988	0.997804	0.999215
HERC5	mRNA	-0.00116	0.996102	0.998698
ASCC1	unknown	-0.00163529	0.997195	0.999013
EEF2	tRNA	-0.00314652	0.995085	0.998542
MTFMT	tRNA	-0.00364416	0.99146	0.996981
YTHDC2	mRNA	-0.00528067	0.989892	0.996387
DDX24	rRNA	-0.00570471	0.984059	0.994797
TRMT10C	ncRNA	-0.00677307	0.983928	0.994795
FXR1	mRNA	-0.0072309	0.967691	0.991561
NGDN	mRNA	-0.00780395	0.974674	0.992942
RPL23	ribosome	-0.00886658	0.970269	0.991976
EEF1A1	tRNA	-0.00891512	0.980476	0.994475
MRPL1	ribosome	-0.0093208	0.980744	0.994475
CHTOP	mRNA	-0.00976391	0.959039	0.989442
GPATCH8	unknown	-0.0126134	0.953632	0.98757
RPS27	ribosome	-0.0152092	0.958385	0.989352
PAIP1	mRNA	-0.0169607	0.955607	0.988448
INTS8	snRNA	-0.0184874	0.941827	0.983584
EIF2S3	tRNA	-0.0196527	0.947158	0.985243
EZR	mRNA	-0.0201346	0.940917	0.98327
ZRANB2	mRNA	-0.0205517	0.919525	0.976375
INTS12	snRNA	-0.0210443	0.944354	0.984382
PUF60	mRNA	-0.0217229	0.965852	0.991233
AGO2	ncRNA	-0.0217525	0.957678	0.989125
ATXN2	mRNA	-0.0223615	0.937556	0.982408
KTN1	mRNA	-0.0228692	0.952109	0.987083
MRPL16	ribosome	-0.0236832	0.907249	0.972832
UTP3	snoRNA	-0.0237705	0.961307	0.990229
CNBP	mRNA	-0.0240377	0.922414	0.977675
CCNT2	ncRNA	-0.0242299	0.938437	0.982573
SUPV3L1	mRNA	-0.0263926	0.923512	0.977961
CRYZ	mRNA	-0.0264508	0.942667	0.983991
PTRH2	tRNA	-0.0326244	0.927527	0.979468
RAVER2	mRNA	-0.0333525	0.896726	0.969612
RPGR	mRNA	-0.0339918	0.90724	0.972832
RPS6	ribosome	-0.0341649	0.898238	0.969844
PPP1R10	unknown	-0.0352051	0.945683	0.984875
PABPC3	mRNA	-0.0353903	0.914032	0.974583
EDC3	mRNA	-0.0357009	0.882011	0.964561
RRS1	rRNA	-0.0369982	0.952819	0.987323
PSTK	tRNA	-0.03728	0.932425	0.981166
RPS18	ribosome	-0.0375561	0.885385	0.965414
HUWE1	mRNA	-0.0398645	0.851217	0.953806
DNAJC21	unknown	-0.0403341	0.870266	0.961137
TRMT2B	tRNA	-0.0450998	0.853256	0.954404
RPS27A	ribosome	-0.0455152	0.86369	0.958237
RPL39	ribosome	-0.0458753	0.854464	0.954818
PPIL3	mRNA	-0.0465333	0.880937	0.964134
RPP25L	ncRNA	-0.0468816	0.930828	0.980418
POLR1E	rRNA	-0.0471115	0.86608	0.959475
RPS3	ribosome	-0.0481205	0.889298	0.966756
HSP90AB1	mRNA	-0.0511443	0.766719	0.920802
PARS2	tRNA	-0.0511625	0.939041	0.982646
HELZ	mRNA	-0.0515351	0.798851	0.932455
MRPL55	ribosome	-0.0524494	0.933543	0.981493
TRNT1	tRNA	-0.052676	0.893182	0.968545
RPL22	ribosome	-0.0527891	0.852878	0.954277
SON	mRNA	-0.052986	0.78315	0.926665
RPL3	ribosome	-0.0537396	0.887381	0.965891
C1orf52	mRNA	-0.0570332	0.864285	0.958582
REXO2	rRNA	-0.0586828	0.822137	0.941874
NOC3L	rRNA	-0.0596469	0.886727	0.965574
PUM1	mRNA	-0.0599216	0.756135	0.916403
EMG1	rRNA	-0.0616336	0.883039	0.964749
RPL13	ribosome	-0.0619621	0.902807	0.971475
PAPD7	diverse	-0.06242	0.820325	0.941222
ZCCHC6	ncRNA	-0.0626708	0.833286	0.946348
WBP4	mRNA	-0.0653558	0.825817	0.943455
KIAA0391	ncRNA	-0.0653854	0.86168	0.957347
CTIF	mRNA	-0.0719942	0.878701	0.963433
DIAPH1	mRNA	-0.072016	0.730376	0.908713
TRMT10B	tRNA	-0.0724771	0.80243	0.933397
CLK2	mRNA	-0.07343	0.843538	0.950625
RPL12	ribosome	-0.0735891	0.703293	0.898425
EIF2B4	mRNA	-0.0745631	0.833936	0.946392
MRPS18B	ribosome	-0.0747413	0.860638	0.956957
RPS4X	ribosome	-0.0774932	0.826215	0.943572
EIF4ENIF1	mRNA	-0.0782314	0.82138	0.941661
UTP6	snoRNA	-0.0784079	0.858813	0.956654
RBM23	mRNA	-0.0803675	0.68489	0.891174
RRP8	rRNA	-0.0811885	0.751915	0.914795
RBM18	mRNA	-0.081387	0.740074	0.912083
NARS2	tRNA	-0.0815824	0.841315	0.949617
PRPF38B	snRNA	-0.0826914	0.854012	0.954544
RBM41	mRNA	-0.0829886	0.845104	0.951339
MAGOH	mRNA	-0.0832702	0.797229	0.932319
FAM120C	unknown	-0.0833566	0.779645	0.925184
CCAR2	mRNA	-0.0841907	0.807801	0.935418
GTPBP3	tRNA	-0.0843086	0.856611	0.95635
RPL17	ribosome	-0.084591	0.862133	0.957521
ZNF579	unknown	-0.0852572	0.906732	0.972832
NSUN3	unknown	-0.0878524	0.727481	0.907872
RTN4	mRNA	-0.0888979	0.81561	0.938363
ALKBH8	tRNA	-0.0892277	0.721575	0.906286
TRMT12	tRNA	-0.0907253	0.857689	0.956582
DNTTIP2	rRNA	-0.0907744	0.727122	0.907773
SRBD1	unknown	-0.0919161	0.671433	0.886961
PABPC1	mRNA	-0.0920976	0.643442	0.874485
WDR6	mRNA	-0.0932328	0.84061	0.949184
DYNC1H1	mRNA	-0.0944965	0.739495	0.911991
RRP1B	rRNA	-0.0965755	0.66023	0.882159
NSA2	rRNA	-0.0969622	0.66643	0.88407
RPL35A	ribosome	-0.101724	0.643677	0.874485
FASTK	mRNA	-0.106329	0.874084	0.962039
RPS3A	ribosome	-0.106418	0.782812	0.926517
RPL30	ribosome	-0.10679	0.797863	0.932443
RPL5	ribosome	-0.107899	0.645413	0.875531
PUM2	mRNA	-0.110922	0.638008	0.871726
SNIP1	ncRNA	-0.111197	0.74349	0.913048
DDX17	mRNA	-0.111436	0.668165	0.884812
PHRF1	mRNA	-0.111808	0.87163	0.96123
ENOX2	mRNA	-0.112201	0.775064	0.924057
EIF1	mRNA	-0.112619	0.74646	0.913836
SETD1B	ncRNA	-0.112829	0.796264	0.931604
CSTF1	mRNA	-0.112906	0.725392	0.907456
RPS12	ribosome	-0.114213	0.677467	0.888719
BAZ2B	ncRNA	-0.115848	0.595899	0.851483
RNMT	mRNA	-0.116438	0.691069	0.893956
RPL9	ribosome	-0.117031	0.740736	0.912422
ANKRD17	unknown	-0.118529	0.666591	0.88407
SMNDC1	mRNA	-0.121077	0.659904	0.882042
RBM5	mRNA	-0.121694	0.595092	0.850787
PTPN1	mRNA	-0.122262	0.716624	0.904083
UTP18	snoRNA	-0.122937	0.558384	0.830341
DUS4L	tRNA	-0.123375	0.74879	0.914616
SUB1	mRNA	-0.123874	0.695144	0.895149
DDX5	mRNA	-0.124068	0.548753	0.825434
HARS2	tRNA	-0.124935	0.689314	0.893256
RBM8A	mRNA	-0.125605	0.60996	0.858078
DDX3Y	mRNA	-0.126088	0.859132	0.956654
SAFB2	mRNA	-0.126366	0.681866	0.889772
TRMT61A	tRNA	-0.126824	0.834903	0.946535
ZC3H14	mRNA	-0.127603	0.605578	0.856226
EIF1AX	mRNA	-0.128226	0.697138	0.896112
DDX20	snRNA	-0.128569	0.702899	0.898425
RRP15	rRNA	-0.128767	0.664118	0.883189
C12orf65	mRNA	-0.12893	0.588938	0.846791
RPF1	rRNA	-0.129103	0.702651	0.898425
PRPF6	snRNA	-0.131605	0.759571	0.917975
RPL31	ribosome	-0.132653	0.55822	0.830341
RBMS1	mRNA	-0.13471	0.667267	0.884122
SPEN	mRNA	-0.138089	0.586571	0.845235
RC3H1	mRNA	-0.138856	0.501497	0.797872
EIF3D	mRNA	-0.140241	0.607387	0.857069
ANGEL1	mRNA	-0.14043	0.618754	0.862883
TRMT11	tRNA	-0.140638	0.751899	0.914795
RBM26	mRNA	-0.141733	0.595037	0.850787
RPL7	ribosome	-0.142939	0.678117	0.888928
XAB2	mRNA	-0.143385	0.82319	0.942045
TSR2	rRNA	-0.149449	0.568764	0.836741
IGHMBP2	tRNA	-0.150519	0.726682	0.907773
TYW3	tRNA	-0.151044	0.572601	0.838686
DCP1A	mRNA	-0.151362	0.460917	0.773021
RPL34	ribosome	-0.152855	0.418768	0.741489
NFX1	mRNA	-0.153098	0.538264	0.820084
FYTTD1	mRNA	-0.153492	0.548297	0.825336
DIS3L2	diverse	-0.155087	0.563297	0.833302
PSIP1	mRNA	-0.157269	0.554476	0.828642
CNOT2	mRNA	-0.158244	0.399805	0.727189
SMAD7	ncRNA	-0.160018	0.798448	0.932443
LSM11	snRNA	-0.160281	0.68454	0.891068
DUSP11	mRNA	-0.160645	0.483268	0.789142
AHNAK	mRNA	-0.160908	0.58141	0.842353
DHX36	mRNA	-0.161004	0.688696	0.893133
PAPD4	mRNA	-0.166672	0.419506	0.742067
ESRP2	mRNA	-0.167895	0.803315	0.933607
SREK1	mRNA	-0.169099	0.477727	0.785161
RRP9	snoRNA	-0.169414	0.775715	0.924355
SECISBP2L	mRNA	-0.171037	0.499488	0.797203
RBBP6	mRNA	-0.171231	0.525208	0.811286
CELF2	mRNA	-0.172584	0.447902	0.762348
RPL11	ribosome	-0.172814	0.498594	0.796815
FAM208A	mRNA	-0.175093	0.545212	0.824397
DMGDH	mRNA	-0.176711	0.78296	0.926634
RBM33	mRNA	-0.178484	0.553339	0.827851
MAP4	mRNA	-0.17973	0.41704	0.740279
EIF4B	mRNA	-0.179893	0.514317	0.805247
DDX27	rRNA	-0.180429	0.499362	0.797203
RNASEL	ncRNA	-0.182529	0.665415	0.883715
TRMT1L	tRNA	-0.183079	0.680887	0.889772
TEP1	ncRNA	-0.185199	0.603136	0.855175
SMAD1	ncRNA	-0.186426	0.596397	0.851733
ZNF638	mRNA	-0.186587	0.668916	0.885484
INTS6	snRNA	-0.186961	0.490074	0.792065
CMTR1	mRNA	-0.191733	0.607702	0.857112
TIPARP	unknown	-0.192487	0.581439	0.842353
SUPT5H	mRNA	-0.193715	0.645431	0.875531
RBM39	mRNA	-0.194233	0.57084	0.837748
SAMD4B	mRNA	-0.194459	0.578599	0.841724
MRPS24	ribosome	-0.196318	0.75621	0.916403
TRA2A	mRNA	-0.197401	0.483067	0.789118
SUPT6H	mRNA	-0.203678	0.427125	0.74715
UNKL	unknown	-0.20433	0.759738	0.917975
MECP2	mRNA	-0.205445	0.553233	0.827761
SF1	mRNA	-0.205952	0.515367	0.805995
ZCCHC8	mRNA	-0.208255	0.526312	0.811845
THUMPD2	tRNA	-0.209088	0.513395	0.804828
KMT2C	mRNA	-0.210343	0.469691	0.779574
ZCCHC7	diverse	-0.210597	0.382556	0.713516
RPL15	ribosome	-0.211601	0.217811	0.546778
PRPF3	snRNA	-0.212564	0.536906	0.819236
PRPF38A	snRNA	-0.212821	0.467321	0.77804
ADD1	mRNA	-0.212841	0.516434	0.80664
METTL14	mRNA	-0.213115	0.380704	0.712225
TRUB1	tRNA	-0.214347	0.523261	0.809984
RSL1D1	unknown	-0.21768	0.350663	0.685473
AUH	mRNA	-0.217715	0.434719	0.752354
RBM7	mRNA	-0.219778	0.484694	0.789511
ZC3H8	unknown	-0.222095	0.44511	0.760251
EIF2D	tRNA	-0.223398	0.496509	0.795934
SRSF8	mRNA	-0.22389	0.278731	0.616038
PPWD1	mRNA	-0.224506	0.496215	0.795776
CIRBP	mRNA	-0.225313	0.58405	0.844111
RANBP6	mRNA	-0.226346	0.441084	0.757272
GTF2E2	mRNA	-0.226378	0.495583	0.795561
RSL24D1	rRNA	-0.226884	0.525837	0.811624
EIF3E	mRNA	-0.228362	0.226435	0.556628
RBM22	mRNA	-0.228504	0.412803	0.737198
KHDRBS3	mRNA	-0.234013	0.548136	0.825336
APOBEC2	mRNA	-0.234036	0.718197	0.904683
AGO1	ncRNA	-0.234062	0.302812	0.6412
HIST1H1C	mRNA	-0.234356	0.676917	0.888654
NUFIP1	snoRNA	-0.236479	0.606681	0.856855
SARNP	mRNA	-0.238286	0.66356	0.883189
RANBP2	mRNA	-0.23851	0.554365	0.828642
AGFG1	mRNA	-0.239054	0.39573	0.723867
U2AF1L4	mRNA	-0.240094	0.595069	0.850787
LCMT2	tRNA	-0.242739	0.704464	0.899215
PPARGC1B	unknown	-0.243684	0.529787	0.814418
FASTKD5	mRNA	-0.245232	0.387652	0.717787
CRNKL1	mRNA	-0.245399	0.300131	0.638311
SMG6	mRNA	-0.248701	0.497088	0.796061
GOLGB1	mRNA	-0.251145	0.59433	0.850493
ENDOV	tRNA	-0.253475	0.56218	0.832515
ZCCHC3	unknown	-0.253504	0.411082	0.736088
LUC7L3	mRNA	-0.255781	0.46737	0.77804
USP36	mRNA	-0.260498	0.424451	0.745161
THUMPD1	tRNA	-0.262512	0.336281	0.673438
PAN3	mRNA	-0.26318	0.256495	0.592772
PTBP2	mRNA	-0.265648	0.326949	0.663221
TNRC6C	mRNA	-0.266935	0.40392	0.730791
ZCCHC11	ncRNA	-0.269944	0.44	0.755942
GTF2F1	mRNA	-0.271715	0.573999	0.839132
ZCCHC2	unknown	-0.273102	0.266561	0.602919
GTPBP10	unknown	-0.274524	0.42447	0.745161
FASTKD2	mRNA	-0.278222	0.405538	0.732498
CCDC59	unknown	-0.281235	0.351723	0.686379
TCF20	mRNA	-0.286013	0.583694	0.843995
CSTF2T	mRNA	-0.286968	0.452792	0.767277
CELF1	mRNA	-0.295275	0.342153	0.678632
YTHDF3	mRNA	-0.295713	0.147861	0.4525
BCDIN3D	ncRNA	-0.295722	0.483289	0.789142
XPO7	mRNA	-0.299268	0.24267	0.57707
SMAD4	ncRNA	-0.302401	0.166492	0.477707
CLK1	mRNA	-0.306108	0.487506	0.790313
NSRP1	mRNA	-0.307223	0.353084	0.687503
AGO3	ncRNA	-0.308684	0.153008	0.459952
XRN1	diverse	-0.310338	0.30592	0.642533
MKRN3	mRNA	-0.312116	0.662104	0.882805
DALRD3	tRNA	-0.312895	0.393002	0.721389
APOBEC3G	mRNA	-0.313544	0.277546	0.615122
RBM4	mRNA	-0.318707	0.203073	0.528248
EXOSC5	diverse	-0.318763	0.62935	0.86873
PHF5A	mRNA	-0.320013	0.389688	0.718816
CDK9	ncRNA	-0.320505	0.460796	0.773001
SPATS2L	mRNA	-0.320759	0.408907	0.734837
DDX3X	mRNA	-0.321651	0.321597	0.65866
RNASEK	diverse	-0.32359	0.609419	0.857877
SYF2	mRNA	-0.324864	0.343825	0.6805
SRFBP1	rRNA	-0.325868	0.497703	0.796207
EIF5A2	mRNA	-0.325877	0.412103	0.736626
EXOG	diverse	-0.329188	0.352015	0.686683
TRIM21	ncRNA	-0.330826	0.494064	0.794668
NSUN4	rRNA	-0.331974	0.281532	0.618923
CCNT1	ncRNA	-0.332535	0.257418	0.593893
MVP	ncRNA	-0.333911	0.591519	0.848646
TNRC6A	mRNA	-0.335172	0.218036	0.547095
MEPCE	ncRNA	-0.335519	0.443898	0.759342
MBNL2	mRNA	-0.336977	0.392099	0.720505
TARSL2	tRNA	-0.337212	0.195834	0.519087
TPT1	mRNA	-0.339229	0.240423	0.574545
N4BP1	unknown	-0.339445	0.18446	0.502626
SF3A2	snRNA	-0.340296	0.56208	0.832477
MBNL1	mRNA	-0.341409	0.108042	0.382791
PARP12	unknown	-0.341499	0.303518	0.64181
RBMX2	mRNA	-0.342256	0.19606	0.519302
TARBP1	mRNA	-0.350081	0.160433	0.46942
RDX	mRNA	-0.350396	0.122716	0.409019
U2AF1	mRNA	-0.350417	0.48395	0.789364
EIF2AK2	ncRNA	-0.352192	0.230446	0.561846
SCAF8	mRNA	-0.352351	0.15826	0.466797
SLU7	mRNA	-0.352603	0.200221	0.524735
ZFP36	mRNA	-0.353745	0.406131	0.732802
PAIP2B	mRNA	-0.356142	0.403041	0.730111
ANGEL2	mRNA	-0.359312	0.315664	0.651748
CTNNA1	mRNA	-0.361206	0.0793465	0.320799
CNOT6L	mRNA	-0.361298	0.198335	0.521931
RNASET2	diverse	-0.365749	0.49209	0.793653
IFIT3	ncRNA	-0.370068	0.429222	0.748416
SETX	mRNA	-0.373467	0.273087	0.609951
DDX60	ncRNA	-0.375914	0.187601	0.506912
SCG3	mRNA	-0.377238	0.591352	0.848645
HINT3	tRNA	-0.381019	0.191974	0.51353
METTL16	mRNA	-0.383761	0.276182	0.61359
FMR1	mRNA	-0.383816	0.0968121	0.359895
AFF4	mRNA	-0.389554	0.0913812	0.348332
KHNYN	mRNA	-0.402486	0.137291	0.434638
PATL2	mRNA	-0.402866	0.497203	0.796061
CWC22	mRNA	-0.402887	0.361434	0.695228
PRRC2B	mRNA	-0.403582	0.389807	0.718816
TOE1	unknown	-0.404051	0.184796	0.50317
SECISBP2	mRNA	-0.412252	0.087358	0.339177
RBMXL1	mRNA	-0.414559	0.209522	0.536773
PURB	mRNA	-0.414619	0.149313	0.454004
TRIM56	unknown	-0.416247	0.314352	0.650789
PUS10	tRNA	-0.417233	0.253046	0.589417
PAPOLG	mRNA	-0.421601	0.250319	0.585881
PURG	mRNA	-0.423817	0.558917	0.830556
GSPT2	mRNA	-0.425188	0.289543	0.626869
PNRC2	mRNA	-0.428335	0.270134	0.606888
TDRD3	mRNA	-0.429593	0.0884706	0.342071
YTHDC1	mRNA	-0.434351	0.311646	0.647987
RBM48	mRNA	-0.435618	0.0893661	0.344089
GCFC2	mRNA	-0.436897	0.166641	0.477747
CSRP1	mRNA	-0.438144	0.214312	0.542826
LTA4H	mRNA	-0.438488	0.128091	0.418489
FNDC3A	mRNA	-0.438684	0.0973134	0.361203
NPM2	rRNA	-0.441994	0.543886	0.824104
TSEN34	tRNA	-0.446005	0.5161	0.806443
DDX47	rRNA	-0.449112	0.319809	0.657099
YBX3	mRNA	-0.454129	0.221329	0.550797
ALKBH1	mRNA	-0.45747	0.304159	0.642082
MYEF2	mRNA	-0.458224	0.0978674	0.361992
PKN2	mRNA	-0.469801	0.0569012	0.261051
ARHGEF28	mRNA	-0.473024	0.455395	0.769153
CELF4	mRNA	-0.473122	0.506353	0.800744
PCF11	mRNA	-0.476243	0.047821	0.235148
ZC3H7A	unknown	-0.479005	0.107187	0.381227
SRSF5	mRNA	-0.479059	0.0366656	0.199286
AKAP8L	mRNA	-0.480511	0.303787	0.641894
RNPC3	snRNA	-0.481836	0.095649	0.356859
R3HCC1	unknown	-0.482969	0.319984	0.657164
MTRF1	mRNA	-0.483547	0.167812	0.479463
IFIT2	ncRNA	-0.485407	0.181426	0.49886
CHD2	mRNA	-0.493475	0.0559687	0.258576
SBDS	rRNA	-0.493593	0.207128	0.53373
RC3H2	mRNA	-0.495653	0.05686	0.260942
BAZ2A	ncRNA	-0.496473	0.0544521	0.253797
NUFIP2	mRNA	-0.497479	0.101733	0.369976
DDX60L	ncRNA	-0.501255	0.0686757	0.293573
CWF19L2	mRNA	-0.506277	0.175766	0.491428
HEXIM2	ncRNA	-0.509677	0.445265	0.760345
CPEB3	mRNA	-0.514494	0.139837	0.439033
SIDT1	ncRNA	-0.520929	0.0580386	0.26436
CNOT4	mRNA	-0.530037	0.0650781	0.284331
IGF2BP2	mRNA	-0.533692	0.0259983	0.159311
PABPC5	mRNA	-0.535209	0.463529	0.775074
KIN	snRNA	-0.540957	0.116331	0.398737
CPEB4	mRNA	-0.54176	0.0331719	0.186345
MRPL50	ribosome	-0.547665	0.212584	0.540558
CPEB2	mRNA	-0.54796	0.134298	0.429083
CCDC9	mRNA	-0.556077	0.393341	0.721601
PPIL4	mRNA	-0.559625	0.121954	0.407967
DDX58	ncRNA	-0.559973	0.153083	0.459952
EIF4A1	mRNA	-0.560399	0.0948052	0.355328
RBM12B	mRNA	-0.563528	0.190712	0.51142
DXO	diverse	-0.566102	0.354284	0.688387
KIF1C	mRNA	-0.567846	0.382255	0.713286
DDX59	mRNA	-0.577647	0.089182	0.343452
ESF1	rRNA	-0.580647	0.195228	0.518357
TRIM71	ncRNA	-0.585301	0.375712	0.707828
ZFP36L2	mRNA	-0.587997	0.043021	0.221195
ATXN1L	mRNA	-0.598692	0.0267493	0.16221
METTL3	mRNA	-0.609822	0.0614414	0.273338
ASH1L	ncRNA	-0.611995	0.0245961	0.154207
ZRSR2	mRNA	-0.618579	0.0606041	0.271547
CLK3	mRNA	-0.620808	0.0913946	0.348332
IFIH1	ncRNA	-0.644909	0.0391302	0.207717
APOBEC3F	mRNA	-0.651016	0.059971	0.269562
LRRFIP1	ncRNA	-0.658739	0.00178859	0.0235575
IFIT5	tRNA	-0.663339	0.0476687	0.234733
ZFC3H1	unknown	-0.671481	0.0429566	0.221195
SWT1	mRNA	-0.678691	0.0209165	0.13879
SMAD3	ncRNA	-0.683447	0.0015088	0.0207249
TNRC6B	mRNA	-0.687136	0.00264386	0.0316027
ISG20	ncRNA	-0.713626	0.136781	0.433723
ANG	diverse	-0.715397	0.271238	0.607736
DZIP3	mRNA	-0.722164	0.00137	0.0191322
ZCCHC14	unknown	-0.733664	0.0156772	0.11423
PRDX1	mRNA	-0.735769	0.0121023	0.0959639
HELZ2	mRNA	-0.753812	0.252326	0.588557
CAST	mRNA	-0.76149	0.0535953	0.251458
CLK4	mRNA	-0.771884	0.0125678	0.0984682
RBMS2	mRNA	-0.785768	0.0045876	0.047474
KHDRBS2	mRNA	-0.792218	0.0606957	0.271615
TRIP6	mRNA	-0.803821	0.156893	0.465148
H1F0	mRNA	-0.806791	0.0645168	0.282616
PABPC1L	mRNA	-0.820214	0.0590682	0.267528
SYNE1	mRNA	-0.840708	8.72e-05	0.00217689
MSI2	mRNA	-0.85575	0.000133	0.00302011
ZNFX1	unknown	-0.859122	0.00249143	0.0302718
OAS3	ncRNA	-0.861611	0.0328498	0.185157
IGF2BP3	mRNA	-0.874574	0.0887748	0.3426
ATXN1	mRNA	-0.89503	0.000217	0.00450509
ZNF239	unknown	-0.902682	0.15318	0.459986
NUDT16	snoRNA	-0.908851	0.0736432	0.305726
ZC3H12B	unknown	-0.918307	0.00259357	0.0312654
DZIP1L	mRNA	-0.925994	0.149107	0.454004
ZC3H6	unknown	-0.933907	0.0122799	0.0969101
ZC3H12C	unknown	-0.941884	0.00259827	0.0312812
RBM44	mRNA	-0.948384	0.182404	0.499835
RBFOX2	mRNA	-0.950084	0.0518992	0.246514
RPP25	ncRNA	-0.953463	0.074396	0.30769
BST2	mRNA	-0.961485	0.114572	0.395877
STXBP1	mRNA	-0.962469	0.00306936	0.0352259
HSPB1	mRNA	-0.965625	0.126486	0.416123
IFI16	mRNA	-0.98142	0.00199784	0.0255203
NYNRIN	unknown	-0.993257	0.00976744	0.0821535
EIF4A2	mRNA	-0.995425	2.09e-06	9.33e-05
PRPF40B	snRNA	-1.00891	0.0573907	0.262577
AFF3	mRNA	-1.02014	0.00481633	0.0492051
KRT18	mRNA	-1.02093	0.0534965	0.251251
CPNE3	mRNA	-1.02378	1.07e-06	5.24e-05
ADARB2	mRNA	-1.09599	0.131942	0.424771
TCOF1	rRNA	-1.103	0.0163093	0.116963
EIF4E3	mRNA	-1.1141	1.34e-07	8.84e-06
SIDT2	ncRNA	-1.12152	0.00565551	0.0550896
MRPL38	ribosome	-1.16535	0.0904479	0.34666
ZC3H12A	ncRNA	-1.17303	0.053364	0.25082
PLEC	mRNA	-1.20236	0.0607374	0.271615
SETD7	ncRNA	-1.21766	6.55e-07	3.49e-05
PURA	mRNA	-1.24487	0.00190467	0.024655
C2orf15	rRNA	-1.29073	0.0502716	0.242029
DDX43	mRNA	-1.38992	0.0105251	0.0864346
IFIT1	ncRNA	-1.43188	0.000647	0.0105227
RBM47	mRNA	-1.44174	0.0266166	0.161701
PCBP4	mRNA	-1.51072	0.0359471	0.196482
TLR3	ncRNA	-1.5293	9.63e-05	0.00235321
RBM11	mRNA	-1.55639	0.000928	0.0140714
TNS1	mRNA	-1.65092	4.5e-05	0.00127601
HABP4	mRNA	-1.83146	0.00012	0.00278669
OAS2	ncRNA	-1.84745	7.46e-09	6.19e-07
OAS1	ncRNA	-2.18633	1.47e-07	9.63e-06
NSUN7	rRNA	-2.22789	3.8e-06	0.000155
ENOX1	mRNA	-2.35547	0.000308	0.00593736
SAMD4A	mRNA	-2.48596	4.7e-05	0.00131861
LRP1	mRNA	-2.58022	6.51e-06	0.000241
RBPMS	mRNA	-2.87139	7.2e-13	1.34e-10
ELAVL4	mRNA	-3.71795	9.25e-08	6.22e-06

## Sheet: HSC_GMP
Symbol	consensus RNA target	log2FoldChange	pvalue	padj
RPS11	ribosome	0.0889099	0.805829	0.915538
ERAL1	rRNA	0.667746	0.123132	0.323386
DDX27	rRNA	0.288996	0.194579	0.432699
DEK	mRNA	0.360611	0.344487	0.597556
PSMA6	unknown	0.674668	0.131899	0.337837
TRIM56	unknown	-0.553501	0.13914	0.349981
TRIM71	ncRNA	0.746489	0.193177	0.430951
UPF2	mRNA	-0.208837	0.402747	0.650239
FARS2	tRNA	0.267989	0.435838	0.677978
FDXACB1	tRNA	0.0556656	0.903959	0.960683
ALKBH8	tRNA	-0.259718	0.397614	0.645979
ZNF579	unknown	-0.681204	0.468571	0.706292
POLR2B	mRNA	0.584584	0.040625	0.155116
WDR12	rRNA	0.553208	0.232376	0.479827
RPF1	rRNA	0.190785	0.597301	0.798733
MRPS34	ribosome	1.24335	0.0439292	0.163628
UBTF	rRNA	0.376735	0.0930483	0.269585
CDC5L	mRNA	-0.0115766	0.966526	0.988697
DAZAP1	mRNA	1.29648	0.00277568	0.0215657
MSI2	mRNA	-1.49418	4.46e-08	1.73e-06
TARDBP	mRNA	0.341288	0.290987	0.547372
TRIT1	tRNA	1.38991	6.65e-05	0.0010272
MRPL36	ribosome	0.679013	0.0890129	0.262123
KPNB1	mRNA	0.0668535	0.771464	0.896972
ZNFX1	unknown	-0.884856	0.0110289	0.0616704
SNRNP27	snRNA	0.340416	0.556632	0.772034
RBMS2	mRNA	-0.666462	0.0138492	0.0726092
RBMS1	mRNA	0.422661	0.197296	0.435928
LARS2	tRNA	0.595524	0.0112171	0.0625062
KIAA0020	mRNA	0.151932	0.64113	0.823831
RBFOX2	mRNA	-1.16124	0.075384	0.235751
CWF19L1	mRNA	0.123504	0.68732	0.850117
CWF19L2	mRNA	-0.360607	0.261558	0.514495
ZC3H15	unknown	0.32282	0.181936	0.413783
LONP1	diverse	1.02512	0.0510495	0.181187
DBR1	mRNA	0.268326	0.463453	0.701789
RRP15	rRNA	-0.5646	0.193561	0.431578
NMD3	mRNA	-0.149048	0.552371	0.769153
SRSF10	mRNA	0.567792	0.00613087	0.0399619
SRSF12	mRNA	0.147116	0.83931	0.931001
SRSF2	mRNA	1.07659	0.000109	0.00157213
SRSF8	mRNA	-0.752905	0.000798	0.00816703
RSL1D1	unknown	-0.284828	0.398164	0.646329
DAP3	ribosome	0.208991	0.380135	0.630696
NARS2	tRNA	0.0769399	0.858042	0.940507
RBM25	mRNA	0.417471	0.244791	0.494858
POLR2E	mRNA	1.19771	0.0339942	0.138119
TOE1	unknown	-0.538791	0.0773441	0.2399
TSFM	mRNA	0.717305	0.031363	0.130762
TPR	mRNA	0.00366451	0.991716	0.997598
STAU1	mRNA	0.0262527	0.893463	0.956427
STAU2	mRNA	0.438632	0.140959	0.353246
TRMT1L	tRNA	-0.18072	0.508374	0.737708
METTL3	mRNA	-0.660319	0.0328063	0.134755
REXO2	rRNA	-0.625473	0.0146215	0.0753234
MRPL52	ribosome	0.585341	0.135832	0.344384
WDR3	snoRNA	0.19504	0.735742	0.877453
CNOT11	mRNA	0.436325	0.068119	0.220466
YTHDC1	mRNA	-0.352399	0.360949	0.612754
METTL2A	tRNA	0.300841	0.474519	0.711135
METTL2B	tRNA	0.0519572	0.899634	0.958215
ZNF326	mRNA	0.00699309	0.978762	0.992702
AKAP8	mRNA	0.544561	0.149209	0.364868
AKAP8L	mRNA	-0.869819	0.0804491	0.245307
RPS14	ribosome	-0.17959	0.752119	0.887334
ELAVL1	mRNA	0.744966	0.00178638	0.0154247
ELAVL4	mRNA	-2.73147	0.000472	0.00539557
PNN	mRNA	-0.133407	0.67712	0.84373
DDX41	mRNA	1.03974	0.0330862	0.135572
TNPO2	mRNA	0.346539	0.363577	0.615325
TNPO1	mRNA	0.534081	0.0148675	0.076213
PUSL1	tRNA	1.31028	0.0351428	0.141065
RBM43	mRNA	-0.106713	0.815445	0.92052
ZGPAT	unknown	1.72183	0.0488296	0.175894
SCAF11	mRNA	0.338464	0.201864	0.441564
USP39	snRNA	0.30506	0.201904	0.441564
RPL38	ribosome	-0.135605	0.691308	0.852519
NARS	tRNA	0.280454	0.2915	0.547945
RPS16	ribosome	0.497856	0.308305	0.563942
CLASRP	mRNA	0.972704	0.0171758	0.0846619
RPS9	ribosome	-0.0919592	0.885817	0.95305
TOP3B	mRNA	1.26016	0.214869	0.457694
NCBP2	mRNA	-0.364698	0.277561	0.533242
SMG9	mRNA	0.551828	0.220061	0.465142
FTSJ2	rRNA	0.912394	0.0892664	0.262685
DDX56	rRNA	0.393356	0.369995	0.621755
RBM28	snRNA	0.232434	0.489634	0.723052
UTP11L	snoRNA	0.443214	0.12661	0.328865
MRPS18B	ribosome	0.0814203	0.865159	0.942945
RPL14	ribosome	0.332535	0.19744	0.436108
RPL37	ribosome	-0.131379	0.654697	0.831401
GEMIN5	snRNA	0.29754	0.531587	0.754678
MKRN1	mRNA	-0.133702	0.530897	0.754231
MKRN2	mRNA	0.113566	0.694685	0.854447
MKRN3	mRNA	-0.546538	0.521859	0.747678
NOA1	rRNA	-0.0930337	0.626569	0.815271
PINX1	ncRNA	0.408371	0.393545	0.642336
HRSP12	unknown	0.440452	0.299475	0.555676
TDRD9	ncRNA	1.13757	0.150837	0.367139
DHX30	mRNA	0.243734	0.479011	0.714452
DHX29	mRNA	0.236683	0.279975	0.536016
DHX57	mRNA	0.0259329	0.9507	0.980203
YTHDC2	mRNA	0.452218	0.0795619	0.243898
DHX36	mRNA	-0.320424	0.426198	0.670038
DHX9	ncRNA	0.600836	0.00406621	0.0292444
EIF3G	mRNA	-0.273818	0.592319	0.795464
NOL10	rRNA	0.3556	0.075428	0.235816
UTP15	snoRNA	0.163479	0.645249	0.826298
GATC	tRNA	-0.339062	0.417176	0.663087
TCOF1	rRNA	0.168127	0.777498	0.900324
NONO	ncRNA	0.610383	0.00106164	0.0101669
PSPC1	ncRNA	0.338949	0.142428	0.355531
SFPQ	mRNA	0.390447	0.123348	0.323686
NUDT21	mRNA	0.151914	0.559111	0.774259
MRPL19	ribosome	0.292181	0.225972	0.471657
URM1	tRNA	0.574067	0.137969	0.347957
RBM48	mRNA	-0.643719	0.0863936	0.257108
REPIN1	unknown	0.85182	0.0336955	0.137345
ZC3H12B	unknown	-1.10632	0.00466983	0.0325062
ZC3H12C	unknown	-1.675	0.00216963	0.0178954
ZC3H12D	unknown	1.46207	0.019427	0.0927338
ZC3H12A	ncRNA	-0.150239	0.753913	0.887692
TRMT5	tRNA	0.139696	0.802514	0.914126
TRMT61A	tRNA	0.135106	0.819376	0.922132
PABPN1	mRNA	0.141923	0.791546	0.907772
LSG1	rRNA	-0.0164599	0.946787	0.978651
GNL1	rRNA	0.530267	0.190212	0.426647
RBM33	mRNA	-0.206868	0.467641	0.705253
RPP25	ncRNA	-0.168292	0.721511	0.869333
RPP25L	ncRNA	0.0933955	0.840377	0.93125
RPP38	ncRNA	0.059557	0.839511	0.931045
GARS	tRNA	0.67444	0.0125494	0.0674267
DRG2	mRNA	0.212425	0.618371	0.810452
TRMU	tRNA	2.17605	6.2e-06	0.000132
GNL2	rRNA	0.846774	0.0242849	0.108956
CPSF2	mRNA	0.589428	0.102477	0.286053
CD3EAP	rRNA	1.40774	0.0177026	0.0867497
HDLBP	mRNA	0.7247	0.0113245	0.0628644
RDM1	unknown	0.276112	0.742982	0.88174
BYSL	rRNA	0.342694	0.52407	0.749517
GEMIN8	snRNA	0.0534921	0.890126	0.955077
XPO5	ncRNA	0.479088	0.213084	0.455295
ZNF622	unknown	0.879139	0.0177784	0.0870334
DZIP1	mRNA	0.355069	0.618829	0.810585
DZIP1L	mRNA	-0.740104	0.346551	0.599452
GSPT1	mRNA	0.109717	0.803385	0.914442
HBS1L	mRNA	0.284052	0.245908	0.496257
GSPT2	mRNA	-0.335704	0.414617	0.660831
EIF2D	tRNA	-0.0611574	0.839977	0.931045
METTL1	tRNA	0.149239	0.674729	0.842679
RNASEH1	diverse	0.826696	0.0154366	0.0783552
ZNHIT6	snoRNA	-0.254129	0.455598	0.695127
DARS2	tRNA	0.582863	0.0347688	0.140143
SNRPD2	snRNA	0.384616	0.322379	0.577221
DICER1	ncRNA	0.124563	0.742945	0.88174
DYNLL1	mRNA	0.709938	0.0802138	0.244974
ZNF638	mRNA	-0.367531	0.480762	0.715946
SAMD4B	mRNA	-0.410503	0.184725	0.417955
SAMD4A	mRNA	-3.01511	1.53e-07	5.23e-06
RTF1	mRNA	0.292418	0.133054	0.33976
CNOT4	mRNA	-0.54609	0.0685875	0.221232
TARBP2	mRNA	0.620848	0.317295	0.572608
PRKRA	ncRNA	0.320411	0.342162	0.595703
GLE1	mRNA	0.352929	0.258582	0.511149
EXOSC2	diverse	0.53181	0.107177	0.294169
SSU72	mRNA	0.148828	0.604345	0.802635
GTPBP10	unknown	-0.690328	0.0667219	0.217485
RPL10A	ribosome	-0.0348191	0.908197	0.962294
HENMT1	ncRNA	0.903208	0.00500377	0.0341407
THOC2	mRNA	-0.0118022	0.967897	0.989235
ENDOG	diverse	0.984246	0.295904	0.55232
EXOG	diverse	0.459243	0.121104	0.319337
ASH1L	ncRNA	-0.755686	0.00204244	0.017081
TRMT10C	ncRNA	-0.0120885	0.975748	0.991532
TRMT10A	tRNA	1.42777	0.000284	0.00349659
TRMT10B	tRNA	-0.579599	0.128472	0.331809
MRPL33	ribosome	1.32207	0.000445	0.00513476
SSB	tRNA	0.0951989	0.787967	0.905955
LARP7	ncRNA	0.0778321	0.775653	0.899278
MRPL24	ribosome	0.349949	0.463783	0.701956
RNASEK	diverse	0.0693432	0.931865	0.972595
PELO	mRNA	0.614896	0.429613	0.672847
QARS	tRNA	0.270633	0.417638	0.663406
IPO4	mRNA	0.285074	0.647553	0.827616
CAPRIN1	mRNA	0.195426	0.431689	0.674419
CAPRIN2	mRNA	-0.648562	0.133964	0.341295
PARN	mRNA	0.231921	0.529941	0.753401
TIAL1	mRNA	-0.030862	0.908668	0.962477
TIA1	mRNA	0.677787	0.00697985	0.0438757
CDC40	mRNA	0.245761	0.473107	0.710032
ZNF598	mRNA	0.452302	0.4725	0.709483
RCL1	rRNA	-0.150069	0.610826	0.806453
RTCA	tRNA	0.213639	0.408486	0.655925
MRPL38	ribosome	-0.578769	0.446011	0.687004
ADAT2	tRNA	0.206614	0.496475	0.728427
BOP1	rRNA	1.40933	0.0067952	0.0429981
U2SURP	snRNA	0.08631	0.684794	0.84829
DUS3L	tRNA	0.407159	0.42803	0.671701
CSTF3	mRNA	0.0113556	0.981165	0.993796
SRSF11	mRNA	0.333019	0.275323	0.530447
SREK1	mRNA	-0.200235	0.496381	0.728363
POLR1E	rRNA	-0.289044	0.282826	0.539453
EXOSC7	diverse	0.0768485	0.80458	0.914842
EXOSC8	diverse	0.46562	0.221949	0.467627
EXOSC9	diverse	0.666898	0.0168922	0.0836762
MRPL12	ribosome	1.13254	0.120639	0.318631
RPS28	ribosome	0.445875	0.42642	0.670197
TEFM	mRNA	0.0738341	0.879398	0.950427
RPL12	ribosome	-0.0402112	0.896529	0.957
ZC3H3	mRNA	0.911085	0.0792842	0.243485
EIF6	mRNA	0.920161	0.0211728	0.0987342
NELFE	mRNA	0.630068	0.0123411	0.0667513
EIF2B3	mRNA	0.891343	0.0441493	0.164215
APOBEC2	mRNA	-0.791247	0.158294	0.378321
APOBEC3F	mRNA	-0.417589	0.219291	0.464122
APOBEC3G	mRNA	0.243549	0.466686	0.704454
ZC3H7A	unknown	-0.702764	0.0276651	0.119783
ZC3H7B	unknown	0.552139	0.267188	0.521177
NOP9	rRNA	0.12849	0.650818	0.829434
PQBP1	mRNA	-0.155763	0.783885	0.903437
PATL2	mRNA	-0.0203261	0.975185	0.991371
PATL1	mRNA	0.3894	0.0713404	0.227354
EDC3	mRNA	-0.322414	0.311928	0.566968
WBP4	mRNA	-0.191437	0.579617	0.787313
GLTSCR2	rRNA	-0.746888	0.181849	0.413732
RPS18	ribosome	-0.116499	0.705394	0.860514
ASCC1	unknown	0.251106	0.527788	0.752275
EIF5A	mRNA	0.962736	0.03256	0.134252
EIF5A2	mRNA	-1.00784	0.0669651	0.217906
EIF5AL1	mRNA	0.720854	0.298417	0.554673
MRPL47	ribosome	0.818092	0.00496144	0.0339781
INTS1	snRNA	0.831045	0.168164	0.393802
RPLP1	ribosome	0.373534	0.500976	0.732241
MRPS11	ribosome	0.416461	0.419542	0.664808
WDR43	rRNA	0.294068	0.348206	0.601127
TRMT112	tRNA	0.506101	0.0874406	0.259252
PPP1R8	diverse	0.0105258	0.975474	0.991461
MTHFSD	mRNA	0.437072	0.411855	0.658996
SON	mRNA	0.0518821	0.797346	0.911351
SPATS2L	mRNA	0.190525	0.593455	0.796175
SPATS2	mRNA	0.119979	0.704967	0.860391
MAEL	ncRNA	3.9832	2.71e-05	0.000481
RRP1B	rRNA	0.0793601	0.670421	0.840196
RRP1	rRNA	0.902183	0.0443879	0.164753
ZC3HAV1	ncRNA	0.158745	0.51176	0.740227
PARP12	unknown	-0.639858	0.0548888	0.190313
TIPARP	unknown	0.152769	0.676339	0.843337
MRPS17	ribosome	-0.0875562	0.891367	0.955345
U2AF2	mRNA	0.772249	0.0574518	0.19606
UHMK1	mRNA	0.0908756	0.731199	0.874724
NUP153	diverse	0.209921	0.52989	0.753401
CSDE1	mRNA	0.00471433	0.981945	0.994073
POLR2L	mRNA	0.925465	0.114006	0.307248
NKRF	unknown	0.204004	0.577139	0.785318
MRPL48	ribosome	0.277427	0.360812	0.612612
XRCC6	mRNA	0.628194	0.036318	0.144092
SUPT5H	mRNA	0.20587	0.632435	0.818771
TSR3	rRNA	0.848119	0.14303	0.356397
XRN2	diverse	0.300881	0.0964889	0.275972
RSRC1	mRNA	0.485736	0.0137364	0.0721073
POLR2J	mRNA	0.763658	0.153289	0.370618
POLR2J3	mRNA	0.487941	0.356041	0.608255
SAFB2	mRNA	0.370529	0.171308	0.39863
SAFB	mRNA	0.471646	0.0408277	0.155502
SLTM	mRNA	0.173629	0.540875	0.761447
BRIX1	rRNA	0.142432	0.641542	0.823912
POLR2I	mRNA	1.05622	0.0825711	0.249765
PWP2	snoRNA	0.611068	0.54839	0.767067
ELAC2	tRNA	0.498919	0.152875	0.369872
ZCCHC14	unknown	-0.713231	0.0265931	0.116364
ZCCHC2	unknown	-0.28469	0.277087	0.532589
LARS	tRNA	0.259442	0.254039	0.50639
MRPL28	ribosome	0.659007	0.328465	0.583404
CNOT1	mRNA	0.544982	0.103507	0.288105
DDX18	rRNA	0.103006	0.700781	0.857976
TSEN15	tRNA	0.320159	0.290432	0.54672
USP10	mRNA	0.404884	0.169307	0.39542
SMNDC1	mRNA	-0.260143	0.219442	0.464318
THUMPD2	tRNA	-0.184516	0.61791	0.810219
THUMPD3	tRNA	0.157153	0.470095	0.707584
SND1	mRNA	0.976396	0.00192037	0.0162543
LSM4	snRNA	0.904419	0.0007	0.00735539
EIF3M	mRNA	-0.0576707	0.794953	0.910144
MRPL34	ribosome	0.468718	0.421485	0.666218
SRP72	ncRNA	0.62085	0.00933933	0.0546216
SUGP1	mRNA	0.780545	0.120943	0.319031
SUGP2	mRNA	0.515514	0.0141546	0.0737309
RPS3	ribosome	-0.105788	0.737357	0.878589
RPS27A	ribosome	-0.227594	0.405384	0.652672
CCAR2	mRNA	0.241306	0.522491	0.748176
CCAR1	mRNA	0.577565	0.063839	0.211002
DDX49	rRNA	0.827802	0.121119	0.319337
MRPL4	ribosome	1.44257	0.00686152	0.0433133
SFSWAP	mRNA	0.224538	0.422603	0.66702
MRPS12	ribosome	1.93293	0.00437822	0.0309377
EIF1	mRNA	-0.0894359	0.83301	0.928179
EIF1B	mRNA	-0.607026	0.0677385	0.219675
CLP1	mRNA	1.46419	7.78e-05	0.00117393
ZMAT5	snRNA	-0.14902	0.808408	0.917284
SF3B3	mRNA	0.469509	0.189511	0.42562
PLD6	ncRNA	0.305776	0.678927	0.844459
QTRTD1	tRNA	0.336553	0.243892	0.493612
QTRT1	tRNA	0.608943	0.284758	0.54127
PIH1D1	snoRNA	0.151784	0.748222	0.885059
SWT1	mRNA	-1.56095	0.000434	0.00502323
EXOSC4	diverse	-0.0237126	0.971185	0.990035
EXOSC6	diverse	-0.213386	0.504357	0.73522
INTS8	snRNA	-0.254767	0.408418	0.655873
EXOSC10	diverse	0.609019	0.0452944	0.166938
CASC3	mRNA	0.0900908	0.5905	0.794544
GTF3A	rRNA	0.872061	0.00162056	0.0142268
MRPL54	ribosome	1.12022	0.0538652	0.18813
GTPBP3	tRNA	0.614455	0.1642	0.387716
UBA1	mRNA	0.898622	0.00982416	0.0565748
LSM12	mRNA	0.858322	0.0906238	0.265083
HINT3	tRNA	-0.979482	0.000967	0.00947624
CCDC59	unknown	-0.143422	0.65988	0.834201
POLDIP3	mRNA	0.0916277	0.76228	0.89294
RPL32	ribosome	-0.231911	0.267643	0.521727
EMG1	rRNA	-0.285469	0.508441	0.737708
C17orf85	unknown	0.584422	0.0392874	0.151802
N4BP1	unknown	-0.261882	0.325264	0.580452
NYNRIN	unknown	-1.47325	0.000187775	0.00244714
KHNYN	mRNA	-0.446734	0.151511	0.367927
NOP2	rRNA	1.29419	0.00610083	0.0397909
NSUN4	rRNA	-0.540187	0.176151	0.405366
NSUN3	unknown	-0.263873	0.258933	0.511536
NSUN6	unknown	-0.776232	0.0267881	0.116877
PAN2	mRNA	0.619136	0.00619258	0.0402595
ZCCHC9	unknown	0.228331	0.508356	0.737708
RRP9	snoRNA	0.662741	0.20086	0.440325
TNRC6A	mRNA	-0.451677	0.184974	0.418472
TNRC6B	mRNA	-0.452719	0.0312248	0.130511
TNRC6C	mRNA	-0.507466	0.0548772	0.190304
RP9	snRNA	0.258522	0.430693	0.673519
MRPL15	ribosome	0.463054	0.182916	0.415113
NGDN	mRNA	0.0357621	0.907908	0.962228
LSM10	snRNA	0.799346	0.02898	0.123742
PUS1	tRNA	1.12199	0.0436422	0.162906
MAK16	rRNA	0.233493	0.572199	0.781281
RPS13	ribosome	0.0457623	0.813002	0.919392
SNRNP200	snRNA	0.403432	0.182416	0.414292
PRDX1	mRNA	-1.37571	2.19e-08	9.25e-07
TSN	tRNA	0.347589	0.171858	0.399474
NUFIP2	mRNA	-0.207609	0.485142	0.719662
RBM19	rRNA	0.451451	0.265236	0.51901
TDRKH	ncRNA	-1.13704	0.00135915	0.0123659
NOP58	snoRNA	0.871192	0.00910319	0.0535086
RBM6	mRNA	0.161242	0.700596	0.857976
RBM10	mRNA	0.646841	0.157673	0.377437
RBM5	mRNA	-0.544187	0.0188714	0.090854
RBM44	mRNA	-0.318802	0.648821	0.827992
OASL	ncRNA	0.989882	0.220181	0.465207
OAS1	ncRNA	-0.67661	0.0572876	0.19558
OAS2	ncRNA	-0.628639	0.00928196	0.054392
OAS3	ncRNA	-1.3474	0.060117	0.202556
SF3A3	snRNA	0.494314	0.0833057	0.251269
NOC3L	rRNA	-0.257568	0.623026	0.813508
MYEF2	mRNA	-1.33708	0.00013	0.00180616
HNRNPM	mRNA	0.603925	0.0125789	0.0675504
C11orf68	unknown	-1.11283	0.0270339	0.117657
MRPL10	ribosome	-0.356339	0.26535	0.519135
CALR	mRNA	2.26257	2.19e-11	1.84e-09
CANX	unknown	0.798686	0.000526	0.0058975
RPP14	ncRNA	-0.165077	0.640631	0.823625
RPS8	ribosome	0.057623	0.896783	0.957005
PDCD7	snRNA	-0.363666	0.127967	0.33083
RPS19BP1	unknown	0.0322682	0.945401	0.978418
TRMT6	tRNA	0.451403	0.110314	0.300325
RPL4	ribosome	0.227855	0.506243	0.736343
PRPF3	snRNA	0.0246139	0.924742	0.970092
RARS	tRNA	0.616075	0.240354	0.488943
RARS2	tRNA	-0.254058	0.432028	0.674605
APOBEC4	mRNA	-0.655903	0.49496	0.727288
ZCCHC24	unknown	1.94845	0.00282564	0.02184
RPS21	ribosome	0.410661	0.204305	0.444527
DDX24	rRNA	0.039694	0.923987	0.969974
RTCB	tRNA	0.0398689	0.888468	0.954269
MBNL2	mRNA	-0.810944	0.000197	0.00255177
MBNL3	mRNA	0.717554	0.00498741	0.0340512
MBNL1	mRNA	-0.100868	0.62737	0.815579
ALYREF	mRNA	1.31154	0.00118848	0.0111363
PUS7	rRNA	0.842735	0.055927	0.192699
PUS7L	rRNA	0.151035	0.521668	0.747507
MRPS24	ribosome	0.645647	0.384991	0.635291
RBBP6	mRNA	0.00687264	0.978749	0.992702
RPL19	ribosome	0.368543	0.369313	0.621129
NOL3	mRNA	-0.604729	0.454498	0.694161
RPS27	ribosome	-0.326943	0.232512	0.479918
RPS27L	ribosome	0.0855282	0.739	0.879502
PTRF	rRNA	-4.48888	8.29e-11	6.2e-09
MRPS18A	ribosome	-0.373671	0.315771	0.570594
SLBP	mRNA	0.898336	0.0038571	0.028009
EARS2	tRNA	0.871659	0.027127	0.11794
SMAD1	ncRNA	-0.193591	0.608183	0.805187
SMAD2	ncRNA	-0.0754318	0.746248	0.883848
SMAD5	ncRNA	-0.0381699	0.90815	0.962294
SMAD9	ncRNA	-1.16265	0.163039	0.3858
SMAD3	ncRNA	-0.533711	0.208408	0.449768
SMAD4	ncRNA	-0.748233	0.000642	0.00685772
SMAD7	ncRNA	2.25283	0.00331088	0.0247703
SMAD6	ncRNA	0.0468217	0.960157	0.985609
PRPF39	snRNA	0.29827	0.264994	0.518776
SRP68	ncRNA	-0.0354052	0.935941	0.97448
ADARB2	mRNA	-2.53073	0.00588046	0.0386558
ADAT1	tRNA	0.637943	0.0402647	0.154386
ADARB1	mRNA	0.324134	0.422031	0.666518
ADAR	mRNA	0.286629	0.164904	0.38881
CLK3	mRNA	-0.822548	0.026828	0.116962
CLK4	mRNA	-0.972733	4.97e-05	0.000803
PRPF4B	snRNA	0.175937	0.451718	0.691467
CLK1	mRNA	-0.518183	0.332238	0.586889
CLK2	mRNA	0.354175	0.327294	0.582348
LSM3	snRNA	0.843592	0.000913	0.00908831
FAM46A	unknown	1.19093	0.00300723	0.0229647
CRYZ	mRNA	-0.2926	0.553075	0.769776
KIN	snRNA	-0.727565	0.00295541	0.0226513
RPS2	ribosome	0.20413	0.628676	0.816218
DUS4L	tRNA	0.15845	0.640403	0.823554
EIF4A1	mRNA	-0.544411	0.159949	0.380679
EIF4A2	mRNA	-1.43741	1.3e-07	4.51e-06
EIF4A3	mRNA	1.52102	0.000707	0.00741058
IGF2BP2	mRNA	-0.135474	0.70903	0.862098
IGF2BP3	mRNA	-0.805908	0.102059	0.285305
UBAP2	mRNA	0.166145	0.385969	0.635955
UBAP2L	mRNA	0.447529	0.0917269	0.267101
SNRPE	snRNA	0.330824	0.258305	0.510959
EIF2B5	mRNA	0.264338	0.280835	0.53693
CRNKL1	mRNA	-0.311963	0.166338	0.39094
POLRMT	mRNA	1.06263	0.0577927	0.196681
METTL10	tRNA	-0.133555	0.741846	0.881238
MRPL41	ribosome	0.5179	0.380072	0.630653
MRPS7	ribosome	0.799058	0.010641	0.0600446
NSUN5	rRNA	1.21708	0.00155576	0.0137867
NSUN7	rRNA	-1.63971	0.000123	0.00173613
MTG1	rRNA	0.502938	0.3387	0.592723
MRPS28	ribosome	0.790994	0.0255726	0.113012
TDRD10	unknown	-1.0393	0.303139	0.558195
RPUSD1	tRNA	0.90294	0.108782	0.297482
NHP2	snoRNA	0.377998	0.570724	0.780533
XAB2	mRNA	0.115451	0.864058	0.942472
FAU	ribosome	0.293624	0.644987	0.826213
RRP36	rRNA	0.957042	0.00241135	0.0193719
GRWD1	rRNA	0.842916	0.027898	0.120386
ENDOV	tRNA	-0.551115	0.209469	0.450872
MRRF	ribosome	0.88383	0.00246183	0.0196947
MTFMT	tRNA	-0.205075	0.609493	0.805703
C12orf65	mRNA	-0.675099	0.16069	0.381745
MRTO4	mRNA	1.07552	0.0369107	0.145592
RBM26	mRNA	0.00793281	0.978325	0.992479
RBM27	mRNA	-0.0950559	0.756434	0.888784
DIS3	diverse	0.274151	0.25569	0.508187
DIS3L	diverse	0.669617	0.0419408	0.158441
DIS3L2	diverse	-0.332474	0.294445	0.550549
C1QBP	mRNA	1.13536	2.48e-05	0.000447
SUB1	mRNA	0.162695	0.717743	0.867319
MRPS33	ribosome	0.469341	0.0968735	0.276661
PRPF6	snRNA	-0.35327	0.410514	0.657594
SMG8	mRNA	0.325486	0.289635	0.546066
PSTK	tRNA	-0.564513	0.14882	0.364552
GAPDH	mRNA	1.05899	0.0287101	0.122877
TNPO3	mRNA	0.423748	0.06588	0.215712
IPO13	mRNA	0.494347	0.26362	0.517051
MOV10	mRNA	0.24915	0.436107	0.678245
PARP1	mRNA	0.367805	0.094767	0.272684
MRPS35	ribosome	0.333801	0.308852	0.564402
GPKOW	unknown	0.5235	0.288193	0.544745
SETD1A	ncRNA	0.731636	0.056935	0.194865
SETD1B	ncRNA	0.175959	0.642747	0.824449
SF3A2	snRNA	-0.247608	0.661307	0.835101
AFF1	mRNA	0.00219989	0.99294	0.997784
AFF3	mRNA	1.47116	5.37e-09	2.6e-07
AFF4	mRNA	-0.412965	0.0831217	0.250894
AFF2	mRNA	4.39444	8.2e-09	3.84e-07
PARK7	mRNA	0.669498	0.0407201	0.155441
TRNAU1AP	tRNA	0.736876	0.119853	0.3171
SRBD1	unknown	-0.26247	0.475445	0.711677
EIF3D	mRNA	-0.395481	0.156041	0.374978
NOP10	snoRNA	0.81278	0.0401868	0.154281
WARS	tRNA	2.00931	2.25e-13	2.67e-11
MATR3	mRNA	-0.0158662	0.930879	0.97206
SNRPD1	snRNA	0.599116	0.0435919	0.162776
SNRPC	snRNA	0.675696	0.0437766	0.163292
FXR1	mRNA	-0.113924	0.514969	0.74272
FXR2	mRNA	0.0653818	0.910706	0.963737
FMR1	mRNA	-0.551698	0.0112959	0.0628208
MEPCE	ncRNA	-0.0476338	0.900533	0.958575
KAT8	ncRNA	0.0174089	0.966293	0.988697
CIRBP	mRNA	-0.347956	0.481371	0.716329
RBM3	mRNA	0.472493	0.137697	0.347476
CNOT7	mRNA	-0.0921953	0.708599	0.861822
CNOT8	mRNA	0.687632	0.0168092	0.0834424
RBM47	mRNA	3.36762	2.38e-19	6.33e-17
HNRNPR	mRNA	0.549332	0.0124697	0.0672444
SYNCRIP	mRNA	0.784847	0.007956	0.0483063
ABCE1	ncRNA	0.346432	0.3576	0.609728
GPATCH4	unknown	0.512181	0.372759	0.624575
PAIP1	mRNA	-0.0914641	0.723937	0.870697
GNL3	rRNA	0.719971	0.064587	0.21273
GNL3L	rRNA	0.19921	0.502402	0.73336
FAM120A	mRNA	1.02017	0.00026	0.00324475
FAM120B	unknown	0.1316	0.775307	0.899125
FAM120C	unknown	-0.040544	0.900769	0.958727
KHDC1	mRNA	0.156457	0.730349	0.874105
RPL10	ribosome	0.181008	0.636044	0.820911
EIF2S1	tRNA	0.522536	0.0548774	0.190304
MRPL20	ribosome	1.09596	0.0027927	0.0216331
EPRS	tRNA	0.274655	0.402046	0.649856
DHX58	ncRNA	0.429692	0.496319	0.728322
DDX58	ncRNA	-1.29027	0.00182004	0.0155999
IFIH1	ncRNA	-0.751336	0.0754506	0.235816
CDK5RAP1	tRNA	0.124171	0.673829	0.842135
HABP4	mRNA	-2.10705	5.92e-05	0.000931
SERBP1	mRNA	0.62944	0.0173863	0.0854389
METTL5	unknown	0.346094	0.241052	0.489656
ZCCHC7	diverse	-0.42728	0.284498	0.540992
WDR36	rRNA	0.283643	0.479922	0.715353
CCDC86	unknown	0.863817	0.045157	0.166672
C2orf15	rRNA	-1.15403	0.144808	0.358827
MRPL30	ribosome	0.191528	0.561989	0.775554
RPS26	ribosome	0.604243	0.0848957	0.254248
BARD1	ncRNA	0.440057	0.0873754	0.25919
XPO4	mRNA	0.39941	0.208075	0.449347
RUVBL1	mRNA	0.69515	0.00850532	0.050787
IMP4	snoRNA	0.528556	0.0231189	0.10501
DDX52	rRNA	0.662689	0.163006	0.385764
THOC1	mRNA	0.234829	0.325427	0.580504
TRPT1	tRNA	0.561467	0.17323	0.401679
NHP2L1	snRNA	0.517598	0.101567	0.284609
EIF2B2	mRNA	-0.11153	0.676669	0.843597
RNF113A	snRNA	0.561078	0.121149	0.319375
INTS10	snRNA	0.65393	0.00419777	0.0299547
RPS29	ribosome	0.0659247	0.836935	0.92979
NOP16	rRNA	0.686717	0.11741	0.312934
U2AF1	mRNA	-0.33204	0.550028	0.76776
U2AF1L4	mRNA	0.396523	0.434492	0.676969
RANBP6	mRNA	-0.766425	0.00675783	0.0428002
IPO5	mRNA	0.655088	0.00241038	0.0193716
THOC7	mRNA	-0.0898401	0.784438	0.903777
DNMT3B	diverse	0.30658	0.363086	0.614808
GFM1	mRNA	0.0221974	0.9441	0.978087
PLRG1	mRNA	-0.284952	0.31305	0.568133
REXO1	rRNA	1.61883	0.0388057	0.150606
ZC3HAV1L	unknown	-0.503877	0.165667	0.389822
LSM14A	mRNA	0.136703	0.706776	0.860869
LSM14B	mRNA	0.917569	0.0256495	0.11325
MRPS22	ribosome	0.543137	0.0383047	0.149168
EEF1B2	tRNA	-0.118272	0.544948	0.763993
EEF1D	tRNA	0.128362	0.885594	0.952908
SIDT1	ncRNA	0.242224	0.50587	0.736292
SIDT2	ncRNA	-0.423992	0.294733	0.551016
TRMT44	tRNA	-0.174841	0.537626	0.759291
GPATCH8	unknown	0.000791	0.9975	0.99926
WDR4	tRNA	1.53873	0.000235	0.00298101
SLIRP	ncRNA	0.315725	0.349033	0.60201
ATXN1	mRNA	-1.71603	6.62e-11	5.1e-09
ATXN1L	mRNA	-0.48019	0.119578	0.316681
YTHDF1	mRNA	0.252624	0.345161	0.598329
YTHDF2	mRNA	0.327219	0.231578	0.478833
YTHDF3	mRNA	-0.377876	0.0570472	0.195111
LRPPRC	mRNA	0.324331	0.111736	0.303196
TFIP11	mRNA	-0.317097	0.214162	0.456716
ILF2	mRNA	0.726233	0.0395969	0.152659
STRBP	mRNA	0.373217	0.274967	0.529907
ILF3	mRNA	0.825309	0.0131967	0.0699913
TCERG1	mRNA	0.519796	0.0389957	0.151026
NXF1	mRNA	0.177938	0.594782	0.797243
NXF3	mRNA	3.2191	0.000808	0.00825234
ZRSR2	mRNA	0.0515987	0.906609	0.961727
MRPL35	ribosome	0.743343	0.213131	0.455334
RRS1	rRNA	-0.145637	0.800732	0.912986
PRKDC	mRNA	1.04756	1.74e-05	0.000328
NOC2L	rRNA	0.956199	0.0804534	0.245307
MTIF3	mRNA	0.700546	0.0207793	0.0974541
NOL11	rRNA	0.11565	0.668989	0.839494
EXOSC3	diverse	0.253933	0.497654	0.729263
PNPT1	diverse	0.32969	0.235088	0.483478
TSNAX	tRNA	0.568009	0.0822751	0.249162
RIOK1	rRNA	0.245686	0.501675	0.732804
RIOK3	rRNA	0.0971551	0.784324	0.903753
PIWIL2	ncRNA	-0.910094	0.358896	0.610786
PIWIL4	ncRNA	2.22384	1.85e-05	0.000345
PEG10	unknown	-0.53143	0.500536	0.731901
POP7	ncRNA	1.37869	0.00198978	0.016746
FASTKD3	mRNA	0.265244	0.625249	0.814587
TBRG4	mRNA	0.743584	0.00253389	0.0202017
FASTK	mRNA	0.118981	0.86033	0.941197
TRMT13	tRNA	0.0393087	0.888766	0.954365
IREB2	mRNA	0.363935	0.193942	0.432014
ACO1	mRNA	-0.32949	0.264975	0.518776
ZCCHC3	unknown	-0.262431	0.346073	0.599119
SNUPN	snRNA	0.577033	0.095387	0.274028
PTRHD1	tRNA	1.04005	0.0130998	0.0696533
HARS	tRNA	0.256085	0.185982	0.420079
HARS2	tRNA	-0.100381	0.714174	0.865031
HNRNPK	mRNA	0.418	0.118898	0.315579
PCBP1	mRNA	0.426897	0.18841	0.423691
PCBP2	mRNA	-0.0536216	0.898456	0.957767
PCBP3	mRNA	0.53155	0.429375	0.672705
PCBP4	mRNA	-1.49821	0.104111	0.289269
AQR	mRNA	0.388683	0.214903	0.457694
ICT1	tRNA	1.33307	2.18e-06	5.45e-05
UNK	unknown	0.023042	0.946188	0.978535
UNKL	unknown	-1.03648	0.145685	0.359911
CEBPZ	rRNA	0.127988	0.751876	0.887334
MRPS9	ribosome	0.701185	0.0907918	0.265389
THG1L	tRNA	0.207939	0.285099	0.541534
CNBP	mRNA	-0.312401	0.141283	0.35373
SRRT	ncRNA	0.947974	0.0188148	0.090677
CD2BP2	snRNA	0.334845	0.344174	0.59729
SNRPG	snRNA	0.136295	0.724302	0.870904
APTX	diverse	0.143662	0.615886	0.809013
RPL17	ribosome	-1.14737	0.0383074	0.149168
BMS1	rRNA	0.570227	0.0821446	0.24891
SARS	tRNA	0.591637	0.0200032	0.0948165
SARS2	tRNA	1.17984	0.121259	0.319625
PAIP2	mRNA	-0.0429006	0.890156	0.955077
PAIP2B	mRNA	-1.62046	0.000761	0.00785098
GEMIN4	snRNA	0.826103	0.101661	0.284645
PNRC2	mRNA	-0.857039	0.0170374	0.084196
FASTKD2	mRNA	-0.275915	0.502139	0.733278
GEMIN6	snRNA	0.280424	0.527244	0.751872
DDX20	snRNA	-0.00100166	0.997385	0.999193
DDX39A	mRNA	1.70437	0.00197731	0.0166557
DDX39B	mRNA	0.353774	0.685037	0.848541
DHX37	snoRNA	0.297069	0.566401	0.778167
ZNF346	unknown	-0.132587	0.613262	0.807603
MRPL50	ribosome	-0.91596	0.10451	0.289944
RNASE1	diverse	1.93924	0.0487987	0.175857
RNASE2	diverse	8.12642	3.82e-32	4.02e-29
RNASE3	diverse	9.16676	2.39e-33	3.13e-30
RNASE4	diverse	0.495593	0.593382	0.796128
RNASE6	diverse	7.36444	2.27e-26	1.19e-23
ANG	diverse	0.366605	0.579204	0.787058
DYNC1H1	mRNA	0.0580205	0.854417	0.939265
FTSJ3	rRNA	0.83872	0.0538179	0.187996
SF3B2	mRNA	0.582628	0.0562149	0.19341
CTU2	tRNA	1.66125	0.0833244	0.251289
XPOT	tRNA	0.439991	0.201731	0.441554
RBMXL1	mRNA	-0.902088	0.00160448	0.0141092
RBMX	mRNA	0.197746	0.428554	0.672067
PPP1R10	unknown	0.202018	0.734148	0.876754
PRR3	unknown	1.09791	0.0355364	0.142101
DKC1	snoRNA	0.447135	0.21821	0.46258
MRPL17	ribosome	0.555312	0.276183	0.531568
TRA2A	mRNA	-0.160018	0.630333	0.817763
TRA2B	mRNA	0.256126	0.483369	0.718144
RPL26L1	ribosome	1.41656	2.68e-05	0.000476
RPL26	ribosome	-0.203446	0.611687	0.806935
AUH	mRNA	-0.761398	0.00848325	0.050716
EIF3C	mRNA	0.231039	0.679641	0.844897
EIF3CL	mRNA	0.621063	0.330177	0.584777
SCAF8	mRNA	-0.42257	0.0771139	0.239469
SCAF4	mRNA	0.526193	0.0214619	0.099662
EEF2K	mRNA	0.280803	0.284835	0.54127
RPL6	ribosome	0.139102	0.65828	0.833138
MRPL11	ribosome	0.842122	0.00324658	0.024376
G3BP1	mRNA	0.129534	0.666003	0.837858
G3BP2	mRNA	0.238591	0.348298	0.60122
MRPS26	ribosome	1.11908	0.0185634	0.0896507
SF3B5	mRNA	0.981902	0.107713	0.295254
DHX34	mRNA	0.721512	0.113961	0.307171
UTP23	snoRNA	-0.0487085	0.86568	0.943219
SNRNP48	snRNA	0.380679	0.208111	0.449377
PRPF38B	snRNA	0.322127	0.467609	0.705253
HEXIM1	ncRNA	0.385615	0.433131	0.675567
HEXIM2	ncRNA	0.218549	0.793009	0.908867
SRRM2	mRNA	0.583415	0.028268	0.121492
DHX40	mRNA	-0.0967501	0.700362	0.857963
DHX38	mRNA	0.333436	0.176134	0.405366
TRMT61B	tRNA	-0.175337	0.722669	0.869854
POP4	ncRNA	0.82514	0.00514978	0.034944
LARP6	mRNA	-2.02407	0.0334415	0.136575
RNPC3	snRNA	-0.33087	0.415643	0.661903
RPL30	ribosome	-0.411678	0.419556	0.664808
RUVBL2	mRNA	1.13231	0.0222628	0.102251
DRG1	mRNA	0.0739437	0.8388	0.930652
TRIM25	mRNA	0.617573	0.0469149	0.171258
RQCD1	mRNA	0.799717	0.0010539	0.0101098
MRPS18C	ribosome	-0.312692	0.421573	0.666218
MRPL45	ribosome	0.0787708	0.871752	0.946576
RPLP2	ribosome	0.228034	0.672353	0.841212
SRP19	ncRNA	0.807335	0.025805	0.113817
RPS24	ribosome	-0.0459655	0.864164	0.942496
NXT2	mRNA	1.99961	1.79e-07	5.96e-06
NXT1	mRNA	0.661621	0.0326063	0.134365
MRPL9	ribosome	0.426961	0.184227	0.417186
RPL27	ribosome	-0.0217999	0.93813	0.974989
RPL24	ribosome	-0.266701	0.31452	0.569459
CNOT10	mRNA	0.121831	0.556332	0.772007
ABT1	mRNA	0.272863	0.458533	0.69782
DDX25	mRNA	0.221555	0.826631	0.92566
DDX19A	mRNA	0.489795	0.0842234	0.253065
DDX19B	mRNA	0.45566	0.0968506	0.276633
MRPS30	ribosome	-0.0568272	0.798768	0.911935
SMG1	mRNA	0.195895	0.429679	0.672847
EXOSC5	diverse	0.0872678	0.89855	0.957767
AIMP2	tRNA	1.26497	0.00872819	0.0518264
BZW2	mRNA	0.0332441	0.891792	0.955536
BZW1	mRNA	0.0996286	0.809125	0.917527
PARS2	tRNA	0.00156842	0.998489	0.999507
INTS12	snRNA	-0.0942318	0.7731	0.897848
EIF3H	mRNA	0.0936045	0.762765	0.89303
SKIV2L	mRNA	0.15956	0.690298	0.852011
RC3H2	mRNA	-0.738643	0.00527511	0.0356104
RC3H1	mRNA	-0.0087092	0.963795	0.987301
ZFP36	mRNA	0.862584	0.0215076	0.0998524
ZFP36L1	mRNA	-1.03679	0.0343866	0.139243
ZFP36L2	mRNA	-0.600069	0.0698879	0.223998
ANKHD1	unknown	-0.105745	0.848795	0.936036
ANKRD17	unknown	-0.049366	0.889472	0.954586
HELZ2	mRNA	-1.61747	0.032566	0.134252
UPF1	mRNA	0.131083	0.790986	0.907491
DROSHA	ncRNA	0.494618	0.149648	0.365358
MRPL37	ribosome	0.822418	0.0155025	0.078552
PUS10	tRNA	-0.275498	0.482874	0.717635
NUDT16	snoRNA	-0.505308	0.379214	0.630063
NUDT16L1	snoRNA	0.375363	0.341848	0.595535
TRMT11	tRNA	-0.00558137	0.991428	0.997598
NUFIP1	snoRNA	-0.308727	0.374545	0.626495
PURA	mRNA	-0.945092	0.00900143	0.0531036
PURB	mRNA	-0.740812	0.00723873	0.0451786
PURG	mRNA	-1.10689	0.267387	0.521372
ZRANB2	mRNA	-0.219148	0.300527	0.556402
THOC5	mRNA	0.319778	0.119837	0.3171
TSEN54	tRNA	0.984092	0.082675	0.249905
SRP9	ncRNA	0.770938	0.00469019	0.0326048
PIN4	rRNA	0.112724	0.732565	0.875501
ZC3H14	mRNA	-0.00518381	0.984372	0.994616
CNOT2	mRNA	-0.208892	0.318392	0.573602
TARBP1	mRNA	0.0570477	0.831995	0.927539
AGO1	ncRNA	0.0239295	0.91703	0.966667
AGO2	ncRNA	0.082857	0.831365	0.927379
AGO3	ncRNA	-0.350096	0.114063	0.307248
AGO4	ncRNA	0.502427	0.0446707	0.165393
LARP4B	mRNA	0.664661	0.000467	0.0053474
LARP4	mRNA	0.213838	0.601687	0.801182
SNW1	mRNA	-0.0793158	0.725743	0.871772
EZH2	ncRNA	1.77387	2.75e-06	6.53e-05
EIF3B	mRNA	0.511147	0.165706	0.38987
RPP30	ncRNA	0.464605	0.0978176	0.278411
ZMAT3	ncRNA	0.896319	0.00753884	0.0464582
PTGES3	ncRNA	0.251568	0.380753	0.631101
KARS	tRNA	0.540791	0.0218016	0.100731
RAN	mRNA	0.845225	0.00167332	0.0145749
SNRPA	snRNA	1.17088	0.0284169	0.121858
SNRPB2	snRNA	0.475384	0.0394431	0.152208
HEATR1	snoRNA	0.283946	0.413545	0.660064
AARSD1	tRNA	0.575028	0.502327	0.733349
CPSF3	mRNA	0.932262	0.0128314	0.0686081
CPSF3L	mRNA	0.760623	0.085724	0.255646
CWC25	mRNA	0.592221	0.116299	0.311277
RPS5	ribosome	0.10201	0.843759	0.933078
POLR2D	mRNA	0.423323	0.17977	0.410804
C9orf114	unknown	0.453742	0.355812	0.608021
MRPL44	ribosome	0.443632	0.279731	0.535695
ETF1	mRNA	0.564102	0.0183449	0.0890326
GAR1	snoRNA	0.577263	0.171204	0.398532
MVP	ncRNA	0.422592	0.49929	0.73059
RPF2	rRNA	0.0732341	0.868162	0.944547
ZC3H18	unknown	0.951174	0.00833621	0.0500077
INTS5	snRNA	0.480411	0.416247	0.662361
INTS3	snRNA	0.131395	0.734662	0.877006
LSM6	snRNA	-0.0234371	0.926135	0.970458
SNRPF	snRNA	0.415801	0.242091	0.49096
TUT1	snRNA	0.259185	0.70586	0.860583
MTPAP	mRNA	-0.0417015	0.842836	0.932647
EIF2AK1	mRNA	0.531704	0.0374252	0.147069
EIF2AK2	ncRNA	-0.531042	0.0728248	0.23079
EIF2AK3	mRNA	0.250763	0.467117	0.704869
EIF2AK4	tRNA	0.432858	0.111919	0.303537
MRPL22	ribosome	0.489402	0.125924	0.328134
PES1	rRNA	0.63812	0.0230124	0.104694
LSM7	snRNA	0.0130068	0.984711	0.994702
PAPD4	mRNA	-0.0481626	0.853429	0.938831
ZCCHC11	ncRNA	0.0297641	0.915283	0.966245
ZCCHC6	ncRNA	0.00498182	0.984083	0.994593
KHDRBS1	mRNA	0.254362	0.406429	0.653771
KHDRBS2	mRNA	-0.970809	0.0770937	0.239442
KHDRBS3	mRNA	-1.09008	0.0540331	0.188434
QKI	mRNA	0.435486	0.115252	0.3095
SF1	mRNA	-0.0770031	0.830292	0.927147
LRRC47	unknown	0.104087	0.668291	0.839016
ISY1	mRNA	0.271072	0.483624	0.718324
SRRM1	mRNA	0.700609	0.00407996	0.029318
IPO9	mRNA	0.314232	0.333604	0.587702
MTRF1	mRNA	-0.174778	0.495123	0.727289
MTRF1L	mRNA	-0.0228628	0.947969	0.97915
WIBG	mRNA	0.886998	0.00379861	0.0277088
PPAN	mRNA	-0.220848	0.786168	0.904703
FUBP3	mRNA	0.29439	0.442925	0.684339
FUBP1	mRNA	0.298879	0.125326	0.327023
KHSRP	mRNA	1.01905	0.00100707	0.00974013
CHTOP	mRNA	-0.0615428	0.782895	0.902941
PTCD2	mRNA	0.0193473	0.960074	0.985609
POLR2A	mRNA	0.932949	0.00155599	0.0137867
MRPL43	ribosome	0.345815	0.283079	0.539453
DDX55	rRNA	0.545187	0.0868032	0.257966
RPS15	ribosome	0.0864676	0.883336	0.952233
CPSF4	mRNA	0.707334	0.115369	0.309735
CPSF4L	mRNA	0.954246	0.29709	0.553326
CSTF2	mRNA	1.30167	0.00487799	0.033544
CSTF2T	mRNA	-0.41144	0.3045	0.559778
RAVER2	mRNA	0.0309139	0.896302	0.957
RAVER1	mRNA	0.622052	0.318912	0.573882
EIF1AX	mRNA	-0.344235	0.268594	0.522561
EIF1AY	mRNA	0.0498731	0.953816	0.982051
DALRD3	tRNA	0.00970958	0.980427	0.993429
NSUN2	tRNA	0.324107	0.367186	0.61884
URB2	rRNA	0.750444	0.00498041	0.0340485
PHAX	snRNA	0.126056	0.694335	0.854166
PPARGC1A	unknown	1.44427	0.147233	0.362357
PPARGC1B	unknown	0.255641	0.615135	0.808594
PPRC1	mRNA	0.569329	0.150738	0.366941
PHF5A	mRNA	-0.0714406	0.877044	0.949689
MCTS1	unknown	0.772799	0.00347892	0.0257608
RRP7A	rRNA	0.50377	0.210603	0.452064
DGCR8	ncRNA	0.311828	0.39995	0.64772
ZC3H13	unknown	-0.0107263	0.980226	0.993371
UPF3A	mRNA	0.244437	0.43264	0.675102
UPF3B	mRNA	0.369906	0.231406	0.478624
RBM38	mRNA	1.85485	0.00494257	0.0338772
THOC3	mRNA	0.587763	0.346814	0.599686
IGHMBP2	tRNA	0.0454617	0.919542	0.967968
PAPD5	diverse	0.107868	0.741241	0.880892
PAPD7	diverse	0.474373	0.182061	0.413889
GFM2	mRNA	0.290669	0.440863	0.682408
PHRF1	mRNA	0.459357	0.520393	0.746494
VARS	tRNA	0.930798	0.0453491	0.16711
VARS2	tRNA	1.2434	0.020265	0.0957118
MRPL1	ribosome	-0.283003	0.457179	0.696577
INTS7	snRNA	0.594375	0.192884	0.430526
ATXN2L	mRNA	0.540362	0.0635131	0.210371
ATXN2	mRNA	-0.157411	0.756274	0.888681
PPIL4	mRNA	-0.740982	0.0854453	0.255158
PPIL3	mRNA	-0.269678	0.34774	0.600569
PPWD1	mRNA	-0.366167	0.198739	0.437917
CWC27	mRNA	0.220923	0.366452	0.618056
PPIH	mRNA	1.138	1.75e-07	5.86e-06
NUTF2	mRNA	0.774035	0.0824486	0.249444
MRPL18	ribosome	0.698074	0.141852	0.354686
LSM11	snRNA	-0.849496	0.153383	0.37073
AARS2	tRNA	0.411726	0.308038	0.563695
AARS	tRNA	0.257868	0.439662	0.681554
MIF4GD	mRNA	1.04414	0.0403129	0.154514
CTIF	mRNA	-0.336814	0.454151	0.693827
LUC7L3	mRNA	-0.0173793	0.955035	0.982512
LUC7L	mRNA	-0.436974	0.123354	0.323686
DUS2	tRNA	-0.0755055	0.888495	0.954269
TDRD1	ncRNA	1.00341	0.200674	0.440252
MRPS10	ribosome	0.38373	0.260043	0.512907
FAM103A1	mRNA	0.0809774	0.843598	0.933048
ENOX1	mRNA	-3.44195	6.48e-07	1.86e-05
ENOX2	mRNA	0.0140611	0.966425	0.988697
RBPMS	mRNA	-2.91734	5.05e-18	1.13e-15
NIP7	rRNA	0.580531	0.0775709	0.240286
RPL3	ribosome	-0.0529952	0.873759	0.947794
RPL3L	ribosome	0.975385	0.321325	0.576463
RPLP0	ribosome	0.312033	0.181332	0.4129
RBM34	mRNA	0.193711	0.688292	0.850684
CMTR2	mRNA	-0.295429	0.510561	0.739205
PUM1	mRNA	-0.308614	0.0562728	0.193515
PUM2	mRNA	-0.171251	0.523691	0.749129
TYW5	tRNA	-0.284891	0.472855	0.709857
TYW3	tRNA	-0.305648	0.365106	0.616869
TRMT1	tRNA	0.231589	0.640717	0.823625
RAE1	mRNA	0.162375	0.46538	0.703209
SLU7	mRNA	-0.151896	0.63275	0.818842
EIF2B4	mRNA	-0.232286	0.514723	0.742468
EIF5B	tRNA	0.794213	0.104136	0.289301
GPATCH1	mRNA	0.464905	0.290037	0.546355
RPL36	ribosome	0.42106	0.45376	0.693481
EEF1A1	tRNA	-0.324601	0.308407	0.563981
RRP8	rRNA	0.393951	0.259929	0.512827
UBA52	ribosome	0.373197	0.389153	0.638916
R3HDM1	unknown	0.809685	0.007274	0.0452777
R3HDM2	unknown	0.260093	0.460467	0.699507
PA2G4	rRNA	0.869897	0.00341859	0.0253773
AAR2	snRNA	0.483986	0.234274	0.482371
ERI1	rRNA	0.589684	0.0954952	0.274178
ERI2	unknown	0.585465	0.207953	0.449148
ERI3	unknown	1.18273	0.0073586	0.045642
NIFK	rRNA	0.191818	0.574699	0.783115
METTL14	mRNA	-0.545705	0.0498293	0.178424
MRPL32	ribosome	0.392915	0.158625	0.37881
CPSF6	mRNA	0.247566	0.492201	0.725112
CPSF7	mRNA	0.415313	0.146438	0.36095
RPL7A	ribosome	0.00730288	0.977937	0.992296
WDR46	snoRNA	0.985634	0.0609513	0.204515
SRP14	ncRNA	0.880584	0.0212049	0.09884
TFAM	mRNA	0.0600066	0.832628	0.927986
CMSS1	rRNA	0.425663	0.114408	0.307902
XPO6	mRNA	0.65867	0.0433424	0.162162
EXOSC1	diverse	0.615097	0.111568	0.303051
ZNF106	unknown	0.895256	5.71e-07	1.66e-05
UTP14A	snoRNA	0.391775	0.296657	0.55289
UTP14C	snoRNA	0.000126	0.999798	0.999893
TRUB1	tRNA	-0.228233	0.532874	0.755882
TRUB2	tRNA	0.946283	0.0084819	0.050716
PRIM1	diverse	1.05651	4.12e-05	0.000693
PTCD3	mRNA	0.269415	0.254876	0.507385
HNRNPA0	mRNA	-0.25168	0.566667	0.778401
HNRNPA1	mRNA	-0.0102359	0.97158	0.990205
HNRNPA1L2	mRNA	-0.038796	0.897022	0.957062
HNRNPA2B1	mRNA	0.904089	0.00167869	0.0146089
HNRNPA3	mRNA	0.483795	0.0690125	0.222194
HNRNPAB	mRNA	0.960607	0.0190688	0.0915122
HNRNPD	mRNA	0.51494	0.0223205	0.102472
HNRNPDL	mRNA	0.327818	0.292967	0.548983
RANBP2	mRNA	-0.213062	0.653333	0.830502
RPL7	ribosome	-0.375687	0.258988	0.511548
RPL7L1	ribosome	0.361541	0.300695	0.556466
RPS6	ribosome	-0.320326	0.197177	0.435756
MRPL3	ribosome	0.971306	0.00158882	0.0140185
DDX28	rRNA	0.967558	0.0628418	0.208956
DDX47	rRNA	-0.389951	0.523681	0.749129
RNASEH2C	diverse	0.715595	0.13423	0.341848
TFB2M	rRNA	0.930107	0.0127777	0.0683731
TEP1	ncRNA	0.74021	0.142105	0.354974
NOC4L	rRNA	0.748713	0.237925	0.486314
CPSF1	mRNA	0.700683	0.269248	0.523135
DDX1	mRNA	0.0947603	0.698711	0.856756
DDX3X	mRNA	-0.411785	0.250605	0.502118
DDX3Y	mRNA	-0.424581	0.668613	0.839132
NOP56	snoRNA	0.701045	0.0282637	0.121492
RPS20	ribosome	-0.102017	0.698857	0.856819
MPHOSPH10	snoRNA	0.30622	0.490341	0.723446
DXO	diverse	-0.267551	0.672206	0.841166
DENR	mRNA	0.247287	0.298613	0.554862
RPL21	ribosome	-0.10552	0.825675	0.925355
RPS10	ribosome	0.0229965	0.961894	0.986344
NAT10	rRNA	0.506343	0.0530247	0.186154
UTP18	snoRNA	-0.163582	0.439923	0.681838
NOL12	rRNA	-0.915819	0.116587	0.31173
DDX31	rRNA	0.112792	0.732031	0.875289
ABCF1	mRNA	0.663992	0.0766692	0.238582
DNMT1	ncRNA	1.76909	1e-09	5.77e-08
SNRPA1	snRNA	0.570242	0.129575	0.33343
API5	mRNA	0.16864	0.604867	0.803075
SHQ1	snoRNA	0.739617	0.0240139	0.108073
AKAP1	mRNA	0.478052	0.0532602	0.186699
FTO	mRNA	0.419297	0.0407492	0.155441
PUF60	mRNA	0.321567	0.460299	0.699384
SAMHD1	diverse	5.6527	3.79e-52	1.59e-48
RBM45	mRNA	0.19246	0.555674	0.771605
FAM98B	tRNA	0.0796122	0.84952	0.936316
FAM98A	mRNA	1.13305	0.0130159	0.0693128
FAM98C	unknown	0.37025	0.670989	0.840585
PCF11	mRNA	-0.259034	0.22843	0.474899
EIF5	mRNA	0.262873	0.43572	0.677945
ZC3HC1	unknown	-0.165315	0.72058	0.86882
HNRNPC	mRNA	0.312989	0.329794	0.584494
HNRNPCL1	mRNA	0.916417	0.310859	0.56622
RALY	mRNA	0.889802	0.0806385	0.245726
SEPSECS	tRNA	-0.484036	0.137027	0.346576
NPM1	rRNA	-0.221935	0.6011	0.800809
NPM3	rRNA	0.211308	0.723701	0.87057
NPM2	rRNA	-3.07683	5.98e-05	0.000939
NUPL2	mRNA	0.509029	0.130675	0.335521
MRPS14	ribosome	-0.246942	0.421433	0.666218
SF3A1	snRNA	0.219054	0.511324	0.739851
EIF3A	mRNA	0.657841	0.0893967	0.262958
FASTKD5	mRNA	-0.520698	0.0332462	0.136008
TDRD3	mRNA	-0.460742	0.0620542	0.206865
SNRPB	snRNA	0.69105	0.116644	0.311843
SNRPN	snRNA	-0.532015	0.408092	0.655544
YRDC	tRNA	-0.200894	0.577041	0.785286
POLR2K	mRNA	-0.186318	0.560727	0.775137
ERN1	mRNA	0.750307	0.185984	0.420079
RPL5	ribosome	-0.317134	0.117765	0.313445
RPS17	ribosome	-0.114991	0.771056	0.896782
DARS	tRNA	-0.0157162	0.954905	0.982512
IPO7	mRNA	0.406219	0.173979	0.402572
IPO8	ncRNA	-0.127281	0.524429	0.749827
SMN1	snRNA	0.869652	0.22849	0.474955
GTPBP4	rRNA	0.411831	0.0620692	0.206878
MRPL13	ribosome	1.42896	0.000131	0.00181585
MRPL46	ribosome	0.198513	0.513343	0.741424
LSM5	snRNA	0.465402	0.19607	0.434543
EIF4G3	mRNA	0.0123981	0.95676	0.98378
EIF4G1	mRNA	1.07827	5.6e-05	0.000885
EIF4G2	mRNA	0.871682	0.0196091	0.0934758
GTF2F1	mRNA	-0.287268	0.529762	0.753401
RPS15A	ribosome	-0.258202	0.4813	0.716329
PIH1D2	unknown	0.168697	0.849342	0.936295
TTF2	mRNA	0.609165	0.181529	0.41317
PUS3	tRNA	0.218578	0.53092	0.754231
RBM7	mRNA	-0.522121	0.102964	0.287108
RBM11	mRNA	-2.51813	1.44e-06	3.77e-05
TSEN2	tRNA	0.353804	0.498338	0.72996
RBM42	mRNA	0.619934	0.247794	0.498769
UTP3	snoRNA	0.668867	0.170005	0.396576
HNRNPL	mRNA	0.694295	0.0797911	0.244442
HNRNPLL	mRNA	-3.10198	3.93e-12	3.75e-10
PTBP1	mRNA	1.24512	0.00228161	0.0185424
PTBP2	mRNA	-0.555688	0.0520871	0.183938
PTBP3	mRNA	0.488485	0.210746	0.452232
SYMPK	mRNA	0.764252	0.0199077	0.0944707
TSR2	rRNA	-0.0956923	0.818702	0.921787
KIAA0391	ncRNA	-0.240676	0.559727	0.774515
POLR2G	mRNA	1.06709	0.00620652	0.0402925
WDR5	ncRNA	1.17675	0.000123	0.00173018
SNRNP40	snRNA	0.43334	0.0787974	0.242724
WDR83	mRNA	0.759905	0.106005	0.292404
ZFC3H1	unknown	-0.588049	0.0147239	0.0757025
RPL15	ribosome	-0.223331	0.265628	0.519533
SNRNP35	snRNA	0.541567	0.0762249	0.237446
SNRNP70	snRNA	1.02185	0.0141448	0.0737
MRPL39	ribosome	0.432615	0.291086	0.547471
TLR8	ncRNA	4.01986	2.33e-08	9.72e-07
TLR3	ncRNA	-2.66241	3.6e-05	0.00062
NAA38	snoRNA	1.7081	0.000601	0.00652163
PRPF31	snRNA	0.570859	0.146308	0.360755
MRPL55	ribosome	0.397274	0.589379	0.793786
TRMT2A	tRNA	0.428455	0.451545	0.691404
TRMT2B	tRNA	-0.0110596	0.974365	0.990969
RPS3A	ribosome	-0.500482	0.196091	0.434543
BRCA1	ncRNA	1.62438	0.00174361	0.015105
RIOK2	rRNA	0.22036	0.399012	0.647142
DHX16	snRNA	0.514744	0.194054	0.432127
DHX33	mRNA	0.412973	0.373676	0.625506
DHX35	mRNA	0.253816	0.437566	0.67987
DHX32	mRNA	0.05714	0.893358	0.956427
DHX15	mRNA	0.307086	0.167817	0.393302
DHX8	mRNA	0.384468	0.0483125	0.17475
MRPS5	ribosome	0.55828	0.0390547	0.151153
SAP18	mRNA	0.43583	0.0531708	0.186479
TUFM	mRNA	0.925589	0.0586208	0.198919
EEFSEC	tRNA	0.602843	0.114801	0.308666
SKIV2L2	diverse	0.432283	0.0912514	0.266362
TRDMT1	tRNA	0.281543	0.346735	0.599631
ZNF473	snRNA	0.17055	0.700722	0.857976
FCF1	rRNA	0.294732	0.470977	0.708353
URB1	rRNA	0.116708	0.693597	0.853916
CARS	tRNA	0.288542	0.476553	0.71255
CARS2	tRNA	0.3234	0.454968	0.694569
CELF1	mRNA	-0.235529	0.391832	0.641147
CELF2	mRNA	-0.330151	0.0991917	0.280498
CELF4	mRNA	-0.38383	0.646201	0.82686
XPO1	mRNA	0.436937	0.226462	0.47235
DDX17	mRNA	-0.256389	0.338922	0.592895
DDX46	snRNA	0.594358	0.00488525	0.0335719
DDX5	mRNA	-0.00568746	0.981639	0.994036
DDX42	mRNA	-0.0811947	0.799553	0.912237
DDX43	mRNA	-1.12935	0.115187	0.30943
FIP1L1	mRNA	0.0796952	0.737782	0.878796
MRPL14	ribosome	1.0391	0.0429383	0.161163
TXNL4A	snRNA	0.608639	0.0479764	0.174071
TXNL4B	snRNA	-0.118283	0.730158	0.874105
RBM39	mRNA	-0.209296	0.570796	0.780581
RBM23	mRNA	-0.270865	0.2457	0.496076
CPEB2	mRNA	-1.35385	9.85e-05	0.00144205
CPEB3	mRNA	0.0629135	0.883296	0.952233
CPEB4	mRNA	0.17502	0.656373	0.831753
INTS9	snRNA	0.250622	0.414155	0.660535
CACTIN	mRNA	0.895879	0.116194	0.311195
MPHOSPH6	rRNA	0.904917	0.000119	0.00168683
RPL34	ribosome	-0.501368	0.00462675	0.0323057
OBFC1	unknown	-0.127037	0.745138	0.883242
RPS12	ribosome	-0.320299	0.263378	0.516818
PRPF8	snRNA	0.756862	0.0121791	0.0661476
SECISBP2L	mRNA	-0.688124	0.00725889	0.0452206
SECISBP2	mRNA	-0.558962	0.0402221	0.154281
RPUSD3	mRNA	0.28145	0.505817	0.736292
RPUSD4	mRNA	-0.214922	0.404613	0.651699
DDX6	mRNA	-0.0404176	0.894833	0.956967
RPL28	ribosome	0.370592	0.515578	0.743089
ELAC1	tRNA	0.340281	0.340205	0.594229
NOM1	rRNA	1.15902	4.2e-05	0.000702
TROVE2	ncRNA	-0.139318	0.557056	0.7724
EEF1E1	tRNA	0.473867	0.292809	0.548813
TARSL2	tRNA	-0.986715	5.64e-06	0.000122
TARS	tRNA	0.128784	0.727299	0.872472
TARS2	tRNA	0.796424	0.012912	0.0688813
IARS	tRNA	0.383977	0.308288	0.563942
RPL18A	ribosome	0.151615	0.752503	0.887336
ESF1	rRNA	-0.6433	0.243955	0.493643
EEF2	tRNA	-0.14449	0.76368	0.893334
EFTUD2	tRNA	0.713738	0.0216888	0.10033
DDX60	ncRNA	-0.964971	0.0482625	0.17472
DDX60L	ncRNA	-0.988064	0.0457192	0.16809
MRPL2	ribosome	0.507551	0.177986	0.408023
SLC4A1AP	unknown	0.180477	0.605589	0.803551
EIF2S3L	tRNA	-0.4292	0.337708	0.592127
EIF2S3	tRNA	0.0677774	0.823171	0.923879
AIMP1	tRNA	0.231695	0.279833	0.535843
APEX1	mRNA	0.717128	0.024131	0.108391
EIF3J	mRNA	0.316644	0.394599	0.643363
PABPC3	mRNA	-0.0076415	0.985487	0.994959
PABPC1L	mRNA	-0.820054	0.0775712	0.240286
PABPC4L	mRNA	-0.403478	0.687007	0.850087
PABPC5	mRNA	-1.67538	0.0916372	0.267006
PABPC4	mRNA	0.349137	0.195372	0.433611
PABPC1	mRNA	0.0402655	0.838105	0.930262
MEX3A	mRNA	-1.25642	0.022618	0.103404
MEX3B	mRNA	-0.989746	0.0388615	0.150671
MEX3C	mRNA	0.760375	0.0869825	0.25828
MEX3D	mRNA	-0.00210713	0.998075	0.999438
GEMIN7	snRNA	0.46774	0.214244	0.456846
MRPS23	ribosome	0.575829	0.0468762	0.171176
PSIP1	mRNA	-0.23176	0.352529	0.60501
SRP54	ncRNA	0.504467	0.314714	0.569711
FARSB	tRNA	0.716206	0.00816314	0.0492933
SPEN	mRNA	0.106298	0.674318	0.842316
RBM15B	mRNA	0.529649	0.142755	0.35609
RBM15	mRNA	0.455756	0.0317943	0.132003
DNAAF2	unknown	-0.206397	0.697151	0.855881
SF3B1	mRNA	0.522531	0.0216589	0.100245
RNASEH2B	diverse	0.603083	0.00661697	0.0421113
FARSA	tRNA	1.40088	0.00729651	0.0453641
NOB1	rRNA	-0.306897	0.55537	0.771387
EIF2A	tRNA	-0.227492	0.357631	0.609731
RNASEL	ncRNA	-0.262578	0.625072	0.814559
TRNT1	tRNA	-0.606685	0.0868975	0.258064
EIF4ENIF1	mRNA	-0.2306	0.316903	0.572049
MECP2	mRNA	-0.0578948	0.862424	0.942198
RBM22	mRNA	-0.133951	0.709748	0.862487
CMTR1	mRNA	-0.476	0.193871	0.431969
RPL39	ribosome	-0.463927	0.0247566	0.110272
RPL39L	ribosome	2.1484	0.00193986	0.0163862
RPSA	ribosome	0.115365	0.700823	0.857977
PARP4	ncRNA	0.349673	0.272917	0.527262
CSTF1	mRNA	-0.0561739	0.840548	0.931272
NCBP1	mRNA	0.503949	0.0780738	0.24138
SNRNP25	snRNA	1.77301	1.23e-05	0.000244
DNAJC21	unknown	0.00705252	0.977773	0.992275
CWC22	mRNA	-0.363844	0.478082	0.713845
NFX1	mRNA	-0.100412	0.683365	0.847319
MRPS31	ribosome	-0.159593	0.754468	0.887947
SMG5	mRNA	0.766557	0.0988358	0.27992
SART1	snRNA	0.632284	0.150672	0.366824
GEMIN2	snRNA	0.885629	0.0832724	0.251204
DCP2	mRNA	0.818589	2.6e-05	0.000464
TAF15	mRNA	0.553592	0.133216	0.34005
EWSR1	mRNA	0.229841	0.379309	0.630122
FUS	mRNA	0.542394	0.0645952	0.21273
EDC4	mRNA	0.413312	0.340605	0.594601
FBL	snoRNA	0.0678297	0.830417	0.927147
MRPS27	ribosome	0.0681538	0.78841	0.906266
ALKBH1	mRNA	-0.339898	0.529702	0.753401
ZCCHC17	unknown	0.129355	0.770992	0.896782
MRPL49	ribosome	0.0831232	0.846297	0.934507
RPL18	ribosome	-0.165911	0.74454	0.882806
RPS4X	ribosome	-0.425383	0.270712	0.524822
RPS4Y1	ribosome	-0.196998	0.846182	0.934462
NOP14	rRNA	0.254395	0.425609	0.669401
KRR1	snoRNA	0.37798	0.268392	0.522411
NCL	snoRNA	0.666795	0.0115663	0.0637326
PRPF18	mRNA	0.246388	0.570484	0.780524
C1D	rRNA	-0.0231842	0.96541	0.988225
UTP20	snoRNA	0.352199	0.340424	0.594418
SNIP1	ncRNA	0.254166	0.505674	0.736168
GUF1	mRNA	0.339209	0.110819	0.301447
GCFC2	mRNA	-0.494237	0.0845396	0.253752
UTP6	snoRNA	0.328486	0.389744	0.639567
SRSF1	mRNA	0.734767	0.00674354	0.0427335
SRSF3	mRNA	0.319564	0.222787	0.468462
SRSF4	mRNA	0.370128	0.212187	0.454269
SRSF5	mRNA	-0.774309	0.000608	0.00658552
SRSF6	mRNA	-0.445044	0.121814	0.320766
SRSF7	mRNA	0.866046	0.00647307	0.0415352
SRSF9	mRNA	0.349884	0.366867	0.618451
USB1	snRNA	1.0142	0.00207569	0.0173109
NOL6	rRNA	0.654564	0.00817437	0.0493304
PPIE	mRNA	-0.283027	0.268299	0.522327
RRBP1	mRNA	1.22136	0.00250479	0.0200078
SUZ12	ncRNA	0.568136	0.0356181	0.142283
TERT	ncRNA	2.707	0.00479108	0.0331307
MSL3	ncRNA	0.642971	0.0329039	0.135035
BICC1	mRNA	0.251577	0.513553	0.741595
MRPS16	ribosome	0.89807	0.000492	0.0055891
RBMX2	mRNA	-0.573324	0.0479838	0.174071
MRPL40	ribosome	0.360122	0.142019	0.354891
ISG20	ncRNA	-0.29696	0.62638	0.81527
ISG20L2	rRNA	0.203737	0.531969	0.755006
AEN	diverse	0.975326	0.0144669	0.074802
REXO4	rRNA	0.446652	0.158172	0.378202
TGS1	snRNA	0.153216	0.636228	0.820911
ZC3H4	unknown	0.521678	0.102474	0.286053
ZC3H6	unknown	-1.00342	0.000141	0.00192532
ZC3H8	unknown	-0.666954	0.0168826	0.083652
RPL27A	ribosome	0.172474	0.531204	0.75443
RPS19	ribosome	0.0622548	0.918213	0.967286
SYF2	mRNA	-0.522699	0.211913	0.453838
TFB1M	rRNA	0.0163403	0.952346	0.981066
DIMT1	rRNA	-0.525198	0.0719852	0.228854
TSEN34	tRNA	0.665818	0.32927	0.584133
DCAF13	rRNA	-0.0528851	0.895757	0.957
RPL9	ribosome	-0.565288	0.0842033	0.253065
ARHGEF28	mRNA	-1.17449	0.11818	0.314428
AC004381.6	rRNA	-0.372999	0.167149	0.392256
EIF4H	mRNA	0.384035	0.0879627	0.260051
EIF4B	mRNA	-0.267	0.327902	0.582838
DDX54	rRNA	0.518906	0.219912	0.464939
MRPS36	ribosome	0.668353	0.193904	0.431977
PRPF40A	snRNA	0.349044	0.336818	0.591133
PRPF40B	snRNA	-0.37173	0.612819	0.807509
EIF3L	mRNA	-0.0336786	0.890585	0.955098
NOL8	rRNA	0.0108852	0.980918	0.993689
MTO1	tRNA	0.780558	0.0295536	0.125554
PSMA1	unknown	0.265541	0.272336	0.526701
HTATSF1	mRNA	0.518271	0.0478206	0.173658
FTSJ1	tRNA	0.833873	0.00979355	0.0564452
LAS1L	rRNA	0.413772	0.074249	0.233751
POP1	ncRNA	0.633275	0.239483	0.488167
DZIP3	mRNA	-0.715126	0.00506756	0.0344982
DGCR14	mRNA	-0.0864088	0.895837	0.957
CDK9	ncRNA	0.0486122	0.92513	0.970092
PAN3	mRNA	-0.0669111	0.798765	0.911935
RPL29	ribosome	-0.0937341	0.882439	0.951755
DCPS	mRNA	1.5645	0.00189621	0.0161147
MRPL27	ribosome	0.505834	0.165294	0.389338
POLR2H	mRNA	0.327772	0.323524	0.57868
ZNF239	unknown	-0.893529	0.191386	0.428502
XRN1	diverse	-0.474961	0.0438524	0.163488
ZFR	unknown	0.223099	0.33193	0.586771
AGFG1	mRNA	-0.0800447	0.739646	0.87992
NSA2	rRNA	-0.299158	0.225385	0.470945
DDX10	rRNA	0.219633	0.623654	0.813984
TBL3	snoRNA	0.840125	0.178862	0.409406
INTS2	snRNA	0.680987	0.115857	0.310595
YBX1	mRNA	1.13118	6.88e-06	0.000145
YBX3	mRNA	-0.269828	0.528013	0.752441
SURF6	rRNA	0.736284	0.0465997	0.170403
THOC6	mRNA	-0.0116947	0.984849	0.994793
EIF3I	mRNA	0.381188	0.157522	0.377178
STRAP	mRNA	0.188583	0.433767	0.676057
RPL13	ribosome	-0.273379	0.578094	0.786095
RRP12	rRNA	0.817568	0.059085	0.200045
MRPS2	ribosome	0.391894	0.513861	0.741785
ZCCHC8	mRNA	0.416476	0.326767	0.581874
EFTUD1	tRNA	0.335588	0.072818	0.23079
RPL35	ribosome	0.291965	0.631102	0.818158
NSRP1	mRNA	-0.0311473	0.932211	0.972595
RPUSD2	tRNA	0.467765	0.343609	0.597182
BCDIN3D	ncRNA	-1.31268	0.0301888	0.127402
THUMPD1	tRNA	-0.629409	0.00432809	0.0306659
TRIM21	ncRNA	0.00126878	0.997683	0.999383
RANBP17	mRNA	0.208549	0.658346	0.833165
XPO7	mRNA	-0.485482	0.0785045	0.242105
TRMT12	tRNA	-0.312203	0.394862	0.643533
ACIN1	mRNA	0.280966	0.241036	0.489656
ZNF385A	mRNA	0.09113	0.885122	0.952627
RPL23	ribosome	-0.256744	0.324746	0.57978
EED	ncRNA	0.470415	0.138832	0.349544
DNTTIP2	rRNA	-0.188931	0.483952	0.718608
SBDS	rRNA	-0.515731	0.224346	0.469943
DDX51	rRNA	0.524062	0.19856	0.437615
RBM18	mRNA	-0.429214	0.0716831	0.228163
IPO11	mRNA	-0.0401508	0.913369	0.965337
RPL22	ribosome	-0.370974	0.133542	0.340592
RPL22L1	ribosome	0.000975	0.997866	0.999384
LCMT2	tRNA	-0.0152213	0.976505	0.99185
ZC3H11A	unknown	-0.463086	0.053308	0.186745
FYTTD1	mRNA	-0.231076	0.380864	0.631208
RNPS1	mRNA	0.386869	0.394143	0.642819
RPS23	ribosome	-0.124116	0.766214	0.89449
RNASEH2A	diverse	1.57789	0.000884	0.00887354
FRG1B	mRNA	-0.395401	0.289588	0.546066
FRG1	mRNA	0.619099	0.0825931	0.249765
NOL7	unknown	0.140642	0.480261	0.715617
PRPF38A	snRNA	-0.286561	0.340037	0.594101
RBM41	mRNA	-0.000768	0.998146	0.999438
RBM12	mRNA	-0.0421299	0.883435	0.952287
RBM12B	mRNA	-1.04026	0.0372993	0.146821
ESRP2	mRNA	-0.781823	0.301583	0.557128
HNRNPF	mRNA	0.793665	0.0125107	0.0673218
HNRNPH1	mRNA	0.44908	0.0702499	0.224868
HNRNPH2	mRNA	-0.182182	0.51136	0.739851
HNRNPH3	mRNA	0.128696	0.554168	0.770255
GRSF1	mRNA	0.663716	0.0111272	0.0621374
RNH1	diverse	1.10616	0.0770881	0.239442
NOL9	rRNA	0.131141	0.64959	0.828566
SRFBP1	rRNA	-0.182791	0.673886	0.842135
RPP40	ncRNA	-0.021159	0.974108	0.990969
ALKBH5	mRNA	0.180399	0.56982	0.780032
SMG7	mRNA	0.477384	0.0244625	0.109389
PDE12	mRNA	0.46727	0.0325847	0.134302
CCRN4L	mRNA	2.23243	2.56e-05	0.000458
ANGEL1	mRNA	-0.355389	0.178047	0.408119
ANGEL2	mRNA	-0.341475	0.176159	0.405366
CNOT6	mRNA	-0.045593	0.883784	0.952287
CNOT6L	mRNA	-0.662159	0.0260502	0.11461
PDCD11	snoRNA	0.58084	0.0307474	0.129034
RPL35A	ribosome	-0.442294	0.024894	0.110706
MRPL21	ribosome	0.389153	0.149227	0.364869
SMG6	mRNA	-0.238011	0.585085	0.79055
PRPF19	mRNA	0.824891	0.025574	0.113012
PRPF4	snRNA	0.563627	0.0617724	0.206282
INTS4	snRNA	0.420544	0.086397	0.257108
SRPK2	mRNA	0.0672757	0.800523	0.912798
SUPV3L1	mRNA	-0.116761	0.68298	0.847043
RBM17	mRNA	0.487804	0.114672	0.30838
NAF1	snoRNA	0.101211	0.817281	0.921206
YARS	tRNA	0.254366	0.399598	0.647613
LRRFIP1	ncRNA	0.0527984	0.755383	0.888179
LRRFIP2	ncRNA	-0.84725	3.18e-05	0.000554
EIF4E2	mRNA	0.183138	0.42976	0.672858
EIF4E3	mRNA	-0.722847	6.65e-05	0.00102719
EIF4E	mRNA	0.0621884	0.840164	0.931112
BUD13	mRNA	0.443098	0.150049	0.365729
GTPBP1	mRNA	-0.0828128	0.820098	0.922452
GTPBP2	mRNA	0.834197	0.0350845	0.140968
SRPR	ncRNA	0.944656	0.000317	0.00383257
DDX50	rRNA	0.0608612	0.805702	0.915474
DDX21	rRNA	0.595917	0.0351323	0.141065
ZCRB1	snRNA	-0.432598	0.0875089	0.259274
RPL13A	ribosome	0.0870607	0.84642	0.934545
SRA1	ncRNA	0.92199	0.00681676	0.0431085
PAPOLB	mRNA	0.131228	0.896231	0.957
PAPOLG	mRNA	-0.832767	0.0504892	0.179955
PAPOLA	mRNA	0.313703	0.182289	0.414129
RPL41	ribosome	0.0560054	0.939886	0.975935
ZNF768	unknown	-0.305903	0.526916	0.751644
SCAF1	mRNA	0.0745992	0.920637	0.968766
MRPS15	ribosome	1.19105	4.04e-06	9.11e-05
RNASET2	diverse	1.13322	0.0185054	0.0895147
EIF2B1	mRNA	0.205568	0.550681	0.768124
RPL36A	ribosome	0.204875	0.651565	0.829781
RPL36AL	ribosome	0.183739	0.413177	0.659726
DDX26B	mRNA	-0.128799	0.694322	0.854166
INTS6	snRNA	-0.131217	0.610793	0.806453
RPS7	ribosome	0.21473	0.56132	0.775311
RRNAD1	unknown	0.317938	0.496811	0.728637
MRPS21	ribosome	-0.107388	0.698451	0.856521
SETD7	ncRNA	0.787911	0.000103	0.00150072
RBM8A	mRNA	-0.220771	0.356742	0.60866
MAGOH	mRNA	0.0806576	0.859221	0.940833
MAGOHB	mRNA	0.824407	0.0327593	0.13466
RPL37A	ribosome	-0.0797299	0.834407	0.929027
NOLC1	snoRNA	0.830003	0.0109112	0.0611586
IARS2	tRNA	0.709997	0.00311285	0.0236509
LSM1	snRNA	0.790953	0.187753	0.422778
SUPT4H1	mRNA	0.0877733	0.677591	0.843782
EXO1	diverse	2.11203	3.88e-06	8.8e-05
DCP1B	mRNA	0.338938	0.192843	0.43048
DCP1A	mRNA	-0.339709	0.0857144	0.255646
DNAJC17	unknown	0.27059	0.635037	0.820357
RNGTT	mRNA	0.503827	0.186249	0.420466
DUSP11	mRNA	-0.447547	0.0687856	0.221722
CHERP	mRNA	0.315471	0.513972	0.741797
WDR61	mRNA	0.267056	0.511031	0.739682
NANOS1	mRNA	0.828102	0.0528515	0.185825
EBNA1BP2	rRNA	0.997131	0.00218232	0.0179789
HELZ	mRNA	0.172225	0.457002	0.696358
RNMTL1	rRNA	0.541085	0.148881	0.364576
PDCD4	mRNA	-0.0817116	0.725519	0.871702
PTRH2	tRNA	0.103828	0.719993	0.86854
SART3	snRNA	0.269688	0.310542	0.565963
ZC3H10	unknown	0.154189	0.565938	0.778091
LSM2	snRNA	-0.171574	0.736289	0.877813
MRPS25	ribosome	0.0266993	0.941614	0.976813
ZMAT2	snRNA	0.245866	0.310427	0.565803
IFIT1	ncRNA	-2.07492	0.00132518	0.012141
IFIT2	ncRNA	-1.27254	0.0501481	0.179108
IFIT5	tRNA	-0.656033	0.109238	0.29846
IFIT3	ncRNA	-2.02951	7.52e-05	0.00114323
NOVA1	mRNA	-1.72455	0.0823777	0.249329
SNRPD3	snRNA	0.773946	0.000312	0.00378261
YARS2	tRNA	0.133607	0.732641	0.875501
PTCD1	tRNA	0.200716	0.702714	0.85914
TSR1	rRNA	0.373794	0.332715	0.587022
MRPS6	ribosome	0.500301	0.258118	0.51079
TAF9	snoRNA	1.15197	0.029945	0.126639
RPL11	ribosome	-0.3689	0.192186	0.429607
DDX23	snRNA	0.398764	0.221456	0.466963
DDX59	mRNA	-0.486176	0.0680278	0.22034
CCNT2	ncRNA	-0.646784	0.00856893	0.0510974
CCNT1	ncRNA	-0.578354	0.0536707	0.187606
RPL8	ribosome	0.112151	0.860166	0.94111
SARNP	mRNA	-0.0142803	0.982929	0.994073
IMP3	snoRNA	1.03904	0.0436793	0.162987
CNP	mRNA	0.482255	0.247055	0.497798
EIF3K	mRNA	0.293805	0.561713	0.775427
EIF2S2	tRNA	0.52841	0.0666911	0.217419
RNMT	mRNA	-0.0438609	0.859322	0.940833
MRPL42	ribosome	-0.237659	0.369883	0.621739
THRAP3	mRNA	0.458415	0.172118	0.39994
BCLAF1	mRNA	0.186395	0.434665	0.677006
CXorf23	mRNA	-0.747692	0.00789539	0.0480997
PNO1	rRNA	0.238002	0.538493	0.760027
RBM4	mRNA	-0.162533	0.656206	0.831753
RBM4B	mRNA	0.200415	0.582331	0.788846
RBM14	mRNA	0.750648	0.0494478	0.177712
R3HCC1	unknown	-0.324085	0.412941	0.65968
R3HCC1L	unknown	-0.117367	0.720255	0.868656
KIAA0430	ncRNA	-0.610818	0.153171	0.370416
POP5	ncRNA	0.412932	0.208681	0.450007
MRPL51	ribosome	0.816916	0.00750423	0.0462967
MARS	tRNA	1.52462	1.92e-05	0.000357
TYW1	tRNA	0.194657	0.610322	0.806392
MRPL16	ribosome	-0.420003	0.062997	0.209357
DUS1L	tRNA	1.4898	0.00519339	0.0351944
QRSL1	tRNA	0.523673	0.0715027	0.227802
WARS2	tRNA	0.129181	0.733627	0.876382
WRAP53	ncRNA	1.56569	0.00103214	0.00993276
RSL24D1	rRNA	-0.47738	0.150198	0.365923
SF3B4	mRNA	0.244132	0.505591	0.736168
TDRD7	mRNA	1.69143	0.000167	0.00222076
LARP1	mRNA	0.68103	0.00962453	0.0557464
LARP1B	mRNA	0.509762	0.0358734	0.142977
RPL23A	ribosome	0.165631	0.666882	0.838323
BAZ2A	ncRNA	-0.336381	0.206819	0.447692
BAZ2B	ncRNA	-0.166747	0.464044	0.702048
EIF3E	mRNA	-0.565144	0.0135869	0.0716088
CWC15	mRNA	0.0518738	0.815956	0.920553
TOP1	unknown	0.685359	0.0529905	0.186127
RPL31	ribosome	-0.386915	0.063264	0.209978
SUPT6H	mRNA	-0.121356	0.611436	0.806901
TST	rRNA	3.89076	9.73e-14	1.22e-11
HNRNPU	mRNA	0.690706	0.00264067	0.0208397
HNRNPUL1	mRNA	0.742041	0.0506015	0.180237
HNRNPUL2	mRNA	-0.0697834	0.80625	0.915651
RPS25	ribosome	-0.0330011	0.862538	0.942198
MRPL23	ribosome	0.358968	0.631437	0.818438
EIF1AD	mRNA	0.0579366	0.878845	0.95032
SETX	mRNA	-0.297688	0.327636	0.582661
MARS2	tRNA	1.05426	0.00630672	0.0407667
CNOT3	mRNA	0.768427	0.0112228	0.0625134
MTIF2	tRNA	0.608123	0.0547972	0.190246
FASTKD1	mRNA	0.225671	0.658595	0.833379
ANXA2	mRNA	4.07918	7.32e-26	3.57e-23
LRP1	mRNA	-1.01312	0.145332	0.359531
LGALS3	mRNA	0.699441	0.325938	0.58097
CKAP4	mRNA	-0.0277001	0.969005	0.989562
PLEC	mRNA	-0.259044	0.710087	0.86256
GRN	mRNA	1.91062	0.000894	0.00895568
KIF1C	mRNA	0.872135	0.196351	0.4348
CORO1A	mRNA	2.44228	0.000129	0.00180175
FLNA	mRNA	1.85813	0.000189	0.00245715
S100A4	mRNA	0.819049	0.066465	0.21685
AHNAK	mRNA	0.426416	0.104395	0.289715
SLC16A3	mRNA	-0.358455	0.595149	0.797573
TMSB4X	mRNA	1.4267	2.19e-05	0.000399
CDC42EP4	mRNA	-0.00940809	0.989486	0.996458
ZYX	mRNA	1.19106	0.0197613	0.0939182
PKM	mRNA	1.37218	0.000161	0.00215126
GRB2	mRNA	1.31288	5.12e-05	0.000824
KIAA1324	mRNA	2.22624	0.0183564	0.0890604
FNDC3B	mRNA	1.73173	0.000477	0.00544761
SNTB2	mRNA	-2.333	0.000134	0.00186251
SAMSN1	mRNA	-0.363675	0.207885	0.449075
CAST	mRNA	-0.786737	0.0419619	0.158493
TWF2	mRNA	1.12321	0.0726149	0.230368
P4HB	mRNA	2.45517	1.75e-10	1.2e-08
ARHGEF1	mRNA	0.713442	0.194575	0.432699
HLA-A	mRNA	0.825753	0.0994482	0.280996
MARK2	mRNA	0.68822	0.0357878	0.142714
CSTB	mRNA	0.159346	0.677621	0.843782
TPD52L2	mRNA	0.331147	0.339755	0.593808
LTA4H	mRNA	-0.0328871	0.916893	0.966667
DIAPH1	mRNA	0.275523	0.349969	0.602832
FAM32A	mRNA	0.560392	0.0601522	0.202592
SLC3A2	mRNA	0.400662	0.359456	0.611404
CCDC137	mRNA	0.697837	0.202618	0.442336
ACTN4	mRNA	1.12009	0.00348006	0.0257608
TES	mRNA	0.0643945	0.862478	0.942198
ACAA2	mRNA	1.57275	5.19e-08	1.97e-06
NDUFV3	mRNA	0.845519	0.018961	0.0911934
CTNNA1	mRNA	-0.654658	0.00240604	0.0193441
NOSIP	mRNA	0.46266	0.510432	0.73907
RPN1	mRNA	1.3862	0.000165	0.00220312
YWHAZ	mRNA	0.257837	0.473449	0.710241
C7orf50	mRNA	0.420268	0.451904	0.691702
PTPN1	mRNA	0.378926	0.317432	0.572757
GTF2E2	mRNA	0.26418	0.306555	0.562136
EZR	mRNA	0.730254	0.0150548	0.076858
HADHB	mRNA	0.204083	0.481209	0.716307
DYNC1LI1	mRNA	0.100721	0.715152	0.865632
RTN4	mRNA	-0.190339	0.588123	0.792869
KMT2C	mRNA	-0.160191	0.531554	0.754678
PDIA4	mRNA	1.7716	6.36e-12	5.91e-10
LRRC59	mRNA	1.43617	3.17e-06	7.39e-05
PSMD4	mRNA	0.517361	0.104224	0.289469
CCDC124	mRNA	0.619452	0.333632	0.587702
PDIA3	mRNA	1.21622	4.57e-07	1.36e-05
APOBEC3C	mRNA	0.807107	0.0290124	0.123825
SLC25A5	mRNA	1.28922	1.05e-05	0.000212
UBE2I	mRNA	0.975532	0.00148025	0.0132299
MTDH	mRNA	0.987304	5.15e-05	0.000828
CCDC9	mRNA	-0.586967	0.322808	0.577891
HMGB2	mRNA	1.57704	1.06e-05	0.000214
EDF1	mRNA	0.622716	0.293085	0.549022
PRRC2C	mRNA	0.285055	0.440309	0.682168
UBE2L3	mRNA	0.727426	0.00401864	0.0289519
ADK	mRNA	0.998374	0.00135067	0.0123101
AATF	mRNA	0.576786	0.0483588	0.174797
FAM208A	mRNA	0.120763	0.670798	0.840568
IFI16	mRNA	-0.378968	0.221367	0.466901
RPGR	mRNA	0.119246	0.713799	0.864792
LLPH	mRNA	-0.00189947	0.994308	0.99806
PSMC1	mRNA	0.00302718	0.994845	0.998171
HDGF	mRNA	1.07577	0.000757	0.00782153
SEC23IP	mRNA	0.271176	0.302149	0.557632
MDH2	mRNA	0.911678	0.0267347	0.116699
APEH	mRNA	0.335027	0.418578	0.663853
PKN2	mRNA	-0.743571	0.00273745	0.0213547
SYNE1	mRNA	-1.21126	3.87e-08	1.54e-06
SUMO1	mRNA	0.216901	0.596656	0.798379
ARCN1	mRNA	0.461361	0.0410277	0.156058
KRI1	mRNA	0.62501	0.0136409	0.0717138
FDPS	mRNA	0.986645	0.00583428	0.0384462
ADD1	mRNA	0.0648225	0.871753	0.946576
YWHAG	mRNA	0.488062	0.196263	0.434742
PRRC2A	mRNA	0.858888	0.0392764	0.151788
TCF20	mRNA	0.270051	0.647061	0.827323
LYAR	mRNA	0.711103	0.0408781	0.155645
C1orf52	mRNA	0.183228	0.557447	0.772695
FLYWCH2	mRNA	0.696206	0.170036	0.396576
IMMT	mRNA	0.687593	0.00639326	0.0412119
MAP4	mRNA	0.673176	0.00809863	0.0489882
SUCLG1	mRNA	0.205492	0.474678	0.711269
COA6	mRNA	0.560924	0.24821	0.499312
FNDC3A	mRNA	-0.323774	0.342772	0.596401
ATP5C1	mRNA	0.431928	0.0848217	0.254132
RCC2	mRNA	0.966261	9.11e-06	0.000186
CCT6A	mRNA	0.52171	0.0313649	0.130762
ENO1	mRNA	0.529733	0.207164	0.448143
SEC63	mRNA	0.56676	0.0181903	0.0884792
XRCC5	mRNA	0.469103	0.0116151	0.0639271
MANF	mRNA	1.74411	3.77e-05	0.000644
CPNE3	mRNA	-0.41322	0.159951	0.380679
CHD2	mRNA	-0.79946	0.00135029	0.0123101
CCDC47	mRNA	0.18262	0.406912	0.654299
HSPA8	mRNA	1.01383	0.00107105	0.0102369
TBL2	mRNA	0.146037	0.766501	0.894574
ATP5A1	mRNA	0.719608	0.00227583	0.0185098
GLRX3	mRNA	0.408529	0.129965	0.334145
PRRC2B	mRNA	0.221667	0.612275	0.807196
HERC5	mRNA	1.20162	0.000114	0.00163078
PPIG	mRNA	0.178158	0.691303	0.852519
CRKL	mRNA	0.0140067	0.951276	0.980526
WBSCR16	mRNA	0.371919	0.326974	0.582075
GOLGB1	mRNA	-0.320031	0.47862	0.714224
KTN1	mRNA	0.171534	0.621738	0.812483
KNOP1	mRNA	1.14563	0.000442	0.00510911
BCCIP	mRNA	0.349169	0.127895	0.330726
CSRP1	mRNA	-0.428528	0.247074	0.497798
C1orf35	mRNA	1.07042	0.00278889	0.0216251
PPIA	mRNA	0.771491	0.0192127	0.0919407
USP36	mRNA	-0.0235015	0.940851	0.976503
NGRN	mRNA	-0.536302	0.0751441	0.235519
TPT1	mRNA	-0.675801	0.0330724	0.135568
HSPA9	mRNA	0.528874	0.0498925	0.178484
CHD3	mRNA	0.827582	0.0012979	0.0119537
NQO1	mRNA	0.205824	0.675073	0.842708
MYBBP1A	mRNA	1.01805	0.0269435	0.117336
YWHAE	mRNA	0.676686	0.0557183	0.192142
PPHLN1	mRNA	0.50656	0.0124648	0.0672444
GANAB	mRNA	0.518258	0.0379286	0.14824
STIP1	mRNA	0.539645	0.0782253	0.241729
USO1	mRNA	0.0717118	0.823898	0.924251
HMGB1	mRNA	0.730407	0.0239238	0.107832
C14orf166	mRNA	0.00946203	0.971974	0.990421
TRAP1	mRNA	1.25307	0.0022207	0.0181527
UCHL5	mRNA	0.562652	0.0059702	0.0391332
BST2	mRNA	-1.20803	0.0424336	0.159815
HIST1H4H	mRNA	1.31833	0.0118443	0.0647646
DNAJC2	mRNA	0.0525823	0.874814	0.948489
SSBP1	mRNA	0.329921	0.264367	0.517984
NVL	mRNA	0.126424	0.70763	0.861266
C1orf131	mRNA	0.106132	0.748301	0.885102
HUWE1	mRNA	0.227159	0.346522	0.599451
NAA15	mRNA	0.319314	0.34674	0.599631
UBFD1	mRNA	0.480076	0.0635584	0.210388
TXN	mRNA	0.437107	0.0852301	0.254742
TFRC	mRNA	0.707626	0.0116836	0.0641699
CISD2	mRNA	0.278158	0.308142	0.563791
SSRP1	mRNA	1.1369	6.35e-05	0.000986
NAP1L4	mRNA	0.305123	0.269283	0.523135
METAP2	mRNA	0.17169	0.431194	0.673897
SUPT16H	mRNA	0.645491	0.0327742	0.134687
RDX	mRNA	-0.872789	0.0359234	0.143121
FKBP3	mRNA	0.460104	0.198294	0.437266
MFAP1	mRNA	0.123991	0.78746	0.905675
HSP90AA1	mRNA	0.428325	0.0873889	0.259193
BTF3	mRNA	-0.109819	0.692114	0.852929
WDR6	mRNA	-0.202011	0.645683	0.826499
WDR75	mRNA	0.0991439	0.811891	0.918949
C14orf93	mRNA	-0.880573	0.0998799	0.281799
CLNS1A	mRNA	0.00605879	0.984332	0.994616
GNB2L1	mRNA	-0.220643	0.554345	0.770281
METTL16	mRNA	-0.0829988	0.716778	0.866701
FASN	mRNA	1.01444	0.105919	0.292286
ALDH6A1	mRNA	-0.00738826	0.983291	0.994107
PELP1	mRNA	0.635101	0.117285	0.312753
C15orf52	mRNA	-1.55903	0.0272215	0.118252
HSPE1	mRNA	0.641511	0.115781	0.310523
CIRH1A	mRNA	0.408933	0.257962	0.510636
DIEXF	mRNA	-0.772714	0.0361968	0.143905
PHF6	mRNA	0.07677	0.801086	0.913215
CCT4	mRNA	-0.0676267	0.79499	0.910144
SCG3	mRNA	-0.944193	0.233084	0.480909
NUSAP1	mRNA	1.43673	0.00181787	0.0155996
FKBP4	mRNA	-0.108694	0.805589	0.915444
H1F0	mRNA	-1.70419	1.85e-05	0.000345
HSPD1	mRNA	0.604395	0.0840317	0.252845
NME1	mRNA	1.14556	0.000971	0.00950132
DUT	mRNA	0.925946	0.0233873	0.105934
FSCN1	mRNA	-0.229465	0.693506	0.853916
PEBP1	mRNA	0.524432	0.00366989	0.0269366
HIST1H1B	mRNA	1.28991	0.03475	0.140094
HSP90AB1	mRNA	-0.29272	0.183082	0.415246
HIST1H1C	mRNA	-0.380393	0.566241	0.778167
DMGDH	mRNA	-1.23668	0.0937177	0.270892
HLTF	mRNA	-0.153817	0.625185	0.81456
SERPINH1	mRNA	0.208871	0.682497	0.846639
TRIP6	mRNA	-0.166549	0.738928	0.879502
TNS1	mRNA	-1.66004	2.17e-06	5.42e-05
COL14A1	mRNA	-1.35011	0.031975	0.132439
ALDH18A1	mRNA	0.418986	0.134491	0.342306
HSPB1	mRNA	-0.516363	0.408545	0.65597
STXBP1	mRNA	-1.65359	0.000564	0.0062097
KRT18	mRNA	-0.871953	0.16552	0.389645

## Sheet: HSC_MONO
Symbol	consensus RNA target	log2FoldChange	pvalue	padj
RPS11	ribosome	-0.458561	0.121406	0.22464
ERAL1	rRNA	-0.513214	0.237779	0.374613
DDX27	rRNA	0.100871	0.702074	0.805693
DEK	mRNA	-0.44521	0.335563	0.484704
PSMA6	unknown	0.940028	0.000569	0.00243819
TRIM56	unknown	0.140295	0.713748	0.814499
TRIM71	ncRNA	-2.47108	5.4e-06	3.52e-05
UPF2	mRNA	-0.563472	0.0495776	0.11056
FARS2	tRNA	-0.515305	0.170716	0.291802
FDXACB1	tRNA	-0.547814	0.300755	0.448013
ALKBH8	tRNA	-0.488977	0.063006	0.133792
ZNF579	unknown	-0.567135	0.610762	0.734538
POLR2B	mRNA	0.170623	0.67271	0.783633
WDR12	rRNA	-0.935258	0.00938405	0.0280905
RPF1	rRNA	-0.237958	0.508448	0.647664
MRPS34	ribosome	1.00901	0.108354	0.206018
UBTF	rRNA	-0.684559	0.00484191	0.0159636
CDC5L	mRNA	-0.356956	0.19391	0.321128
DAZAP1	mRNA	0.226339	0.526318	0.662779
MSI2	mRNA	-3.81695	1.54e-47	2.46e-45
TARDBP	mRNA	-0.161015	0.501585	0.642106
TRIT1	tRNA	0.841829	0.026257	0.0663839
MRPL36	ribosome	0.209312	0.643697	0.761036
KPNB1	mRNA	-1.05996	0.000148	0.000723
ZNFX1	unknown	0.883702	0.00188633	0.00703291
SNRNP27	snRNA	0.516305	0.269369	0.411919
RBMS2	mRNA	0.198967	0.441623	0.588471
RBMS1	mRNA	1.88991	5.45e-08	4.88e-07
LARS2	tRNA	-0.514487	0.0517417	0.114367
KIAA0020	mRNA	-1.45676	0.000104	0.000522
RBFOX2	mRNA	-7.4539	4.62e-12	6.96e-11
CWF19L1	mRNA	0.695305	0.0467241	0.10555
CWF19L2	mRNA	-0.437325	0.181397	0.305226
ZC3H15	unknown	0.111024	0.667024	0.779375
LONP1	diverse	0.446738	0.404475	0.554791
DBR1	mRNA	-0.174424	0.605908	0.73059
RRP15	rRNA	-1.86874	5.71e-07	4.39e-06
L1TD1	mRNA	3.72515	0.00716554	0.0223138
NMD3	mRNA	-0.377666	0.139775	0.250715
SRSF10	mRNA	-0.0866847	0.759908	0.847369
SRSF12	mRNA	-1.68198	0.0269561	0.0678979
SRSF2	mRNA	0.130769	0.647467	0.763917
SRSF8	mRNA	-1.29167	6.84e-09	6.96e-08
RSL1D1	unknown	-0.659517	0.00754154	0.0233382
DAP3	ribosome	0.088442	0.741576	0.834487
NARS2	tRNA	-1.81419	4.53e-06	2.99e-05
RBM25	mRNA	0.0847268	0.804322	0.876397
POLR2E	mRNA	1.66424	0.000196	0.000933
TOE1	unknown	-0.923406	0.0119078	0.0342411
TSFM	mRNA	-0.198017	0.620745	0.742093
TPR	mRNA	-0.147619	0.707015	0.809005
STAU1	mRNA	0.27382	0.176877	0.299552
STAU2	mRNA	-0.66906	0.05148	0.113871
TRMT1L	tRNA	-0.687598	0.107884	0.205405
METTL3	mRNA	-0.0597604	0.858936	0.914413
REXO2	rRNA	-2.07822	1.6e-09	1.77e-08
MRPL52	ribosome	0.442565	0.305434	0.4529
WDR3	snoRNA	-1.27263	0.0123418	0.0352711
CNOT11	mRNA	0.0637193	0.842494	0.902493
YTHDC1	mRNA	-0.790908	0.0567481	0.123007
METTL2A	tRNA	-0.889004	0.0367489	0.0871586
METTL2B	tRNA	-0.198934	0.572006	0.700872
ZNF326	mRNA	-0.541494	0.0587365	0.126409
AKAP8	mRNA	0.535079	0.0378204	0.0892829
AKAP8L	mRNA	0.125809	0.810534	0.880374
RPS14	ribosome	-0.891036	0.0716611	0.148364
ELAVL1	mRNA	-0.126705	0.618877	0.740709
ELAVL4	mRNA	-6.70255	6.59e-08	5.81e-07
PNN	mRNA	-0.740968	0.00353044	0.0121885
DDX41	mRNA	1.0573	0.0282806	0.0706289
TNPO2	mRNA	-0.992511	0.023168	0.0598963
TNPO1	mRNA	-0.226373	0.344804	0.494281
PUSL1	tRNA	1.4509	0.0458769	0.104015
RBM43	mRNA	-0.0934347	0.836941	0.898959
ZGPAT	unknown	1.46814	0.254872	0.394969
SCAF11	mRNA	0.406661	0.162447	0.280946
USP39	snRNA	0.023026	0.932987	0.960729
RPL38	ribosome	-0.759471	0.023794	0.0612572
NARS	tRNA	1.06057	0.000466	0.00204188
RPS16	ribosome	-0.097369	0.832672	0.896184
CLASRP	mRNA	2.10931	4.35e-05	0.000239
RPS9	ribosome	-0.368074	0.558539	0.689668
NCBP2	mRNA	-0.662924	0.0552522	0.120524
SMG9	mRNA	0.402122	0.314327	0.462282
FTSJ2	rRNA	0.650469	0.165564	0.284609
DDX56	rRNA	0.00592174	0.985552	0.991777
RBM28	snRNA	-1.27282	5.16e-06	3.38e-05
UTP11L	snoRNA	-0.419173	0.121631	0.224962
MRPS18B	ribosome	-0.507865	0.246162	0.384593
RPL14	ribosome	-0.780412	0.00492868	0.0162091
RPL37	ribosome	-0.960067	0.000434	0.00191557
GEMIN5	snRNA	-1.65801	7.61e-06	4.84e-05
MKRN1	mRNA	1.27614	2e-08	1.92e-07
MKRN2	mRNA	0.181101	0.493723	0.634978
MKRN3	mRNA	-1.39595	0.127726	0.233719
NOA1	rRNA	-0.410597	0.0573405	0.124014
PINX1	ncRNA	0.187089	0.728889	0.825498
HRSP12	unknown	-0.842997	0.0462194	0.104597
TDRD9	ncRNA	4.07604	5.7e-09	5.86e-08
DHX30	mRNA	-0.391675	0.191642	0.318372
DHX29	mRNA	0.325461	0.16679	0.286341
DHX57	mRNA	0.939046	0.00374251	0.0128082
YTHDC2	mRNA	1.00014	0.0101143	0.0298841
DHX36	mRNA	-0.312937	0.441093	0.588037
DHX9	ncRNA	-0.269918	0.312379	0.460379
EIF3G	mRNA	0.445009	0.38845	0.538933
NOL10	rRNA	-0.30444	0.145268	0.257856
UTP15	snoRNA	-0.761236	0.0256153	0.0651153
GATC	tRNA	-0.166429	0.597109	0.722772
TCOF1	rRNA	1.12004	0.0534436	0.117289
NONO	ncRNA	-0.219751	0.337686	0.486698
PSPC1	ncRNA	0.0149683	0.945237	0.96861
SFPQ	mRNA	0.135233	0.617599	0.73997
NUDT21	mRNA	-0.926002	0.000506	0.00219493
MRPL19	ribosome	-0.479768	0.0653364	0.137707
URM1	tRNA	1.04112	0.056591	0.122749
MRPL53	ribosome	1.35366	0.184485	0.309024
RBM48	mRNA	-0.52637	0.101397	0.195723
REPIN1	unknown	0.0366835	0.924897	0.955836
ZC3H12B	unknown	-4.76096	4.32e-24	1.87e-22
ZC3H12C	unknown	-2.84308	7.74e-10	8.88e-09
ZC3H12D	unknown	1.44883	0.0626257	0.133137
ZC3H12A	ncRNA	2.39056	5.18e-06	3.39e-05
TRMT5	tRNA	-1.81011	5.66e-05	0.000302
TRMT61A	tRNA	-0.437242	0.539349	0.67339
PABPN1	mRNA	0.44686	0.370487	0.520869
LSG1	rRNA	-0.268275	0.426193	0.574628
GNL1	rRNA	-0.769335	0.193588	0.32069
RBM33	mRNA	0.490706	0.0909424	0.179371
RPP25	ncRNA	-0.909364	0.162854	0.281378
RPP25L	ncRNA	0.260528	0.71292	0.813928
RPP38	ncRNA	-0.45629	0.206688	0.33709
GARS	tRNA	0.00741607	0.978332	0.98726
DRG2	mRNA	0.64017	0.162581	0.28106
TRMU	tRNA	0.333177	0.465342	0.610749
GNL2	rRNA	0.258494	0.419378	0.56839
CPSF2	mRNA	0.680099	0.110659	0.20949
CD3EAP	rRNA	-0.378199	0.664599	0.777406
HDLBP	mRNA	0.358548	0.199728	0.328353
RDM1	unknown	-2.85552	0.0678386	0.142003
BYSL	rRNA	-0.136976	0.751532	0.842043
GEMIN8	snRNA	-1.52154	0.00215093	0.00788792
XPO5	ncRNA	-0.992076	0.00558506	0.0180611
ZNF622	unknown	1.5082	0.000144	0.000704
DZIP1	mRNA	-5.26864	1.72e-05	0.000102
DZIP1L	mRNA	-0.848471	0.309084	0.456674
GSPT1	mRNA	-0.615477	0.0647254	0.136677
HBS1L	mRNA	-0.276256	0.275761	0.419224
GSPT2	mRNA	-2.26291	1.41e-06	1.02e-05
EIF2D	tRNA	-0.5085	0.0552084	0.120487
METTL1	tRNA	-2.00019	1.75e-07	1.45e-06
RNASEH1	diverse	0.155595	0.546897	0.679689
ZNHIT6	snoRNA	-1.83102	5.96e-08	5.3e-07
DARS2	tRNA	-0.417423	0.187617	0.31284
SNRPD2	snRNA	-1.2202	0.00220229	0.00805115
DICER1	ncRNA	1.68125	2.82e-06	1.93e-05
DYNLL1	mRNA	0.120046	0.79779	0.871884
ZNF638	mRNA	-0.562975	0.227752	0.362938
SAMD4B	mRNA	-0.000338	0.999153	0.999511
SAMD4A	mRNA	-0.199887	0.654663	0.770007
RTF1	mRNA	-0.120628	0.546507	0.679317
CNOT4	mRNA	-0.169109	0.439036	0.585897
TARBP2	mRNA	-0.607727	0.384379	0.534726
PRKRA	ncRNA	-0.392435	0.320003	0.468077
GLE1	mRNA	-0.0552955	0.863406	0.917154
EXOSC2	diverse	-0.677664	0.021244	0.0557217
SSU72	mRNA	0.494831	0.110726	0.209546
GTPBP10	unknown	-1.17708	0.00223611	0.00816278
RPL10A	ribosome	-1.42211	1.74e-06	1.23e-05
HENMT1	ncRNA	-1.47003	0.000348	0.00156851
THOC2	mRNA	-0.143656	0.623464	0.743808
EXOG	diverse	-1.02363	0.00398269	0.0135035
ASH1L	ncRNA	-0.412851	0.0943863	0.184696
TRMT10C	ncRNA	-1.12196	0.00274894	0.00976045
TRMT10A	tRNA	0.964237	0.0474364	0.106738
TRMT10B	tRNA	-0.422132	0.167865	0.287855
MRPL33	ribosome	0.912282	0.00750148	0.0232304
SSB	tRNA	-0.742405	0.0328949	0.0796244
LARP7	ncRNA	0.214476	0.558818	0.689805
MRPL24	ribosome	-0.889375	0.0149456	0.0414914
RNASEK	diverse	1.53695	0.0247192	0.0632189
PELO	mRNA	0.586731	0.14824	0.2618
QARS	tRNA	-0.402855	0.19314	0.32016
IPO4	mRNA	0.419686	0.602739	0.727514
CAPRIN1	mRNA	-0.626199	0.00883221	0.0267179
CAPRIN2	mRNA	-0.492461	0.0914995	0.180188
PARN	mRNA	-0.446058	0.255849	0.396208
TIAL1	mRNA	-0.198254	0.459887	0.605476
TIA1	mRNA	0.33954	0.256802	0.397133
CDC40	mRNA	0.924441	0.00163802	0.00620879
ZNF598	mRNA	0.362564	0.531442	0.66707
RCL1	rRNA	-2.28393	1.26e-12	2.01e-11
RTCA	tRNA	0.431682	0.112013	0.211321
MRPL38	ribosome	0.291479	0.733966	0.829308
ADAT2	tRNA	-3.20221	4.28e-20	1.35e-18
BOP1	rRNA	0.390831	0.506538	0.646089
U2SURP	snRNA	-0.32035	0.160809	0.278751
DUS3L	tRNA	-0.366911	0.527049	0.663381
CSTF3	mRNA	-1.33689	0.00149005	0.00570797
SRSF11	mRNA	-0.054991	0.808208	0.878831
SREK1	mRNA	-0.123521	0.686651	0.794536
POLR1E	rRNA	-1.99084	7.08e-10	8.17e-09
EXOSC7	diverse	0.050973	0.915606	0.950631
EXOSC8	diverse	-0.778356	0.00846613	0.0257675
EXOSC9	diverse	-0.681439	0.0222765	0.0579808
MRPL12	ribosome	0.853836	0.295646	0.44235
RPS28	ribosome	-0.366707	0.500123	0.640737
TEFM	mRNA	0.217908	0.684346	0.792608
RPL12	ribosome	-1.29663	6.78e-08	5.97e-07
ZC3H3	mRNA	0.880429	0.0724164	0.149664
EIF6	mRNA	1.05136	0.0127313	0.0362129
NELFE	mRNA	0.179162	0.548458	0.680871
EIF2B3	mRNA	-0.0624221	0.893268	0.936889
APOBEC2	mRNA	0.124667	0.821938	0.888613
APOBEC3F	mRNA	-0.833181	0.0312574	0.0763558
APOBEC3G	mRNA	0.511688	0.103243	0.198617
ZC3H7A	unknown	0.202492	0.548891	0.681257
ZC3H7B	unknown	0.0186448	0.97171	0.983823
NOP9	rRNA	0.456591	0.206857	0.337317
PQBP1	mRNA	0.113232	0.839921	0.900987
PATL2	mRNA	0.208213	0.771048	0.854522
PATL1	mRNA	1.31451	4.64e-09	4.83e-08
EDC3	mRNA	-0.82512	0.00556448	0.018006
WBP4	mRNA	0.0176733	0.960315	0.977068
GLTSCR2	rRNA	-0.828116	0.112643	0.212181
RPS18	ribosome	-1.38003	1.6e-05	9.56e-05
ASCC1	unknown	-0.33144	0.359312	0.509487
EIF5A	mRNA	0.316691	0.460246	0.605765
EIF5A2	mRNA	-1.1966	0.0104293	0.0306364
EIF5AL1	mRNA	0.361005	0.60866	0.732839
MRPL47	ribosome	0.0857037	0.774224	0.85681
INTS1	snRNA	0.680132	0.265606	0.407672
RPLP1	ribosome	-0.488277	0.354726	0.504727
MRPS11	ribosome	0.360266	0.484501	0.627271
WDR43	rRNA	-0.715479	0.0079702	0.0244725
TRMT112	tRNA	0.122788	0.752986	0.843129
PPP1R8	diverse	-0.162317	0.625234	0.745481
MTHFSD	mRNA	0.515317	0.32347	0.47171
SON	mRNA	0.234583	0.307394	0.455081
SPATS2L	mRNA	-0.864117	0.0128612	0.0365312
SPATS2	mRNA	-2.43764	3.94e-14	7.42e-13
RRP1B	rRNA	-1.60016	1.12e-09	1.26e-08
RRP1	rRNA	2.28414	3.41e-06	2.3e-05
ZC3HAV1	ncRNA	0.0415681	0.846684	0.905701
PARP12	unknown	1.43046	0.0022671	0.00826238
TIPARP	unknown	-0.186366	0.63827	0.756221
MRPS17	ribosome	-0.266183	0.566485	0.69594
U2AF2	mRNA	0.630761	0.106414	0.203143
UHMK1	mRNA	0.933343	0.0216273	0.0565412
NUP153	diverse	-0.739196	0.00720635	0.0224283
CSDE1	mRNA	0.0783601	0.697278	0.802426
POLR2L	mRNA	1.25203	0.0330355	0.0799299
NKRF	unknown	-0.670343	0.0582507	0.125557
MRPL48	ribosome	-0.269633	0.392422	0.542824
XRCC6	mRNA	-0.104297	0.69137	0.798095
SUPT5H	mRNA	0.309448	0.478317	0.622439
TSR3	rRNA	0.767057	0.242132	0.37989
XRN2	diverse	0.913139	6.46e-06	4.16e-05
RSRC1	mRNA	-0.0579218	0.874762	0.924119
POLR2J	mRNA	1.06691	0.0574251	0.124125
POLR2J3	mRNA	1.58845	0.00185793	0.00693641
SAFB2	mRNA	0.425426	0.172441	0.293965
SAFB	mRNA	0.178561	0.523204	0.659993
SLTM	mRNA	0.231476	0.44341	0.590253
BRIX1	rRNA	-1.16099	9.95e-05	0.000503
POLR2I	mRNA	-0.0663019	0.923403	0.955219
PWP2	snoRNA	0.521995	0.714468	0.815
ELAC2	tRNA	-0.758124	0.0317163	0.0773244
ZCCHC14	unknown	-0.156671	0.643467	0.760845
ZCCHC2	unknown	0.69694	0.0328069	0.0794716
LARS	tRNA	-1.20456	5.33e-05	0.000287
MRPL28	ribosome	1.60632	0.0177768	0.0480669
CNOT1	mRNA	0.0480665	0.886412	0.932701
DDX18	rRNA	-0.219016	0.456746	0.602619
TSEN15	tRNA	-0.72719	0.026818	0.0676033
USP10	mRNA	0.0445845	0.85593	0.912554
SMNDC1	mRNA	0.466077	0.0340957	0.0819977
THUMPD2	tRNA	-0.571204	0.179846	0.30337
THUMPD3	tRNA	-0.226135	0.312429	0.460379
SND1	mRNA	0.373859	0.222626	0.35668
LSM4	snRNA	-0.0785644	0.7689	0.852904
EIF3M	mRNA	-0.17737	0.487309	0.629592
MRPL34	ribosome	0.584446	0.277258	0.421243
SRP72	ncRNA	-0.16321	0.537626	0.671863
SUGP1	mRNA	0.799726	0.0896826	0.177262
SUGP2	mRNA	0.074606	0.794315	0.869565
RPS3	ribosome	-1.46881	0.000115	0.000573
RPS27A	ribosome	-1.03388	0.00158762	0.00603108
CCAR2	mRNA	0.507597	0.17146	0.292784
CCAR1	mRNA	0.0670516	0.838107	0.899822
DDX49	rRNA	0.511193	0.345896	0.495366
MRPL4	ribosome	0.128388	0.818088	0.886037
SFSWAP	mRNA	0.750703	0.00501676	0.0164454
MRPS12	ribosome	1.61991	0.0287546	0.0715405
EIF1	mRNA	0.647252	0.04082	0.0949393
EIF1B	mRNA	-0.100679	0.792757	0.868641
CLP1	mRNA	2.0088	4e-07	3.15e-06
ZMAT5	snRNA	1.28079	0.0283357	0.0707188
SF3B3	mRNA	-0.851758	0.0184283	0.0495824
PLD6	ncRNA	-2.0973	0.00310691	0.0108793
QTRTD1	tRNA	0.59589	0.0214488	0.056147
QTRT1	tRNA	-0.291629	0.659988	0.774151
PIH1D1	snoRNA	-0.143361	0.783528	0.863214
SWT1	mRNA	-0.247893	0.483939	0.626798
EXOSC4	diverse	0.0329097	0.959974	0.97681
EXOSC6	diverse	-1.25946	0.000184	0.000881
INTS8	snRNA	-0.187371	0.501913	0.642259
EXOSC10	diverse	0.0456747	0.86875	0.920476
CASC3	mRNA	0.234792	0.322082	0.470249
GTF3A	rRNA	-0.100027	0.702101	0.805693
MRPL54	ribosome	0.998973	0.0865699	0.172373
GTPBP3	tRNA	-0.952511	0.101252	0.19546
UBA1	mRNA	0.660722	0.048107	0.107921
LSM12	mRNA	0.617499	0.228274	0.363536
HINT3	tRNA	-0.172922	0.525294	0.66175
CCDC59	unknown	-0.214901	0.533425	0.66859
POLDIP3	mRNA	0.138551	0.662593	0.776147
RPL32	ribosome	-1.34694	1.52e-07	1.28e-06
EMG1	rRNA	-0.623854	0.172503	0.293986
C17orf85	unknown	0.384548	0.154297	0.270083
N4BP1	unknown	0.533378	0.0833021	0.16711
NYNRIN	unknown	-6.07783	4.35e-29	2.5e-27
KHNYN	mRNA	0.0308601	0.916221	0.951005
NOP2	rRNA	0.268726	0.585272	0.713298
NSUN4	rRNA	-0.501407	0.018444	0.0496066
NSUN3	unknown	0.300797	0.230311	0.365998
NSUN6	unknown	-1.83136	1.6e-07	1.34e-06
PAN2	mRNA	0.444037	0.0701221	0.145663
ZCCHC9	unknown	-0.0332208	0.919927	0.953307
RRP9	snoRNA	-0.928216	0.113043	0.212797
TNRC6A	mRNA	-0.224291	0.441568	0.588468
TNRC6B	mRNA	-0.17661	0.372869	0.52323
TNRC6C	mRNA	-1.10462	0.00102665	0.00411267
RP9	snRNA	-0.337087	0.425083	0.573825
MRPL15	ribosome	-0.470803	0.119337	0.221785
NGDN	mRNA	-0.114557	0.752888	0.843098
LSM10	snRNA	2.20457	8.03e-11	1.03e-09
PUS1	tRNA	-0.447241	0.464059	0.609341
MAK16	rRNA	-0.383412	0.24384	0.381899
RPS13	ribosome	-0.181907	0.46328	0.608814
SNRNP200	snRNA	-0.507387	0.0527159	0.116023
PRDX1	mRNA	-1.57796	0.000154	0.000751
TSN	tRNA	-0.49668	0.052788	0.116147
NUFIP2	mRNA	-0.0788236	0.79678	0.871239
RBM19	rRNA	0.0569805	0.890411	0.935298
TDRKH	ncRNA	-2.09566	1.41e-05	8.51e-05
NOP58	snoRNA	-1.33004	6.15e-05	0.000326
RBM6	mRNA	0.439956	0.241977	0.379674
RBM10	mRNA	-0.487026	0.297058	0.443869
RBM5	mRNA	0.435902	0.109272	0.207334
RBM44	mRNA	0.760783	0.25974	0.400678
OASL	ncRNA	3.83376	1.1e-06	8.09e-06
OAS1	ncRNA	3.59809	1.45e-30	9.19e-29
OAS2	ncRNA	1.02934	0.00066	0.00278311
OAS3	ncRNA	1.24347	0.0126177	0.0359401
SF3A3	snRNA	-0.639176	0.00854519	0.0259763
NOC3L	rRNA	-1.96971	1.16e-05	7.13e-05
MYEF2	mRNA	-7.57947	8.15e-41	9.54e-39
HNRNPM	mRNA	-0.0323868	0.884719	0.931554
C11orf68	unknown	-0.318436	0.579248	0.707703
MRPL10	ribosome	-0.405825	0.247755	0.386486
CALR	mRNA	0.0751625	0.823762	0.88981
CANX	unknown	0.471014	0.0719142	0.148791
RPP14	ncRNA	0.532247	0.633844	0.752451
RPS8	ribosome	-1.04145	0.00956696	0.0285044
PDCD7	snRNA	-1.13837	7.35e-06	4.69e-05
RPS19BP1	unknown	0.876431	0.063216	0.134124
TRMT6	tRNA	1.28659	0.00107524	0.00427816
RPL4	ribosome	-0.543162	0.0833692	0.167225
PRPF3	snRNA	0.382217	0.237828	0.374664
RARS	tRNA	-0.126719	0.763416	0.849648
RARS2	tRNA	0.393628	0.177501	0.300343
APOBEC4	mRNA	-0.735293	0.656589	0.771459
ZCCHC24	unknown	3.57542	1.16e-10	1.46e-09
RPS21	ribosome	-1.01135	0.00129135	0.00502961
DDX24	rRNA	-0.832913	0.00768383	0.0237128
RTCB	tRNA	-0.0250144	0.944766	0.968314
MBNL2	mRNA	0.493398	0.0831431	0.166831
MBNL3	mRNA	0.0667334	0.826247	0.891674
MBNL1	mRNA	0.366553	0.194222	0.321549
ALYREF	mRNA	0.531747	0.207037	0.337462
PUS7	rRNA	-1.82299	1.96e-07	1.61e-06
PUS7L	rRNA	-0.466909	0.112938	0.212635
MRPS24	ribosome	0.684146	0.408174	0.558252
RBBP6	mRNA	-0.0642402	0.815854	0.884175
RPL19	ribosome	-0.448649	0.255875	0.396221
NOL3	mRNA	1.00597	0.200106	0.328902
RPS27	ribosome	-0.84105	0.00757849	0.0234277
RPS27L	ribosome	0.0361584	0.896182	0.938712
PTRF	rRNA	-9.1595	4.51e-44	6e-42
MRPS18A	ribosome	-0.0166831	0.967482	0.981365
SLBP	mRNA	-0.0195209	0.950489	0.971863
EARS2	tRNA	-1.02327	0.0193989	0.0516403
SMAD1	ncRNA	-1.22943	2.58e-06	1.78e-05
SMAD2	ncRNA	-0.0440391	0.897882	0.93991
SMAD5	ncRNA	-0.5937	0.0947228	0.18516
SMAD9	ncRNA	-3.45908	0.011661	0.0336659
SMAD3	ncRNA	-0.586568	0.0148268	0.041223
SMAD4	ncRNA	-1.13743	0.000273	0.00125727
SMAD7	ncRNA	2.59318	0.00111009	0.00439958
SMAD6	ncRNA	1.41276	0.180088	0.303629
PRPF39	snRNA	-0.670385	0.0488404	0.109259
SRP68	ncRNA	-0.259765	0.399336	0.549877
ADARB2	mRNA	-4.63001	0.00174954	0.00658013
ADAT1	tRNA	0.0898113	0.752743	0.843019
ADARB1	mRNA	-1.16711	0.00081	0.00333738
ADAR	mRNA	0.456475	0.0190174	0.0508549
CLK3	mRNA	0.579462	0.165239	0.284246
CLK4	mRNA	0.336977	0.227649	0.362889
PRPF4B	snRNA	0.168881	0.516285	0.654165
CLK1	mRNA	0.370644	0.436763	0.584085
CLK2	mRNA	-0.114162	0.741685	0.834516
LSM3	snRNA	-0.21808	0.361025	0.511041
FAM46A	unknown	1.19208	0.000199	0.000945
CRYZ	mRNA	-1.50781	0.0304529	0.0747503
KIN	snRNA	0.457002	0.102576	0.197605
RPS2	ribosome	-0.860239	0.0304576	0.0747535
DUS4L	tRNA	-0.526538	0.152915	0.268084
EIF4A1	mRNA	0.734041	0.169855	0.290609
EIF4A2	mRNA	-1.10423	8.84e-05	0.000452
EIF4A3	mRNA	0.0969985	0.760301	0.847588
IGF2BP2	mRNA	-1.58531	4.64e-09	4.83e-08
IGF2BP3	mRNA	-0.809563	0.0770317	0.157109
UBAP2	mRNA	-0.787399	0.000591	0.0025245
UBAP2L	mRNA	0.02682	0.911026	0.947947
SNRPE	snRNA	-1.1477	0.00135852	0.0052537
EIF2B5	mRNA	-0.0594578	0.828967	0.893359
CRNKL1	mRNA	-0.383591	0.128613	0.235042
POLRMT	mRNA	-0.205591	0.734336	0.82955
METTL10	tRNA	-1.08517	0.00350382	0.0121134
MRPL41	ribosome	0.886234	0.187078	0.312128
MRPS7	ribosome	0.54423	0.125553	0.230593
NSUN5	rRNA	0.469737	0.32101	0.469145
NSUN7	rRNA	-2.68724	2.01e-09	2.19e-08
MTG1	rRNA	-0.453037	0.487089	0.629417
MRPS28	ribosome	0.399623	0.339508	0.48858
TDRD10	unknown	-3.20377	0.066925	0.140367
RPUSD1	tRNA	0.574103	0.36404	0.514102
NHP2	snoRNA	-0.425204	0.502858	0.64306
XAB2	mRNA	-0.0707306	0.914818	0.950035
FAU	ribosome	0.197281	0.718555	0.817855
RRP36	rRNA	0.742908	0.0281048	0.0702918
GRWD1	rRNA	-0.55979	0.233748	0.370064
ENDOV	tRNA	0.534721	0.257949	0.398438
MRRF	ribosome	0.303493	0.312541	0.460473
MTFMT	tRNA	-0.772761	0.0367243	0.0871095
C12orf65	mRNA	-1.48299	4.68e-06	3.09e-05
MRTO4	mRNA	-0.590782	0.230919	0.366755
RBM26	mRNA	-0.538109	0.0369387	0.0875345
RBM27	mRNA	-0.0229717	0.942027	0.966295
DIS3	diverse	-0.142512	0.593201	0.719227
DIS3L	diverse	-0.427131	0.137752	0.247983
DIS3L2	diverse	0.0850109	0.79511	0.870222
C1QBP	mRNA	-0.951816	0.000626	0.00265184
SUB1	mRNA	0.131264	0.735962	0.830612
MRPS33	ribosome	-0.953782	0.00211135	0.00776651
PRPF6	snRNA	-0.744881	0.0625908	0.133075
SMG8	mRNA	0.243379	0.51461	0.652857
PSTK	tRNA	-0.421306	0.335001	0.484081
GAPDH	mRNA	1.05488	0.0234269	0.0604604
TNPO3	mRNA	0.279322	0.242442	0.380297
IPO13	mRNA	-0.198326	0.656181	0.771143
MOV10	mRNA	-0.912757	0.00972988	0.028928
PARP1	mRNA	-1.75368	3.03e-12	4.67e-11
MRPS35	ribosome	-0.271081	0.404348	0.554683
GPKOW	unknown	0.956249	0.0459218	0.104095
SETD1A	ncRNA	0.460609	0.217315	0.350184
SETD1B	ncRNA	0.901208	0.0193293	0.0514794
SF3A2	snRNA	-0.8195	0.182165	0.306102
AFF1	mRNA	-1.04597	1.53e-06	1.1e-05
AFF3	mRNA	-2.07835	6.46e-13	1.07e-11
AFF4	mRNA	0.101587	0.672989	0.783798
AFF2	mRNA	4.13219	1.24e-11	1.77e-10
PARK7	mRNA	0.172636	0.657724	0.772469
TRNAU1AP	tRNA	0.127215	0.765862	0.851116
SRBD1	unknown	-0.493635	0.0712977	0.147775
EIF3D	mRNA	-0.699057	0.0177581	0.048028
NOP10	snoRNA	1.50868	0.000177	0.000851
WARS	tRNA	3.9481	9.57e-59	2.54e-56
MATR3	mRNA	-0.712106	0.000384	0.00171698
SNRPD1	snRNA	-1.28802	0.000204	0.000964
SNRPC	snRNA	-0.336676	0.336674	0.485744
FXR1	mRNA	-0.521623	0.0192647	0.0513443
FXR2	mRNA	0.509499	0.28272	0.42794
FMR1	mRNA	0.620506	0.00832241	0.0254167
MEPCE	ncRNA	-0.743113	0.113137	0.212956
KAT8	ncRNA	0.250203	0.456139	0.602067
CIRBP	mRNA	-0.840761	0.0330616	0.0799645
RBM3	mRNA	0.495563	0.0675568	0.141519
CNOT7	mRNA	-0.35428	0.247267	0.385887
CNOT8	mRNA	1.01284	5.26e-05	0.000284
RBM47	mRNA	6.20448	9.02e-76	5.04e-73
HNRNPR	mRNA	-0.291125	0.288288	0.433899
SYNCRIP	mRNA	-0.0414947	0.890581	0.935357
ABCE1	ncRNA	-1.15755	0.000242	0.00113018
GPATCH4	unknown	-1.53636	0.000837	0.0034346
PAIP1	mRNA	-0.610126	0.0293892	0.0726742
GNL3	rRNA	-0.72494	0.0329016	0.0796319
GNL3L	rRNA	0.505689	0.128937	0.235434
FAM120A	mRNA	1.75622	5.39e-08	4.83e-07
FAM120B	unknown	0.0641815	0.867838	0.919865
FAM120C	unknown	-1.59256	4.37e-07	3.41e-06
KHDC1	mRNA	-6.1715	4.6e-08	4.17e-07
RPL10	ribosome	-0.357409	0.311748	0.459791
EIF2S1	tRNA	-0.107696	0.74307	0.835622
MRPL20	ribosome	0.720082	0.0119695	0.0343743
EPRS	tRNA	-0.680813	0.0536547	0.117692
DHX58	ncRNA	1.48618	0.0287476	0.0715311
DDX58	ncRNA	0.2553	0.522569	0.659657
IFIH1	ncRNA	0.141215	0.680788	0.789755
CDK5RAP1	tRNA	0.469982	0.198327	0.326651
HABP4	mRNA	-2.45219	7.04e-06	4.51e-05
SERBP1	mRNA	-0.276794	0.401902	0.55255
METTL5	unknown	-0.791552	0.00526872	0.0171681
ZCCHC7	diverse	-0.753706	0.00416206	0.0140244
WDR36	rRNA	-0.602997	0.142006	0.253759
CCDC86	unknown	0.0733585	0.88299	0.930303
C2orf15	rRNA	-1.08049	0.281639	0.426709
MRPL30	ribosome	0.0478945	0.874887	0.924157
RPS26	ribosome	-0.275413	0.492729	0.63421
BARD1	ncRNA	-0.849953	0.0461915	0.104547
XPO4	mRNA	-0.0650186	0.828557	0.893118
RUVBL1	mRNA	-1.19	8.93e-05	0.000456
IMP4	snoRNA	-0.221975	0.523679	0.660349
DDX52	rRNA	0.126729	0.787398	0.865173
THOC1	mRNA	-0.330109	0.270649	0.413389
TRPT1	tRNA	-0.38641	0.35596	0.506127
NHP2L1	snRNA	-0.461269	0.192411	0.319284
EIF2B2	mRNA	-0.300679	0.33521	0.484309
RNF113A	snRNA	0.565666	0.198424	0.326774
INTS10	snRNA	-0.006083	0.981325	0.989255
RPS29	ribosome	-0.839426	0.0101778	0.0300161
NOP16	rRNA	-0.851603	0.0285525	0.0711249
U2AF1	mRNA	0.696291	0.252339	0.392132
U2AF1L4	mRNA	0.683879	0.0717906	0.148602
RANBP6	mRNA	-0.319717	0.337662	0.486698
IPO5	mRNA	-1.11335	3.48e-05	0.000194
THOC7	mRNA	-0.733919	0.0860444	0.171574
DNMT3B	diverse	-4.76985	2.7e-24	1.19e-22
GFM1	mRNA	0.0901675	0.729852	0.826207
PLRG1	mRNA	-0.282114	0.28951	0.435356
REXO1	rRNA	2.33315	0.00138527	0.00534881
ZC3HAV1L	unknown	-5.22982	4.46e-20	1.4e-18
LSM14A	mRNA	0.119679	0.750347	0.840969
LSM14B	mRNA	1.04563	0.00310388	0.0108721
TDRD6	ncRNA	6.82396	4.97e-23	1.99e-21
MRPS22	ribosome	0.592713	0.01928	0.0513726
EEF1B2	tRNA	-1.65678	6.84e-09	6.96e-08
EEF1D	tRNA	-0.0289712	0.972662	0.984147
SIDT1	ncRNA	-0.890731	0.0137368	0.0385767
SIDT2	ncRNA	2.38231	2.24e-08	2.13e-07
TRMT44	tRNA	-0.348051	0.269692	0.412216
GPATCH8	unknown	0.227656	0.282594	0.427814
WDR4	tRNA	0.0682892	0.927094	0.957176
SLIRP	ncRNA	0.103055	0.71499	0.815322
ATXN1	mRNA	1.2343	1.47e-06	1.06e-05
ATXN1L	mRNA	0.702693	0.00950174	0.0283934
YTHDF1	mRNA	0.450417	0.0885775	0.175482
YTHDF2	mRNA	-0.0345668	0.902273	0.942774
YTHDF3	mRNA	0.597932	0.00700169	0.0219043
LRPPRC	mRNA	-0.929028	0.00021	0.000989
TFIP11	mRNA	0.886511	0.0101042	0.0298582
ILF2	mRNA	-0.800234	0.0192176	0.0512615
STRBP	mRNA	-3.60298	1.12e-25	5.39e-24
ILF3	mRNA	-0.109641	0.742539	0.835235
TCERG1	mRNA	-0.306506	0.19504	0.322473
NXF1	mRNA	1.23058	0.0042146	0.0141801
ZRSR2	mRNA	0.881311	0.0217941	0.0569442
MRPL35	ribosome	-0.315264	0.544326	0.67736
RRS1	rRNA	-0.151314	0.769525	0.853428
PRKDC	mRNA	-0.686451	0.0192618	0.0513425
NOC2L	rRNA	0.492683	0.353565	0.503812
MTIF3	mRNA	0.317682	0.212195	0.343888
NOL11	rRNA	-1.00036	0.000404	0.00179723
EXOSC3	diverse	-0.406319	0.339765	0.488823
PNPT1	diverse	-0.708362	0.0110571	0.0321845
TSNAX	tRNA	1.20904	0.000879	0.00358728
RIOK1	rRNA	-1.08499	0.0022355	0.00816188
RIOK3	rRNA	1.61937	1.35e-06	9.81e-06
PIWIL2	ncRNA	-1.4917	0.367092	0.517334
PIWIL4	ncRNA	1.60961	0.000177	0.00085
PEG10	unknown	-2.71542	0.0434431	0.0996702
POP7	ncRNA	0.567277	0.327546	0.476141
FASTKD3	mRNA	-0.168024	0.761675	0.848641
TBRG4	mRNA	-0.0512237	0.862955	0.91686
FASTK	mRNA	0.794789	0.257047	0.397457
TRMT13	tRNA	-0.981921	0.0200021	0.0529933
IREB2	mRNA	0.44592	0.19077	0.317197
ACO1	mRNA	-0.475291	0.16756	0.287443
ZCCHC3	unknown	-0.542748	0.0876336	0.17409
SNUPN	snRNA	0.281752	0.43009	0.578068
PTRHD1	tRNA	0.601279	0.105074	0.201134
HARS	tRNA	-0.237726	0.400065	0.550669
HARS2	tRNA	0.0323459	0.934163	0.96138
HNRNPK	mRNA	0.198894	0.390197	0.540617
PCBP1	mRNA	1.60738	1.45e-06	1.04e-05
PCBP2	mRNA	0.417258	0.270938	0.413695
PCBP3	mRNA	-3.1964	4.34e-07	3.39e-06
PCBP4	mRNA	-3.14975	0.0187895	0.0503903
AQR	mRNA	0.489599	0.180777	0.304457
ICT1	tRNA	0.691433	0.0291181	0.0722117
UNK	unknown	-0.886541	0.00144422	0.00554764
UNKL	unknown	0.419968	0.544404	0.67742
CEBPZ	rRNA	-0.753439	0.0370563	0.0877373
MRPS9	ribosome	-0.517429	0.194113	0.321392
THG1L	tRNA	-0.124216	0.659705	0.7739
CNBP	mRNA	0.232893	0.314453	0.462406
SRRT	ncRNA	0.183057	0.669127	0.780975
CD2BP2	snRNA	1.1392	0.007132	0.0222372
SNRPG	snRNA	-0.108328	0.77625	0.858159
APTX	diverse	-0.118869	0.720325	0.819236
RPL17	ribosome	-1.05712	0.0354858	0.0846843
BMS1	rRNA	-0.583188	0.0834486	0.167339
SARS	tRNA	1.54104	1.16e-05	7.1e-05
SARS2	tRNA	0.147621	0.887863	0.933543
PAIP2	mRNA	-0.0817146	0.767384	0.852014
PAIP2B	mRNA	-4.3383	1.61e-14	3.14e-13
GEMIN4	snRNA	-0.637372	0.0564508	0.122529
PNRC2	mRNA	-0.590214	0.0951166	0.185719
FASTKD2	mRNA	-1.01147	0.000688	0.00288364
GEMIN6	snRNA	-0.373553	0.497483	0.638344
DDX20	snRNA	-0.406434	0.213298	0.345249
DDX39A	mRNA	1.00541	0.0655555	0.138091
DDX39B	mRNA	1.06161	0.346728	0.49623
DHX37	snoRNA	0.31921	0.596375	0.722136
ZNF346	unknown	-0.940873	0.00128778	0.00501834
MRPL50	ribosome	-1.51801	0.00493111	0.0162146
RNASE2	diverse	8.65747	2.65e-37	2.47e-35
RNASE3	diverse	7.8901	9.04e-13	1.47e-11
RNASE4	diverse	4.80632	4.98e-09	5.15e-08
RNASE6	diverse	9.37134	1.35e-98	3.35e-95
RNASE8	diverse	2.60473	0.0544226	0.119075
ANG	diverse	2.33384	0.000124	0.000616
DYNC1H1	mRNA	0.453048	0.110444	0.209155
FTSJ3	rRNA	0.227949	0.5819	0.71019
SF3B2	mRNA	0.410413	0.179612	0.303044
CTU2	tRNA	2.07273	0.149001	0.262686
XPOT	tRNA	-0.65651	0.00628606	0.0199761
RBMXL1	mRNA	-0.424146	0.25359	0.39361
RBMX	mRNA	-0.748714	0.00472686	0.0156224
PPP1R10	unknown	0.0307393	0.952438	0.972465
PRR3	unknown	-0.704341	0.302361	0.449596
DKC1	snoRNA	-1.60533	3.1e-06	2.11e-05
MRPL17	ribosome	-1.23371	0.00469535	0.0155378
TRA2A	mRNA	0.169285	0.589627	0.716478
TRA2B	mRNA	0.673274	0.182805	0.306901
RPL26L1	ribosome	0.537011	0.15444	0.27027
RPL26	ribosome	-0.837806	0.0266237	0.0671667
AUH	mRNA	-0.334189	0.263202	0.404706
EIF3C	mRNA	-0.000537	0.999231	0.999544
EIF3CL	mRNA	0.974886	0.249721	0.388901
SCAF8	mRNA	-0.603748	0.0276603	0.0693122
SCAF4	mRNA	-0.194201	0.444077	0.590853
EEF2K	mRNA	-1.3701	1.21e-05	7.37e-05
RPL6	ribosome	-0.51098	0.126476	0.231965
MRPL11	ribosome	-0.477044	0.146938	0.259952
G3BP1	mRNA	-1.02949	0.016916	0.0460573
G3BP2	mRNA	0.0153834	0.959824	0.976747
MRPS26	ribosome	-0.395932	0.448282	0.594612
SF3B5	mRNA	0.51286	0.410142	0.560087
DHX34	mRNA	1.46305	0.000151	0.000738
UTP23	snoRNA	-0.559078	0.0525407	0.115728
SNRNP48	snRNA	-0.758267	0.0271857	0.0683683
PRPF38B	snRNA	0.205032	0.590564	0.717132
HEXIM1	ncRNA	1.23205	0.00047	0.00205506
HEXIM2	ncRNA	0.466662	0.590224	0.716941
SRRM2	mRNA	0.538298	0.0195335	0.0519428
DHX40	mRNA	-0.438725	0.0941189	0.184241
DHX38	mRNA	0.0832667	0.775652	0.85771
TRMT61B	tRNA	-0.703471	0.158724	0.276112
CARHSP1	mRNA	0.155423	0.640983	0.758671
POP4	ncRNA	1.17389	4.73e-05	0.000257
LARP6	mRNA	-3.08756	0.0496564	0.11068
RNPC3	snRNA	0.504543	0.132582	0.240497
RPL30	ribosome	-0.834511	0.0471195	0.106209
RUVBL2	mRNA	-0.632994	0.231636	0.367528
DRG1	mRNA	-0.516231	0.0938641	0.183948
TRIM25	mRNA	0.612022	0.0225763	0.0586158
RQCD1	mRNA	-0.22473	0.320288	0.468365
MRPS18C	ribosome	0.563433	0.123557	0.227674
MRPL45	ribosome	-0.59081	0.203354	0.332868
RPLP2	ribosome	-0.148343	0.768992	0.852964
SRP19	ncRNA	0.627115	0.0708041	0.14693
RPS24	ribosome	-1.10348	5.39e-06	3.52e-05
NXT2	mRNA	0.710296	0.0838341	0.167901
NXT1	mRNA	-0.313662	0.458684	0.604391
MRPL9	ribosome	-0.773162	0.0241217	0.0619389
RPL27	ribosome	-0.306501	0.267251	0.409689
RPL24	ribosome	-1.11094	3.61e-05	0.000201
CNOT10	mRNA	-0.368177	0.107062	0.204136
ABT1	mRNA	0.544362	0.0221465	0.0577045
DDX19A	mRNA	0.32735	0.283332	0.428605
DDX19B	mRNA	0.64922	0.0194492	0.0517556
MRPS30	ribosome	-0.988902	0.00011	0.00055
SMG1	mRNA	0.307657	0.243929	0.381959
EXOSC5	diverse	-0.895684	0.246612	0.385054
AIMP2	tRNA	0.529589	0.219572	0.352898
BZW2	mRNA	-1.88971	1.16e-13	2.09e-12
BZW1	mRNA	0.500536	0.234119	0.370468
PARS2	tRNA	-1.2217	0.24291	0.38079
INTS12	snRNA	-0.353411	0.29456	0.441171
EIF3H	mRNA	-0.0291868	0.915186	0.950292
SKIV2L	mRNA	0.0324299	0.943697	0.967661
RC3H2	mRNA	-0.639295	0.0166063	0.0453078
RC3H1	mRNA	0.790091	0.00224007	0.00817322
ZFP36	mRNA	2.70596	4.54e-14	8.5e-13
ZFP36L1	mRNA	3.96386	7.66e-28	4.15e-26
ZFP36L2	mRNA	-0.879332	0.0113762	0.0329888
ANKHD1	unknown	0.987298	0.010914	0.0318301
ANKRD17	unknown	-0.513215	0.0776999	0.158168
HELZ2	mRNA	2.10115	0.000133	0.000655
UPF1	mRNA	1.2934	0.0117589	0.0339002
DROSHA	ncRNA	-1.30594	4.41e-05	0.000242
MRPL37	ribosome	-0.401244	0.266389	0.408592
PUS10	tRNA	-0.583547	0.112631	0.212181
NUDT16	snoRNA	1.79135	2.47e-06	1.71e-05
NUDT16L1	snoRNA	0.359719	0.483558	0.626449
TRMT11	tRNA	-1.84558	1.19e-05	7.26e-05
NUFIP1	snoRNA	-1.72228	1.09e-06	8.01e-06
PURA	mRNA	-0.660762	0.154085	0.269776
PURB	mRNA	-0.586115	0.0995832	0.192855
PURG	mRNA	-4.25118	0.00669067	0.021067
ZRANB2	mRNA	-0.88321	0.000609	0.0025923
THOC5	mRNA	0.095076	0.703561	0.806623
TSEN54	tRNA	-1.46537	0.0238294	0.0613039
SRP9	ncRNA	0.276794	0.481195	0.624645
PIN4	rRNA	-0.226051	0.551943	0.684209
ZC3H14	mRNA	-0.764939	0.00458354	0.0152242
CNOT2	mRNA	-0.230666	0.26003	0.400986
TARBP1	mRNA	-2.71126	8.58e-22	3.11e-20
AGO1	ncRNA	0.4168	0.116028	0.217152
AGO2	ncRNA	0.181541	0.626603	0.746715
AGO3	ncRNA	-0.322182	0.194425	0.32179
AGO4	ncRNA	1.89766	3.64e-14	6.89e-13
LARP4B	mRNA	0.93089	4.45e-05	0.000244
LARP4	mRNA	-0.561245	0.185435	0.310174
SNW1	mRNA	0.0651927	0.766735	0.851663
EZH2	ncRNA	-1.03753	0.00550999	0.0178527
EIF3B	mRNA	-0.239274	0.500495	0.641103
RPP30	ncRNA	-0.613762	0.0213569	0.055972
ZMAT3	ncRNA	1.91019	2.25e-06	1.56e-05
PTGES3	ncRNA	-0.226464	0.460174	0.605746
KARS	tRNA	0.00110973	0.996128	0.997998
RAN	mRNA	-0.735581	0.0100735	0.0297871
SNRPA	snRNA	0.257831	0.621673	0.742743
SNRPB2	snRNA	0.0363285	0.898389	0.94023
HEATR1	snoRNA	-1.29716	2.4e-05	0.000138
AARSD1	tRNA	-0.432034	0.759962	0.847369
CPSF3	mRNA	-0.418429	0.218838	0.351998
CPSF3L	mRNA	0.539537	0.258003	0.398471
CWC25	mRNA	0.71104	0.108053	0.205621
RPS5	ribosome	-1.441	0.00452483	0.0150612
POLR2D	mRNA	-0.678329	0.036668	0.0869946
C9orf114	unknown	-0.360879	0.498602	0.639228
MRPL44	ribosome	0.440039	0.301422	0.448709
ETF1	mRNA	0.631151	0.0181901	0.049036
GAR1	snoRNA	-0.810445	0.0165305	0.0451397
MVP	ncRNA	2.58297	1.66e-06	1.18e-05
RPF2	rRNA	-1.05689	0.00236695	0.00858708
ZC3H18	unknown	0.952688	0.00431791	0.0144688
INTS5	snRNA	-0.237591	0.67302	0.783798
INTS3	snRNA	0.000944	0.997529	0.998681
LSM6	snRNA	0.65205	0.0621591	0.132372
SNRPF	snRNA	-0.830338	0.011845	0.0340888
TUT1	snRNA	-0.651249	0.458257	0.604148
MTPAP	mRNA	-0.377272	0.147535	0.260822
EIF2AK1	mRNA	0.0885012	0.723805	0.821902
EIF2AK2	ncRNA	-0.489405	0.0949135	0.185455
EIF2AK3	mRNA	0.548434	0.0908151	0.179168
EIF2AK4	tRNA	-0.386332	0.118666	0.220831
MRPL22	ribosome	-0.330652	0.254685	0.394775
PES1	rRNA	-0.368376	0.28745	0.432971
LSM7	snRNA	-1.04756	0.105614	0.201909
PAPD4	mRNA	0.559425	0.00564653	0.0182211
ZCCHC11	ncRNA	-1.17778	0.000122	0.000605
ZCCHC6	ncRNA	1.67403	2.69e-09	2.88e-08
KHDRBS1	mRNA	-0.362465	0.16399	0.282666
KHDRBS2	mRNA	-3.29997	6.28e-07	4.78e-06
KHDRBS3	mRNA	-4.99397	5.81e-13	9.66e-12
QKI	mRNA	1.60819	8.31e-10	9.5e-09
SF1	mRNA	0.170871	0.674397	0.784818
LRRC47	unknown	0.0985441	0.711696	0.8128
ISY1	mRNA	0.271707	0.495861	0.637068
SRRM1	mRNA	0.436402	0.0567001	0.122949
IPO9	mRNA	-0.649852	0.030065	0.0740276
MTRF1	mRNA	-0.42843	0.19276	0.319697
MTRF1L	mRNA	0.558018	0.0989758	0.191862
WIBG	mRNA	1.20702	0.000429	0.00189463
PPAN	mRNA	-0.210377	0.838866	0.900421
FUBP3	mRNA	0.437618	0.172234	0.293679
FUBP1	mRNA	-0.310183	0.142382	0.254188
KHSRP	mRNA	-0.0368354	0.91402	0.949647
CHTOP	mRNA	0.141066	0.455999	0.601989
PTCD2	mRNA	-1.37793	0.00148033	0.00567659
POLR2A	mRNA	0.340749	0.275747	0.419224
MRPL43	ribosome	0.575157	0.163598	0.282206
DDX55	rRNA	0.0334851	0.91956	0.953195
RPS15	ribosome	-0.292697	0.634955	0.753293
CPSF4	mRNA	-0.095771	0.833797	0.896833
CSTF2	mRNA	-0.135657	0.821611	0.888474
CSTF2T	mRNA	-1.52019	0.000703	0.00293824
RAVER2	mRNA	-2.85528	5.2e-18	1.34e-16
RAVER1	mRNA	0.687448	0.230854	0.366678
EIF1AX	mRNA	-0.786001	0.0201864	0.0533804
EIF1AY	mRNA	0.519319	0.702475	0.805996
DALRD3	tRNA	-0.0839206	0.833283	0.896446
NSUN2	tRNA	0.344649	0.200264	0.32908
URB2	rRNA	-0.947005	0.00134092	0.00519461
PHAX	snRNA	-0.494659	0.201547	0.330613
PPARGC1A	unknown	5.81482	3.76e-05	0.000208
PPARGC1B	unknown	0.121276	0.708369	0.809932
PPRC1	mRNA	-0.575745	0.133448	0.241774
PHF5A	mRNA	0.105771	0.826791	0.892089
MCTS1	unknown	0.752628	0.0148867	0.0413406
RRP7A	rRNA	0.253043	0.56883	0.697899
DGCR8	ncRNA	-0.333841	0.370796	0.521137
ZC3H13	unknown	-0.0232404	0.961022	0.977476
UPF3A	mRNA	-0.539497	0.120597	0.223475
UPF3B	mRNA	-0.562411	0.0933262	0.183128
RBM38	mRNA	1.79347	0.00318371	0.0111255
THOC3	mRNA	-1.27015	0.0582106	0.125507
IGHMBP2	tRNA	0.711493	0.130957	0.238284
PAPD5	diverse	1.20701	0.000524	0.00226535
PAPD7	diverse	0.159832	0.526734	0.663078
GFM2	mRNA	-0.423727	0.278873	0.423408
PHRF1	mRNA	0.985088	0.20476	0.334703
VARS	tRNA	-0.315876	0.531222	0.666924
VARS2	tRNA	-0.498416	0.517035	0.654817
MRPL1	ribosome	-1.89952	2.56e-07	2.07e-06
INTS7	snRNA	-0.86379	0.0492037	0.109915
ATXN2L	mRNA	0.404593	0.194998	0.322434
ATXN2	mRNA	-0.540801	0.0941091	0.184241
PPIL4	mRNA	-0.626277	0.0823842	0.165532
PPIL3	mRNA	-0.956461	0.00523735	0.0170808
PPWD1	mRNA	-0.659452	0.0466234	0.105383
CWC27	mRNA	-0.0340955	0.913565	0.949528
PPIH	mRNA	-0.240852	0.577527	0.706088
NUTF2	mRNA	-0.656829	0.0947034	0.185138
MRPL18	ribosome	-0.299476	0.491402	0.633232
LSM11	snRNA	-2.28596	1.7e-05	0.000101
AARS2	tRNA	-0.3761	0.31785	0.465897
AARS	tRNA	-1.02011	0.0134308	0.0378686
MIF4GD	mRNA	0.165178	0.7551	0.844388
CTIF	mRNA	1.04707	0.0188423	0.0505017
C9orf129	unknown	-0.757826	0.571381	0.700222
LUC7L3	mRNA	-0.559205	0.0739583	0.152174
LUC7L	mRNA	0.722849	0.077915	0.15852
DUS2	tRNA	1.5399	1.88e-05	0.000111
TDRD1	ncRNA	-3.62312	0.00963878	0.0286954
MRPS10	ribosome	0.189998	0.570036	0.698995
FAM103A1	mRNA	0.602268	0.123196	0.227214
ENOX1	mRNA	-6.05797	2.53e-07	2.05e-06
ENOX2	mRNA	0.711356	0.025344	0.0645433
RBPMS	mRNA	-4.35242	4.13e-67	1.54e-64
NIP7	rRNA	-0.804936	0.0113423	0.0329031
RPL3	ribosome	-1.45288	3.41e-05	0.00019
RPLP0	ribosome	-1.41366	1.05e-07	9.01e-07
RBM34	mRNA	0.833246	0.106429	0.203154
CMTR2	mRNA	-0.138096	0.773545	0.856397
PUM1	mRNA	0.177948	0.371208	0.521587
PUM2	mRNA	-0.18028	0.526956	0.66332
TYW5	tRNA	0.000435	0.999031	0.999511
TYW3	tRNA	-0.945459	0.00215936	0.00791494
TRMT1	tRNA	-0.27484	0.59472	0.720679
RAE1	mRNA	0.462616	0.17249	0.293986
SLU7	mRNA	0.0168363	0.945531	0.968803
EIF2B4	mRNA	-0.00665787	0.987116	0.992448
EIF5B	tRNA	-0.165241	0.73149	0.8276
GPATCH1	mRNA	-0.402793	0.281898	0.427015
RPL36	ribosome	-0.769412	0.188082	0.313451
EEF1A1	tRNA	-0.573861	0.103096	0.198384
RRP8	rRNA	0.455981	0.257432	0.397832
UBA52	ribosome	0.207418	0.609622	0.733563
R3HDM1	unknown	0.108215	0.670186	0.782032
R3HDM2	unknown	1.20003	2.13e-07	1.75e-06
PA2G4	rRNA	-0.746218	0.00471766	0.0156024
AAR2	snRNA	0.313607	0.461927	0.607517
ERI1	rRNA	-0.50824	0.220095	0.353586
ERI2	unknown	-1.11433	0.0141668	0.0396397
ERI3	unknown	-0.536991	0.142295	0.254075
NIFK	rRNA	-0.515512	0.0966821	0.18815
METTL14	mRNA	-0.719539	0.0490643	0.109694
MRPL32	ribosome	-0.673663	0.0133195	0.0376081
CPSF6	mRNA	-0.628237	0.0274558	0.0688848
CPSF7	mRNA	0.363969	0.314312	0.462282
RPL7A	ribosome	-1.03362	0.000489	0.00213161
WDR46	snoRNA	0.252607	0.627939	0.747755
SRP14	ncRNA	0.06979	0.787233	0.865083
TFAM	mRNA	-0.842545	0.00225156	0.00821112
CMSS1	rRNA	-2.79832	5.07e-18	1.31e-16
XPO6	mRNA	0.627308	0.0335769	0.0809942
EXOSC1	diverse	0.35666	0.31662	0.464675
ZNF106	unknown	2.15729	9.39e-16	2.03e-14
UTP14A	snoRNA	-0.737123	0.032531	0.0789831
UTP14C	snoRNA	-0.42451	0.384949	0.535362
TRUB1	tRNA	-1.2012	0.00761203	0.0235152
TRUB2	tRNA	-0.872266	0.0208836	0.0549509
PRIM1	diverse	-2.48447	1.5e-11	2.12e-10
PTCD3	mRNA	-0.674569	0.00588382	0.0188588
HNRNPA0	mRNA	-1.1256	0.0174247	0.0472348
HNRNPA1	mRNA	-1.40361	2.99e-06	2.04e-05
HNRNPA1L2	mRNA	-1.0635	0.00265816	0.00948488
HNRNPA2B1	mRNA	0.279102	0.369382	0.519774
HNRNPA3	mRNA	-0.250206	0.420427	0.569233
HNRNPAB	mRNA	-0.570734	0.108913	0.2068
HNRNPD	mRNA	-0.273168	0.336025	0.48509
HNRNPDL	mRNA	-0.425149	0.0931679	0.182889
RANBP2	mRNA	-0.732393	0.0779581	0.158587
RPL7	ribosome	-1.16264	0.00157887	0.00600295
RPL7L1	ribosome	-0.435908	0.135514	0.244841
RPS6	ribosome	-1.69685	2.13e-12	3.34e-11
MRPL3	ribosome	-0.448067	0.140991	0.252483
DDX28	rRNA	0.592566	0.195439	0.322952
DDX47	rRNA	-0.773256	0.167019	0.286669
RNASEH2C	diverse	0.0530663	0.907454	0.945596
TFB2M	rRNA	-0.811208	0.0307842	0.0754141
TEP1	ncRNA	2.05132	2.06e-08	1.96e-07
NOC4L	rRNA	1.38369	0.0221123	0.0576393
CPSF1	mRNA	-0.252385	0.695677	0.801258
DDX1	mRNA	-1.10057	0.00251714	0.00905402
DDX3X	mRNA	0.237538	0.414457	0.563881
DDX3Y	mRNA	-0.140002	0.927747	0.95754
NOP56	snoRNA	-1.40186	8.41e-06	5.3e-05
RPS20	ribosome	-1.13854	5.82e-06	3.78e-05
MPHOSPH10	snoRNA	-0.381679	0.360262	0.510316
DXO	diverse	-0.939069	0.243791	0.381877
DENR	mRNA	-0.427825	0.0389797	0.0914591
RPL21	ribosome	-0.684921	0.182358	0.3063
RPS10	ribosome	-0.679875	0.176869	0.299552
NAT10	rRNA	-1.52785	1.42e-07	1.2e-06
UTP18	snoRNA	-0.558772	0.0289983	0.0719944
NOL12	rRNA	-0.103612	0.87335	0.92326
DDX31	rRNA	-1.61871	1.72e-06	1.22e-05
ABCF1	mRNA	0.193668	0.591743	0.718083
DNMT1	ncRNA	-0.313196	0.318084	0.466149
SNRPA1	snRNA	0.326033	0.494059	0.635373
API5	mRNA	-0.205401	0.614663	0.737602
SHQ1	snoRNA	-1.03346	0.0221601	0.0577316
AKAP1	mRNA	-1.21731	9.43e-05	0.000479
FTO	mRNA	-0.42834	0.0633512	0.13436
PUF60	mRNA	-0.12393	0.792597	0.868604
SAMHD1	diverse	7.10686	1.87e-77	1.2e-74
RBM45	mRNA	-0.639614	0.0796657	0.161215
FAM98B	tRNA	-1.36913	0.00137694	0.00531847
FAM98A	mRNA	-0.315063	0.344929	0.494429
FAM98C	unknown	2.32302	0.00233227	0.0084764
PCF11	mRNA	0.293613	0.163541	0.28213
EIF5	mRNA	1.06687	0.00390303	0.0132792
ZC3HC1	unknown	-0.524441	0.291246	0.437274
HNRNPC	mRNA	0.0834747	0.764638	0.850288
RALY	mRNA	0.663429	0.154698	0.270554
SEPSECS	tRNA	-0.152654	0.661151	0.775108
NPM1	rRNA	-2.48918	3.42e-10	4.12e-09
NPM3	rRNA	-2.67473	0.000132	0.000653
NPM2	rRNA	-6.08518	5.68e-08	5.06e-07
NUPL2	mRNA	0.0924191	0.796914	0.871343
MRPS14	ribosome	-0.850726	0.00700787	0.0219175
SF3A1	snRNA	0.236928	0.474431	0.61886
EIF3A	mRNA	0.297034	0.333863	0.482936
FASTKD5	mRNA	0.236392	0.406201	0.55638
TDRD3	mRNA	-0.775925	0.0109825	0.0320071
SNRPB	snRNA	0.181151	0.68012	0.789307
SNRPN	snRNA	-1.42255	0.00804995	0.0246926
YRDC	tRNA	-0.707765	0.0336549	0.0811474
POLR2K	mRNA	0.211653	0.513688	0.65213
ERN1	mRNA	1.43022	0.0001	0.000507
RPL5	ribosome	-1.18041	3.69e-07	2.92e-06
RPS17	ribosome	-1.24505	0.00536371	0.017436
DARS	tRNA	-1.38406	1.79e-06	1.26e-05
IPO7	mRNA	-0.511688	0.163506	0.282105
IPO8	ncRNA	0.0937707	0.770969	0.854478
SMN1	snRNA	-0.121519	0.905991	0.945041
GTPBP4	rRNA	-0.242238	0.374962	0.525408
MRPL13	ribosome	0.338564	0.349505	0.499578
MRPL46	ribosome	-0.492963	0.170295	0.291237
LSM5	snRNA	-1.13489	0.000488	0.00212571
EIF4G3	mRNA	0.028513	0.906548	0.945326
EIF4G1	mRNA	0.829598	0.00228478	0.00831733
EIF4G2	mRNA	1.18874	4.79e-07	3.72e-06
GTF2F1	mRNA	-0.254991	0.584581	0.7128
RPS15A	ribosome	-0.905826	0.00423451	0.0142321
PIH1D2	unknown	-0.841134	0.505058	0.644951
TTF2	mRNA	-1.11027	0.0040642	0.0137361
PUS3	tRNA	-0.0790089	0.824225	0.890163
RBM7	mRNA	0.522324	0.179052	0.302258
RBM11	mRNA	-4.26691	5.7e-07	4.38e-06
TSEN2	tRNA	-1.5876	3.51e-05	0.000195
RBM42	mRNA	0.885544	0.0912005	0.179737
UTP3	snoRNA	0.375494	0.455041	0.601293
HNRNPL	mRNA	0.347757	0.317172	0.465295
HNRNPLL	mRNA	0.0391082	0.924545	0.955781
PTBP1	mRNA	0.600731	0.138272	0.248718
PTBP2	mRNA	-0.648512	0.0407833	0.0948935
PTBP3	mRNA	1.12086	5.61e-06	3.65e-05
SYMPK	mRNA	0.694444	0.023938	0.0615378
TSR2	rRNA	-0.197396	0.585461	0.713445
KIAA0391	ncRNA	-0.419192	0.383635	0.534098
POLR2G	mRNA	0.623916	0.053994	0.118311
WDR5	ncRNA	0.284207	0.422485	0.571215
SNRNP40	snRNA	-0.309385	0.296368	0.442985
WDR83	mRNA	0.481216	0.384211	0.534645
ZFC3H1	unknown	0.355875	0.216184	0.348833
RPL15	ribosome	-0.678203	0.00458818	0.0152373
SNRNP35	snRNA	0.57309	0.0863006	0.171978
SNRNP70	snRNA	0.534734	0.221603	0.35542
MRPL39	ribosome	-0.909216	0.0455196	0.103351
TLR7	ncRNA	11.0231	9.69e-27	4.96e-25
TLR8	ncRNA	9.71457	1.16e-21	4.18e-20
TLR3	ncRNA	-7.01736	3.07e-32	2.13e-30
NAA38	snoRNA	1.85594	0.000697	0.00291533
PRPF31	snRNA	0.0364139	0.939784	0.964827
MRPL55	ribosome	0.0461025	0.951719	0.972175
TRMT2A	tRNA	-0.042444	0.944774	0.968314
TRMT2B	tRNA	-0.378462	0.170159	0.291051
RPS3A	ribosome	-1.37123	0.00118629	0.00466599
BRCA1	ncRNA	-1.10253	0.043517	0.0997772
RIOK2	rRNA	-0.419881	0.140497	0.251809
DHX16	snRNA	0.63075	0.104942	0.200977
DHX33	mRNA	-0.416041	0.159673	0.27732
DHX35	mRNA	-0.126268	0.703075	0.806368
DHX32	mRNA	-0.708558	0.0146829	0.0408942
DHX15	mRNA	-0.488713	0.066778	0.140177
DHX8	mRNA	0.909975	9.44e-05	0.000479
MRPS5	ribosome	0.725368	0.0231984	0.0599679
SAP18	mRNA	-0.172068	0.508308	0.64762
TUFM	mRNA	0.233283	0.663285	0.776753
EEFSEC	tRNA	0.618464	0.131613	0.239245
SKIV2L2	diverse	-0.162343	0.563908	0.693854
TRDMT1	tRNA	-0.364112	0.284869	0.430057
ZNF473	snRNA	-1.14772	0.0160056	0.043948
FCF1	rRNA	-0.0808688	0.825574	0.891249
URB1	rRNA	-1.82656	1.73e-09	1.91e-08
CARS	tRNA	1.13251	0.00107255	0.00427052
CARS2	tRNA	1.19854	0.0014954	0.00572259
CELF1	mRNA	-0.166619	0.565586	0.695218
CELF2	mRNA	-0.474771	0.0293943	0.0726788
CELF4	mRNA	-1.51707	0.230184	0.365847
XPO1	mRNA	-0.218849	0.647284	0.763783
DDX17	mRNA	-0.114933	0.713108	0.814077
DDX46	snRNA	0.46084	0.0929483	0.182522
DDX5	mRNA	0.67272	0.000693	0.00290359
DDX42	mRNA	-0.418859	0.191276	0.317875
DDX43	mRNA	-0.376361	0.479483	0.623356
FIP1L1	mRNA	-0.469782	0.106597	0.203452
MRPL14	ribosome	0.953692	0.103293	0.198678
TXNL4A	snRNA	0.0421019	0.88965	0.934829
TXNL4B	snRNA	0.0835202	0.814024	0.8828
RBM39	mRNA	0.185077	0.611164	0.734786
RBM23	mRNA	0.695898	0.00483938	0.0159584
CPEB2	mRNA	1.61652	5.94e-05	0.000316
CPEB3	mRNA	1.13268	0.000888	0.00361947
CPEB4	mRNA	2.8575	6.95e-21	2.35e-19
INTS9	snRNA	-0.374877	0.21434	0.34656
CACTIN	mRNA	0.748082	0.250484	0.389819
MPHOSPH6	rRNA	1.16219	7.14e-06	4.57e-05
RPL34	ribosome	-1.12951	5.01e-07	3.88e-06
OBFC1	unknown	-0.756949	0.00512157	0.0167461
RPS12	ribosome	-1.61424	1.22e-09	1.37e-08
PRPF8	snRNA	-0.175214	0.632112	0.751236
SECISBP2L	mRNA	0.428191	0.107313	0.204509
SECISBP2	mRNA	-0.397347	0.148446	0.261976
RPUSD3	mRNA	-0.0825035	0.858729	0.914316
RPUSD4	mRNA	-0.81772	0.00587196	0.0188323
DDX6	mRNA	-0.746027	0.000415	0.00184176
RPL28	ribosome	-0.171561	0.76133	0.848467
ELAC1	tRNA	-0.406007	0.302414	0.449645
NOM1	rRNA	0.28181	0.3464	0.4959
TROVE2	ncRNA	-0.0584934	0.853688	0.910797
EEF1E1	tRNA	-1.01907	0.0258409	0.0655769
TARSL2	tRNA	-1.41854	1.45e-07	1.22e-06
TARS	tRNA	-0.911442	0.000642	0.00271416
TARS2	tRNA	-0.0893402	0.796086	0.870821
IARS	tRNA	-1.98311	6.78e-07	5.13e-06
RPL18A	ribosome	-0.57484	0.262121	0.403543
ESF1	rRNA	-1.4442	0.00626577	0.0199229
EEF2	tRNA	-0.446984	0.340411	0.489523
EFTUD2	tRNA	0.729614	0.0213654	0.0559812
DDX60	ncRNA	-0.937948	0.00448995	0.0149667
DDX60L	ncRNA	1.44025	5.49e-07	4.23e-06
MRPL2	ribosome	-0.46958	0.320102	0.468154
SLC4A1AP	unknown	0.679446	0.0612624	0.130749
MAZ	unknown	-0.108715	0.8788	0.926869
EIF2S3L	tRNA	0.867835	0.140519	0.251828
EIF2S3	tRNA	0.206466	0.402606	0.55311
AIMP1	tRNA	0.102662	0.698107	0.802884
APEX1	mRNA	-1.20204	0.000464	0.00203247
EIF3J	mRNA	-0.12646	0.770503	0.854215
PABPC3	mRNA	1.39619	0.0328471	0.0795516
PABPC1L	mRNA	-1.3618	0.0144147	0.0402124
PABPC5	mRNA	-3.90599	0.0186378	0.0500678
PABPC4	mRNA	0.254972	0.301815	0.449024
PABPC1	mRNA	0.149268	0.473893	0.61854
MEX3A	mRNA	-7.89044	4.14e-15	8.43e-14
MEX3B	mRNA	-3.33296	6.52e-13	1.07e-11
MEX3C	mRNA	-0.114014	0.756973	0.845673
MEX3D	mRNA	0.488152	0.653955	0.769418
GEMIN7	snRNA	0.810669	0.107912	0.205441
MRPS23	ribosome	-0.254583	0.403627	0.554103
PSIP1	mRNA	-2.08934	5.75e-12	8.53e-11
SRP54	ncRNA	0.523282	0.227949	0.363149
FARSB	tRNA	-1.09906	8.75e-06	5.5e-05
SPEN	mRNA	0.664358	0.00825451	0.0252335
RBM15B	mRNA	0.111431	0.73649	0.830983
RBM15	mRNA	0.0970409	0.756943	0.845673
DNAAF2	unknown	-1.77165	5.48e-05	0.000294
SF3B1	mRNA	0.499874	0.0299686	0.0738209
RNASEH2B	diverse	-1.17681	4.45e-05	0.000244
FARSA	tRNA	-0.217535	0.679587	0.78906
NOB1	rRNA	-0.817397	0.12389	0.228157
EIF2A	tRNA	-0.155056	0.534056	0.669016
RNASEL	ncRNA	0.609936	0.16939	0.289957
TRNT1	tRNA	-0.354936	0.353171	0.503465
EIF4ENIF1	mRNA	-0.769828	0.00556455	0.018006
MECP2	mRNA	-0.532648	0.136214	0.245809
RBM22	mRNA	-0.288688	0.310195	0.457953
CMTR1	mRNA	-0.280651	0.519533	0.656938
RPL39	ribosome	-1.21617	1.45e-06	1.04e-05
RPL39L	ribosome	-1.62143	0.126245	0.231597
RPSA	ribosome	-1.41526	5.36e-05	0.000288
PARP4	ncRNA	0.56447	0.0491136	0.109782
CSTF1	mRNA	-1.23481	0.000436	0.00192121
NCBP1	mRNA	-0.10661	0.720628	0.819336
SNRNP25	snRNA	-0.214465	0.611158	0.734786
DNAJC21	unknown	-0.539857	0.0675428	0.141503
CWC22	mRNA	-0.170076	0.738192	0.831937
NFX1	mRNA	-0.820212	0.00029	0.00132926
MRPS31	ribosome	-1.46484	0.000177	0.000848
SMG5	mRNA	0.72494	0.111874	0.211155
SART1	snRNA	0.418714	0.38662	0.537093
GEMIN2	snRNA	-0.234928	0.717165	0.816895
DCP2	mRNA	1.13404	9.93e-06	6.17e-05
TAF15	mRNA	-0.0528644	0.908831	0.946456
EWSR1	mRNA	0.324467	0.215286	0.34772
FUS	mRNA	0.426991	0.180075	0.303629
EDC4	mRNA	-0.0431557	0.922038	0.954603
FBL	snoRNA	-1.60067	1.75e-05	0.000104
MRPS27	ribosome	-1.23981	2.41e-06	1.67e-05
ALKBH1	mRNA	0.0215598	0.965334	0.980024
ZCCHC17	unknown	-0.0313728	0.940894	0.9654
MRPL49	ribosome	-0.119654	0.765688	0.850989
RPL18	ribosome	-0.670758	0.15403	0.269701
RPS4X	ribosome	-1.69667	3.02e-07	2.41e-06
RPS4Y1	ribosome	0.0367443	0.981617	0.989368
NOP14	rRNA	-0.464865	0.0807782	0.163068
KRR1	snoRNA	-0.870242	0.00365631	0.0125609
NCL	snoRNA	-0.868449	0.00252091	0.00906464
PRPF18	mRNA	0.457266	0.106976	0.204007
C1D	rRNA	0.199852	0.649472	0.765555
UTP20	snoRNA	-1.86881	4.69e-09	4.88e-08
SNIP1	ncRNA	0.874669	0.016392	0.0448216
GUF1	mRNA	-0.612817	0.0270157	0.0680328
GCFC2	mRNA	-1.27839	9.16e-05	0.000467
UTP6	snoRNA	-0.388264	0.312457	0.460379
SRSF1	mRNA	0.0138673	0.97001	0.982725
SRSF3	mRNA	-0.155207	0.560956	0.691546
SRSF4	mRNA	0.474171	0.0921007	0.181176
SRSF5	mRNA	-0.0455795	0.87066	0.921579
SRSF6	mRNA	-0.566549	0.030872	0.0756127
SRSF7	mRNA	0.121262	0.680437	0.789514
SRSF9	mRNA	0.0984884	0.785142	0.863919
USB1	snRNA	2.09383	2.43e-12	3.79e-11
NOL6	rRNA	-0.424278	0.151043	0.265574
PPIE	mRNA	-0.219824	0.409883	0.559836
RRBP1	mRNA	1.60408	7.85e-06	4.98e-05
SUZ12	ncRNA	-0.689416	0.0115999	0.0335282
MSL3	ncRNA	2.11762	7.88e-12	1.15e-10
BICC1	mRNA	-2.60309	9.86e-07	7.29e-06
MRPS16	ribosome	-0.217208	0.434348	0.582005
RBMX2	mRNA	-0.138609	0.646631	0.763455
MRPL40	ribosome	-0.179422	0.556061	0.687596
ISG20	ncRNA	0.628295	0.183351	0.307586
ISG20L2	rRNA	0.700337	0.0594192	0.127644
AEN	diverse	-0.505929	0.28149	0.426585
REXO4	rRNA	-0.586073	0.114651	0.215197
TGS1	snRNA	-0.692143	0.0322255	0.0783607
ZC3H4	unknown	0.597951	0.0754271	0.154569
ZC3H6	unknown	-0.448567	0.151484	0.266099
ZC3H8	unknown	-1.71646	1.46e-08	1.42e-07
RPL27A	ribosome	-0.817001	0.0121723	0.0348624
RPS19	ribosome	-1.19646	0.0400392	0.0934541
SYF2	mRNA	0.189241	0.532028	0.667523
TFB1M	rRNA	-1.05473	0.00154955	0.00590856
DIMT1	rRNA	-1.61385	1.97e-06	1.38e-05
TSEN34	tRNA	1.2386	0.105283	0.201379
DCAF13	rRNA	-0.949419	0.00448213	0.0149429
RPL9	ribosome	-1.13923	0.000822	0.00337926
ARHGEF28	mRNA	-4.29896	0.00081	0.00333749
AC004381.6	rRNA	-5.33923	3.32e-40	3.74e-38
EIF4H	mRNA	0.506883	0.028689	0.0714092
EIF4B	mRNA	-0.754503	0.0134417	0.0378719
DDX54	rRNA	0.221549	0.612676	0.735863
MRPS36	ribosome	0.782913	0.182137	0.306102
PRPF40A	snRNA	0.167324	0.631424	0.750779
PRPF40B	snRNA	-3.06692	7.06e-05	0.000369
EIF3L	mRNA	-0.486343	0.0533276	0.117099
NOL8	rRNA	-1.06496	0.00919505	0.0276155
MTO1	tRNA	0.113954	0.737815	0.83168
PSMA1	unknown	0.470747	0.0882171	0.174938
HTATSF1	mRNA	-0.726013	0.0425073	0.098067
FTSJ1	tRNA	0.317916	0.234606	0.371028
LAS1L	rRNA	-0.620758	0.029602	0.0730791
POP1	ncRNA	-0.66161	0.163325	0.281954
DZIP3	mRNA	-2.36877	2.29e-09	2.48e-08
DGCR14	mRNA	0.158184	0.808079	0.878733
CDK9	ncRNA	0.538579	0.253924	0.394022
PAN3	mRNA	-0.473564	0.0730273	0.150592
RPL29	ribosome	-0.674287	0.256786	0.397133
DCPS	mRNA	0.704772	0.0498913	0.111098
MRPL27	ribosome	0.396687	0.26866	0.411257
POLR2H	mRNA	-1.07129	0.00406674	0.0137426
ZNF239	unknown	-5.33792	2.1e-07	1.72e-06
XRN1	diverse	0.405227	0.213343	0.345297
ZFR	unknown	0.267212	0.270462	0.413194
AGFG1	mRNA	1.95722	1.44e-13	2.56e-12
NSA2	rRNA	-0.461392	0.103818	0.199398
DDX10	rRNA	-1.00781	0.00493249	0.0162168
TBL3	snoRNA	0.793919	0.202838	0.332169
INTS2	snRNA	-0.376211	0.420286	0.56914
YBX1	mRNA	0.506325	0.0572333	0.12383
YBX2	mRNA	-2.53384	0.127398	0.233291
YBX3	mRNA	-0.513275	0.115388	0.21628
SURF6	rRNA	-0.230373	0.602128	0.726973
THOC6	mRNA	-0.546957	0.429147	0.577079
EIF3I	mRNA	-0.270433	0.359686	0.509726
STRAP	mRNA	0.0134035	0.96492	0.979793
RPL13	ribosome	-1.21891	0.0124468	0.0355167
RRP12	rRNA	2.01962	1.11e-05	6.85e-05
MRPS2	ribosome	-0.503451	0.444298	0.591012
ZCCHC8	mRNA	0.427613	0.210521	0.341972
EFTUD1	tRNA	-0.685484	0.00611448	0.0195169
RPL35	ribosome	-1.15969	0.0603114	0.129077
NSRP1	mRNA	-0.0662815	0.83972	0.900861
RPUSD2	tRNA	-0.694571	0.252273	0.392056
BCDIN3D	ncRNA	-0.629614	0.323545	0.471737
THUMPD1	tRNA	-0.509146	0.0371252	0.0878646
TRIM21	ncRNA	0.807237	0.129147	0.235721
RANBP17	mRNA	-2.58576	5.05e-07	3.91e-06
XPO7	mRNA	-0.286299	0.246212	0.384644
TRMT12	tRNA	-0.679362	0.184757	0.309341
ACIN1	mRNA	0.35706	0.0819111	0.164818
ZNF385A	mRNA	4.57547	8.82e-13	1.43e-11
RPL23	ribosome	-0.758831	0.00154766	0.00590234
EED	ncRNA	0.368581	0.191647	0.318372
DNTTIP2	rRNA	-0.219828	0.550891	0.683132
SBDS	rRNA	-0.247652	0.575262	0.704089
DDX51	rRNA	-0.203911	0.561654	0.692022
RBM18	mRNA	0.229015	0.388933	0.539301
IPO11	mRNA	-1.82105	2.28e-06	1.59e-05
RPL22	ribosome	-1.47153	1.11e-07	9.5e-07
RPL22L1	ribosome	-1.12715	0.0110498	0.0321707
LCMT2	tRNA	-0.392626	0.513882	0.652266
ZC3H11A	unknown	0.000285	0.999119	0.999511
FYTTD1	mRNA	-0.246379	0.386995	0.537415
RNPS1	mRNA	0.070444	0.868442	0.920271
RPS23	ribosome	-1.25397	0.000314	0.00142534
RNASEH2A	diverse	-1.1857	0.054501	0.1192
FRG1B	mRNA	-0.224338	0.496734	0.63778
FRG1	mRNA	0.141392	0.737638	0.831576
NOL7	unknown	-0.314395	0.181503	0.305334
PRPF38A	snRNA	-0.515574	0.0783022	0.15906
RBM41	mRNA	0.609142	0.08232	0.165433
RBM12	mRNA	-0.500368	0.098661	0.191451
RBM12B	mRNA	-1.31804	0.00908182	0.0273471
ESRP2	mRNA	0.796843	0.202265	0.331499
HNRNPF	mRNA	0.457608	0.143201	0.255201
HNRNPH1	mRNA	-0.144982	0.4879	0.6301
HNRNPH2	mRNA	0.576899	0.0676497	0.141674
HNRNPH3	mRNA	-0.135427	0.610719	0.734538
GRSF1	mRNA	0.512796	0.0795079	0.160954
RNH1	diverse	2.86062	3.86e-05	0.000214
NOL9	rRNA	-0.715159	0.016491	0.0450374
SRFBP1	rRNA	-0.764861	0.0351811	0.0840832
ARL6IP4	mRNA	-0.0228483	0.985955	0.991857
RPP40	ncRNA	-2.31945	3.02e-06	2.05e-05
ALKBH5	mRNA	0.884254	0.0150495	0.0416815
SMG7	mRNA	0.474587	0.053126	0.116741
PDE12	mRNA	0.349538	0.170307	0.291237
CCRN4L	mRNA	2.37024	2.61e-05	0.000149
ANGEL1	mRNA	-0.799815	0.00969107	0.028828
ANGEL2	mRNA	-0.224366	0.415852	0.565292
CNOT6	mRNA	0.158087	0.661365	0.775156
CNOT6L	mRNA	-0.838835	0.0147748	0.0411246
PDCD11	snoRNA	-0.642962	0.0379054	0.0893989
RPL35A	ribosome	-1.15613	2.6e-07	2.1e-06
MRPL21	ribosome	0.0668955	0.843729	0.903178
SMG6	mRNA	-0.0399335	0.932664	0.960573
PRPF19	mRNA	-0.355384	0.37067	0.520995
PRPF4	snRNA	-0.116639	0.652171	0.767885
INTS4	snRNA	0.286707	0.226848	0.361935
SRPK2	mRNA	0.833123	0.00264008	0.00943545
SUPV3L1	mRNA	-0.92416	0.008867	0.026805
RBM17	mRNA	0.165119	0.534496	0.669304
NAF1	snoRNA	-1.48024	2.57e-07	2.08e-06
YARS	tRNA	-0.301982	0.298408	0.445438
LRRFIP1	ncRNA	0.98871	2.15e-05	0.000125
LRRFIP2	ncRNA	0.146573	0.528859	0.664928
EIF4E2	mRNA	1.2622	5.59e-05	0.000299
EIF4E3	mRNA	1.70991	1.44e-07	1.22e-06
EIF4E	mRNA	-0.818187	0.0102779	0.0302641
BUD13	mRNA	-0.157956	0.652582	0.768207
GTPBP1	mRNA	0.0848747	0.834631	0.897187
GTPBP2	mRNA	1.07797	0.00102866	0.00411924
SRPR	ncRNA	0.815998	0.00059	0.00252141
DDX50	rRNA	-0.888802	0.00220744	0.00806824
DDX21	rRNA	0.382121	0.226278	0.361181
ZCRB1	snRNA	-1.24435	7.74e-05	0.000399
RPL13A	ribosome	-0.752519	0.0790498	0.160216
SRA1	ncRNA	2.04913	6.74e-09	6.87e-08
PAPOLG	mRNA	-0.298813	0.390392	0.540787
PAPOLA	mRNA	0.599054	0.0349557	0.083598
RPL41	ribosome	-0.760674	0.0110896	0.0322626
ZNF768	unknown	-1.14379	0.0326345	0.0791915
SCAF1	mRNA	0.711859	0.340837	0.490009
MRPS15	ribosome	0.420276	0.155321	0.271408
RNASET2	diverse	1.65731	0.000196	0.000931
EIF2B1	mRNA	0.167588	0.542017	0.675352
RPL36A	ribosome	-0.89552	0.0257697	0.0654557
RPL36AL	ribosome	0.100469	0.68061	0.789632
DDX26B	mRNA	-0.36203	0.220074	0.353577
INTS6	snRNA	0.261153	0.400509	0.55111
RPS7	ribosome	-0.948315	0.0142783	0.0399067
RRNAD1	unknown	1.3484	0.00426315	0.0143069
MRPS21	ribosome	-0.878149	0.00225908	0.00823584
SETD7	ncRNA	1.3441	5.09e-05	0.000275
RBM8A	mRNA	-0.562751	0.0287087	0.0714503
MAGOH	mRNA	0.19577	0.685309	0.793476
MAGOHB	mRNA	-1.00572	0.0163697	0.0447733
RPL37A	ribosome	-1.20456	0.000232	0.00108399
NOLC1	snoRNA	-0.992219	0.00341408	0.0118435
IARS2	tRNA	0.390313	0.171933	0.293355
LSM1	snRNA	0.507085	0.209262	0.34032
SUPT4H1	mRNA	1.02199	5.04e-05	0.000273
EXO1	diverse	-3.06744	1.2e-05	7.3e-05
DCP1B	mRNA	-1.06937	0.000168	0.000808
DCP1A	mRNA	-0.512956	0.018126	0.0488928
DNAJC17	unknown	0.38823	0.520167	0.657355
RNGTT	mRNA	-0.0328347	0.934265	0.96138
DUSP11	mRNA	-0.387436	0.095075	0.185686
CHERP	mRNA	0.297951	0.552543	0.684686
WDR61	mRNA	-0.228613	0.45854	0.604331
NANOS1	mRNA	-0.364387	0.578621	0.707154
EBNA1BP2	rRNA	-0.615322	0.033205	0.0802013
HELZ	mRNA	0.558201	0.0325901	0.0791009
RNMTL1	rRNA	-0.267925	0.523294	0.66005
PDCD4	mRNA	-0.561671	0.0304844	0.0748112
PTRH2	tRNA	-0.318055	0.298734	0.445747
SART3	snRNA	0.110575	0.693599	0.799882
ZC3H10	unknown	1.32441	0.000861	0.00351816
LSM2	snRNA	-2.12618	0.000821	0.0033779
MRPS25	ribosome	-0.593349	0.0555386	0.120984
RPP21	ncRNA	0.452221	0.732407	0.828217
ZMAT2	snRNA	0.491801	0.125775	0.230886
IFIT1	ncRNA	0.935431	0.0396448	0.0927435
IFIT2	ncRNA	1.93503	2.61e-06	1.79e-05
IFIT5	tRNA	0.0428892	0.912192	0.948719
IFIT1B	ncRNA	-0.820748	0.62363	0.743872
IFIT3	ncRNA	1.04011	0.0387093	0.0909583
NOVA1	mRNA	-3.59516	0.0338963	0.0815797
SNRPD3	snRNA	0.0846597	0.746286	0.838226
YARS2	tRNA	-0.962398	0.00106318	0.00423775
PTCD1	tRNA	0.946126	0.132655	0.24059
TSR1	rRNA	-0.680813	0.0243575	0.0624008
MRPS6	ribosome	0.299691	0.528904	0.664948
TAF9	snoRNA	-1.19208	0.152463	0.267466
RPL11	ribosome	-0.924781	0.00217913	0.00797693
DDX23	snRNA	0.381393	0.18244	0.306374
DDX59	mRNA	-0.405732	0.146444	0.259325
CCNT2	ncRNA	0.214052	0.467651	0.612844
CCNT1	ncRNA	-0.673583	0.022292	0.0580143
RPL8	ribosome	-0.522003	0.426299	0.574718
SARNP	mRNA	0.709906	0.266881	0.409224
IMP3	snoRNA	0.415345	0.481168	0.624645
CNP	mRNA	0.585861	0.165772	0.284857
LIN28A	mRNA	0.339596	0.776925	0.85865
EIF3K	mRNA	0.414273	0.371589	0.5219
EIF2S2	tRNA	0.240168	0.451956	0.598207
RNMT	mRNA	-0.523538	0.156204	0.272546
MRPL42	ribosome	-1.15019	0.000412	0.0018296
THRAP3	mRNA	0.0353041	0.914095	0.949662
BCLAF1	mRNA	-0.0658153	0.834483	0.897171
CXorf23	mRNA	-0.673072	0.0466377	0.105383
PNO1	rRNA	-0.15697	0.597935	0.723476
RBM4	mRNA	0.400939	0.387785	0.538243
RBM4B	mRNA	-0.480419	0.0393375	0.0921437
RBM14	mRNA	0.775517	0.106373	0.203082
R3HCC1	unknown	-0.45412	0.331072	0.479863
R3HCC1L	unknown	0.871001	0.00166479	0.00630063
KIAA0430	ncRNA	0.245972	0.542701	0.675978
POP5	ncRNA	-0.139521	0.634267	0.752676
MRPL51	ribosome	-0.0810344	0.849843	0.907841
MARS	tRNA	0.928215	0.00859157	0.0260924
TYW1	tRNA	0.0107163	0.974084	0.984708
MRPL16	ribosome	-0.981907	2.96e-05	0.000168
DUS1L	tRNA	0.771293	0.153988	0.269648
QRSL1	tRNA	-0.662334	0.0356094	0.084916
WARS2	tRNA	-0.506906	0.124668	0.229156
WRAP53	ncRNA	1.45042	0.00699936	0.0219001
RSL24D1	rRNA	-0.846316	0.0100365	0.0296975
SF3B4	mRNA	0.318403	0.393845	0.544152
TDRD7	mRNA	1.56051	1.9e-06	1.33e-05
LARP1	mRNA	-0.0220952	0.930689	0.959379
LARP1B	mRNA	-0.742005	0.0070232	0.0219473
RPL23A	ribosome	-0.939767	0.00716314	0.0223094
BAZ2A	ncRNA	0.572037	0.0505168	0.112166
BAZ2B	ncRNA	0.765795	0.00232958	0.00846798
EIF3E	mRNA	-1.00736	0.00108834	0.00432373
CWC15	mRNA	-0.100635	0.656545	0.771449
TOP1	unknown	0.488386	0.16266	0.281152
RPL31	ribosome	-1.10711	4.13e-07	3.25e-06
SUPT6H	mRNA	0.145874	0.564082	0.693941
TST	rRNA	4.13603	6.77e-15	1.36e-13
HNRNPU	mRNA	0.0490998	0.832395	0.89614
HNRNPUL1	mRNA	0.519761	0.0819422	0.164866
HNRNPUL2	mRNA	-0.171376	0.59118	0.717517
RPS25	ribosome	-0.933277	1.75e-06	1.23e-05
MRPL23	ribosome	-0.132586	0.867669	0.919758
EIF1AD	mRNA	0.378089	0.183329	0.307586
SETX	mRNA	0.896594	0.00824183	0.0252051
MARS2	tRNA	-1.47054	6.99e-05	0.000366
CNOT3	mRNA	0.300658	0.363556	0.513614
MTIF2	tRNA	-0.187637	0.580353	0.708612
FASTKD1	mRNA	-0.77186	0.0867675	0.172662
LGALS1	mRNA	8.57347	3.93e-54	8.88e-52
ANXA2	mRNA	6.34757	3.34e-81	2.57e-78
LRP1	mRNA	6.30544	3.95e-33	2.93e-31
LGALS3	mRNA	6.26952	2.44e-29	1.42e-27
CKAP4	mRNA	5.03312	7.28e-46	1.04e-43
PLEC	mRNA	4.87934	3.79e-14	7.16e-13
GRN	mRNA	4.58666	3.49e-16	7.77e-15
KIF1C	mRNA	3.9689	1.06e-13	1.91e-12
CORO1A	mRNA	3.88449	3.31e-11	4.47e-10
FLNA	mRNA	3.50991	1.15e-12	1.84e-11
S100A4	mRNA	3.34303	4.79e-35	4.04e-33
AHNAK	mRNA	2.97932	2.39e-16	5.4e-15
SLC16A3	mRNA	2.95525	2.18e-12	3.41e-11
TMSB4X	mRNA	2.82915	1.64e-11	2.3e-10
CDC42EP4	mRNA	2.46887	2.96e-06	2.02e-05
ZYX	mRNA	2.35956	4.21e-06	2.8e-05
PKM	mRNA	2.34563	2.49e-09	2.68e-08
GRB2	mRNA	2.30371	9.15e-15	1.82e-13
KIAA1324	mRNA	2.29295	0.0899469	0.177659
FNDC3B	mRNA	2.23811	3.42e-25	1.58e-23
SNTB2	mRNA	2.22353	3.51e-05	0.000195
SAMSN1	mRNA	2.20798	1.48e-06	1.06e-05
CAST	mRNA	2.15723	1.71e-10	2.12e-09
TWF2	mRNA	2.15703	0.00027	0.00124662
P4HB	mRNA	2.04617	1.59e-07	1.33e-06
ARHGEF1	mRNA	2.02793	2.51e-05	0.000144
HLA-A	mRNA	1.90487	2.16e-05	0.000125
MARK2	mRNA	1.8745	1.71e-07	1.42e-06
CSTB	mRNA	1.83302	1.54e-07	1.29e-06
TPD52L2	mRNA	1.47172	4.13e-07	3.25e-06
LTA4H	mRNA	1.46045	2.07e-05	0.000121
DIAPH1	mRNA	1.33179	2.94e-11	4e-10
FAM32A	mRNA	1.22627	0.000105	0.000528
SLC3A2	mRNA	1.15772	0.0247972	0.0633894
CCDC137	mRNA	1.14372	0.0988445	0.191707
ACTN4	mRNA	1.13762	0.00274571	0.00975211
TES	mRNA	1.09908	0.000484	0.00210935
ACAA2	mRNA	1.09851	0.000478	0.00208757
NDUFV3	mRNA	1.08283	6.47e-05	0.000341
CTNNA1	mRNA	0.988146	1.48e-06	1.06e-05
NOSIP	mRNA	0.96873	0.186679	0.311532
RPN1	mRNA	0.902575	0.00327312	0.0113988
YWHAZ	mRNA	0.88826	0.0205755	0.0542486
C7orf50	mRNA	0.881209	0.11797	0.219792
PTPN1	mRNA	0.863574	0.0124385	0.035502
GTF2E2	mRNA	0.844742	0.00350519	0.0121163
EZR	mRNA	0.822266	0.00267034	0.00952225
HADHB	mRNA	0.777681	0.000159	0.000769
DYNC1LI1	mRNA	0.766951	0.0143213	0.0400145
RTN4	mRNA	0.766899	0.108647	0.206404
KMT2C	mRNA	0.755793	0.00210143	0.00773434
PDIA4	mRNA	0.737777	0.0134083	0.0378202
LRRC59	mRNA	0.70707	0.0232025	0.0599715
PPIB	mRNA	0.700434	0.289251	0.435055
PSMD4	mRNA	0.690458	0.046792	0.105671
CCDC124	mRNA	0.689031	0.361621	0.511624
PDIA3	mRNA	0.662719	0.00856515	0.0260261
APOBEC3C	mRNA	0.618363	0.0402995	0.093983
SLC25A5	mRNA	0.617163	0.0289459	0.0719044
UBE2I	mRNA	0.613442	0.0378975	0.0893989
MTDH	mRNA	0.603099	0.0485321	0.1087
CCDC9	mRNA	0.601433	0.335749	0.48488
HMGB2	mRNA	0.599287	0.134727	0.243675
SEC61B	mRNA	0.592221	0.197243	0.325224
EDF1	mRNA	0.517082	0.385048	0.535376
PRRC2C	mRNA	0.509173	0.133018	0.241152
UBE2L3	mRNA	0.508651	0.012616	0.0359398
ADK	mRNA	0.497014	0.219991	0.353495
AATF	mRNA	0.44815	0.118214	0.220101
FAM208A	mRNA	0.442422	0.151263	0.265857
IFI16	mRNA	0.371914	0.31392	0.462007
RPGR	mRNA	0.35819	0.302103	0.449354
LLPH	mRNA	0.344747	0.182338	0.3063
PSMC1	mRNA	0.315144	0.461071	0.606534
HDGF	mRNA	0.309312	0.320586	0.468616
SEC23IP	mRNA	0.304671	0.230812	0.366661
MDH2	mRNA	0.303928	0.484691	0.627335
APEH	mRNA	0.299086	0.486078	0.628413
PKN2	mRNA	0.28581	0.33356	0.482652
SYNE1	mRNA	0.244075	0.471568	0.616386
SUMO1	mRNA	0.240631	0.583661	0.711872
ARCN1	mRNA	0.223154	0.462355	0.608043
KRI1	mRNA	0.22212	0.555053	0.686618
FDPS	mRNA	0.214748	0.590349	0.717054
ADD1	mRNA	0.190063	0.543339	0.676509
YWHAG	mRNA	0.173306	0.632722	0.751641
PRRC2A	mRNA	0.172311	0.676386	0.786406
TCF20	mRNA	0.148469	0.79964	0.873127
LYAR	mRNA	0.146685	0.644807	0.761986
C1orf52	mRNA	0.130547	0.692589	0.799047
FLYWCH2	mRNA	0.120374	0.85461	0.911494
IMMT	mRNA	0.117832	0.616491	0.739029
MAP4	mRNA	0.112406	0.632232	0.751299
SUCLG1	mRNA	0.0930332	0.661939	0.775605
COA6	mRNA	0.0653721	0.885002	0.931684
FNDC3A	mRNA	0.0597364	0.844853	0.904196
ATP5C1	mRNA	0.0569159	0.8195	0.886835
RCC2	mRNA	0.0563908	0.782649	0.862799
CCT6A	mRNA	0.014971	0.9527	0.972688
ENO1	mRNA	0.0126142	0.976718	0.986237
SEC63	mRNA	0.0100929	0.970008	0.982725
XRCC5	mRNA	0.00912954	0.973124	0.984228
MANF	mRNA	0.00245253	0.995618	0.997668
CPNE3	mRNA	-0.000667	0.998044	0.998932
CHD2	mRNA	-0.00961486	0.972895	0.984147
CCDC47	mRNA	-0.0165003	0.956164	0.97468
HSPA8	mRNA	-0.018247	0.954742	0.973882
TBL2	mRNA	-0.0205586	0.964562	0.979712
ATP5A1	mRNA	-0.0404175	0.891707	0.936032
GLRX3	mRNA	-0.0435347	0.886899	0.932925
PRRC2B	mRNA	-0.0476342	0.910862	0.94789
HERC5	mRNA	-0.0511639	0.861815	0.91617
PPIG	mRNA	-0.0671346	0.881002	0.928646
CRKL	mRNA	-0.0716803	0.777447	0.858929
WBSCR16	mRNA	-0.0724406	0.862758	0.91686
GOLGB1	mRNA	-0.072927	0.871813	0.922335
KTN1	mRNA	-0.12116	0.75681	0.845581
KNOP1	mRNA	-0.144136	0.707136	0.80906
BCCIP	mRNA	-0.170853	0.49818	0.638907
CSRP1	mRNA	-0.174093	0.613658	0.736612
C1orf35	mRNA	-0.233306	0.671977	0.783196
PPIA	mRNA	-0.24853	0.531458	0.66707
USP36	mRNA	-0.258093	0.538725	0.673052
NGRN	mRNA	-0.263994	0.484436	0.627223
TPT1	mRNA	-0.26804	0.286895	0.432442
HSPA9	mRNA	-0.269608	0.299032	0.446042
CHD3	mRNA	-0.274553	0.259838	0.400801
NQO1	mRNA	-0.320052	0.575613	0.704379
MYBBP1A	mRNA	-0.323706	0.531753	0.667403
YWHAE	mRNA	-0.348149	0.426524	0.574937
PPHLN1	mRNA	-0.364554	0.192612	0.319499
GANAB	mRNA	-0.369312	0.123262	0.227264
STIP1	mRNA	-0.395486	0.168719	0.289009
USO1	mRNA	-0.418839	0.20835	0.339158
HMGB1	mRNA	-0.446554	0.245764	0.384158
C14orf166	mRNA	-0.456079	0.108786	0.206612
TRAP1	mRNA	-0.459941	0.228011	0.363221
UCHL5	mRNA	-0.476762	0.0821726	0.16524
BST2	mRNA	-0.480064	0.432402	0.580268
HIST1H4H	mRNA	-0.498211	0.393494	0.543836
DNAJC2	mRNA	-0.502997	0.100101	0.193679
SSBP1	mRNA	-0.517833	0.127449	0.233367
NVL	mRNA	-0.535425	0.0839077	0.16803
C1orf131	mRNA	-0.535747	0.181443	0.305279
HUWE1	mRNA	-0.582972	0.0154488	0.042613
NAA15	mRNA	-0.59859	0.0826284	0.165978
UBFD1	mRNA	-0.630532	0.0162024	0.044401
TXN	mRNA	-0.638987	0.0503473	0.11189
TFRC	mRNA	-0.64449	0.102996	0.198227
CISD2	mRNA	-0.659491	0.0341138	0.0820325
MKI67	mRNA	-0.6676	0.599348	0.724556
SSRP1	mRNA	-0.67041	0.017045	0.0463632
NAP1L4	mRNA	-0.703014	0.0765631	0.156296
METAP2	mRNA	-0.711196	0.0427217	0.0983484
SUPT16H	mRNA	-0.715511	0.028826	0.0716704
RDX	mRNA	-0.727945	0.0041075	0.0138657
FKBP3	mRNA	-0.741396	0.0420689	0.097278
MFAP1	mRNA	-0.741766	0.112143	0.211458
HSP90AA1	mRNA	-0.743038	0.0292752	0.0724646
BTF3	mRNA	-0.755007	0.0085446	0.0259763
WDR6	mRNA	-0.840212	0.109206	0.207232
WDR75	mRNA	-0.846673	0.00703341	0.0219728
C14orf93	mRNA	-0.890473	0.027329	0.068655
CLNS1A	mRNA	-0.891357	0.00896095	0.0270488
GNB2L1	mRNA	-0.896836	0.0203474	0.0537425
METTL16	mRNA	-0.963033	5.84e-05	0.000311
FASN	mRNA	-0.967578	0.176963	0.299638
ALDH6A1	mRNA	-0.973502	0.00340029	0.011803
PELP1	mRNA	-0.986828	0.0818891	0.164789
C15orf52	mRNA	-1.01289	0.0887763	0.175798
HSPE1	mRNA	-1.07711	0.0247243	0.0632245
CIRH1A	mRNA	-1.09345	0.00052	0.00225291
DIEXF	mRNA	-1.18811	0.00105978	0.0042257
PHF6	mRNA	-1.2578	0.000436	0.00192229
CCT4	mRNA	-1.28884	4.2e-06	2.79e-05
SCG3	mRNA	-1.36975	0.258599	0.399304
NUSAP1	mRNA	-1.42072	0.021203	0.0556274
FKBP4	mRNA	-1.51494	6.11e-06	3.95e-05
H1F0	mRNA	-1.65052	8.57e-05	0.00044
HSPD1	mRNA	-1.71296	2.45e-09	2.65e-08
NME1	mRNA	-1.726	1.54e-08	1.49e-07
DUT	mRNA	-1.95371	4.29e-07	3.36e-06
FSCN1	mRNA	-1.98943	0.00369556	0.0126801
PEBP1	mRNA	-2.0536	2.64e-18	7.06e-17
HIST1H1B	mRNA	-2.08105	0.0552495	0.120524
HSP90AB1	mRNA	-2.28333	1.99e-19	5.9e-18
HIST1H1C	mRNA	-2.42517	2.95e-05	0.000167
DMGDH	mRNA	-2.47635	0.0440016	0.10058
HLTF	mRNA	-2.82053	1.79e-14	3.47e-13
SERPINH1	mRNA	-2.96604	3.06e-06	2.08e-05
TRIP6	mRNA	-3.00992	5.05e-09	5.22e-08
TNS1	mRNA	-3.41085	3.43e-14	6.52e-13
COL14A1	mRNA	-3.8036	8.14e-06	5.15e-05
ALDH18A1	mRNA	-3.84395	1.17e-24	5.21e-23
HSPB1	mRNA	-4.07899	8.29e-09	8.35e-08
STXBP1	mRNA	-4.48691	4.99e-14	9.29e-13
KRT18	mRNA	-7.70349	1.96e-12	3.09e-11

## Sheet: Clusters
Cluster 1	Cluster 2	Cluster 3	Cluster 4
UTP20	SAMSN1	DNMT1	CTU2
DKC1	CPEB2	BRCA1	PIWIL4
IARS	ZFP36L1	MANF	AFF2
PUS7	IFIT2	TRMU	RNASE2
NME1	SNTB2	SNRNP25	RNASE3
DDX31	SWT1	MAEL	FAM46A
SERPINH1	HNRNPLL	NXT2	DCPS
BZW2	IFIT3	CALR	WRAP53
RAVER2	IFIT1	TERT	DDX39A
CMSS1	SAMD4A	NXF3	NAA38
ALDH18A1	ZMAT3	RPL39L	TST
DNMT3B	TMSB4X	MRTO4	P4HB
KHDC1	ERN1
PEBP1	RRP12
PARP1	LSM10
STRBP	FAM98C
TARBP1	ANG
NAT10	HELZ2
URB1	MVP
HLTF	ZNF385A
PSIP1	CSTB
ZC3HAV1L	DUS2
IPO11	CDC42EP4
HSPD1	TDRD9
NPM1	FNDC3B
GEMIN8	PKM
GSPT2	FLNA
RANBP17	GRN
ADAT2	CORO1A
METTL1	RRBP1
HSP90AB1	RRP1
ZC3H12B	MRPL28
NYNRIN	TWF2
MSI2	ARHGEF1
DZIP3	POLR2E
MYEF2	RBM38
REXO2	REXO1
ZNHIT6	RNH1
KHDRBS3	SMAD7
STXBP1	USB1
RBFOX2	GRB2
TLR3	MARK2
PAIP2B	MSL3
MEX3A	SRA1
ARHGEF28	TEP1
FKBP4	OASL
GEMIN5	CLASRP
GPATCH4	RNASE6
LSM11	TLR7
RRP15	LGALS1
RPP40	ZCCHC24
DNAAF2	ANXA2
PLD6	WARS
PCBP3	RNASET2
NPM3	RBM47
DZIP1	SAMHD1
SMAD9	SETD7
TDRKH	ZNF106
TFRC	TLR8
RBPMS2	AGO4
RCL1	RNASE4
SPATS2	AGFG1
POLR1E	ZCCHC6
KRT18	RBMS1
KHDRBS2	AHNAK
PRPF40B	CPEB4
HIST1H1C	EIF4E3
FBL	CAST
RNASEH2A	PLEC
TDRD1	TDRD6
PRIM1	OAS1
EXO1	LRP1
EZH2	SIDT2
BICC1	KIF1C
DUT	ZFP36
WDR4	LGALS3
TRIM71	S100A4
AFF3	L1TD1
ZC3H12C	OAS2
MRPL50	ZC3H12A
CSTF2T	DICER1
PABPC5	NUDT16
COL14A1	CKAP4
NUFIP1	SLC16A3
ZNF239	CLP1
TSEN2	TDRD7
TRMT11	PPARGC1A
TRMT5	HLA−A
NOC3L
NARS2
C2orf15
HABP4
TNS1
ENOX1
RBPMS
RBM11
NSUN7
ELAVL4
LSM2
MEX3B
NSUN6
MRPL1
PURG
HSPB1
TRIP6
FSCN1
ADARB2
NPM2
H1F0
