# Supplementary material for: Transcriptomic Analysis Identifies RNA Binding Proteins as Putative Regulators of Myelopoiesis and Leukemia
Source: Front Oncol. 2019 Aug 6;9:692. doi: 10.3389/fonc.2019.00692 (PMC6691814; doi:10.3389/fonc.2019.00692)
Supplement: Supplementary file 7 [file Table_7.xlsx]

## Sheet: Leukemia modules
Table 7_v1
Module I	Module II
PRIM1	ANG
RNASEH2B	DXO
ZCCHC7	EXOSC4
EXOSC3	EXOSC5
BOLL	LONP1
BZW2	RNASEH2A
C1QBP	RNASEH2C
CRYZ	RNASEK
CSTF3	RNH1
DZIP3	AKAP1
EIF3E	AKAP8L
EIF4A2	ALYREF
GCFC2	ANGEL1
GSPT2	APEX1
HNRNPA1L2	ATXN2L
HTATSF1	CACTIN
IPO5	CARHSP1
IPO11	CCAR2
KHDRBS2	CHERP
LRPPRC	CLASRP
MBNL3	CLK3
MTHFSD	CNOT3
PRDX1	CNP
PSIP1	CPSF1
PTCD2	CPSF4
RAVER2	CTIF
RBMS3	DAZAP1
RBMXL1	DCPS
RNMT	DDX39A
RPUSD4	DDX41
SMG8	DHX30
THOC3	DHX38
TSFM	DQX1
UPF3B	DRG2
ZNF638	DZIP1L
IFI16	EDC3
PPIG	EDC4
DNAJC2	EIF2B4
HSPE1	EIF3B
DIEXF	EIF3C
PHF6	EIF3G
HSPD1	EIF3K
DUT	EIF4G1
API5	EIF5A
BZW1	EIF5AL1
CDC40	EIF6
CLK1	ESRP2
CLK4	FASTK
CMTR2	GAPDH
CNOT6	GTF2F1
CNOT6L	GTPBP1
CNOT8	GTPBP2
CPSF2	HDLBP
CWF19L2	HELZ2
DCP2	HNRNPLL
DDX5	ILF3
DEK	IPO4
DYNLL1	IPO13
EIF1AX	ISY1
EIF3J	KHDRBS3
EIF3M	KHSRP
EIF4G2	MIF4GD
EIF5	MOV10
FAM98A	MRTO4
FASTKD1	NELFE
FASTKD3	PABPC4
FASTKD5	PCBP4
FRG1	PHRF1
G3BP1	POLDIP3
GRSF1	POLR2A
HNRNPA0	POLR2E
HNRNPUL2	POLR2H
IGF2BP3	POLR2I
IPO7	POLR2J
LARP4	POLR2L
LSM14B	POLRMT
MEX3C	PPAN
MKRN1	PPRC1
MTIF3	PQBP1
NUFIP2	PRPF19
PAPOLA	PTBP1
PAPOLG	PUF60
POLR2G	RALY
POLR2K	RAVER1
PPIL3	RBM10
PPWD1	RBM15B
PTBP3	RBM23
PURA	RBM38
PURB	RBM42
RANBP2	RPUSD3
RBBP6	RRBP1
RBM7	RUVBL2
RBM12B	SAMD4A
RBM43	SAMD4B
RBM45	SCAF1
RNGTT	SF3B2
SARNP	SF3B5
STAU2	SKIV2L
SWT1	SMG5
TDRD7	SMG9
TEFM	SUGP1
THOC7	SUPT5H
TIA1	SYMPK
UHMK1	TARBP2
UPF2	TBRG4
WBP4	THOC6
XPO1	TNPO2
YWHAZ	TUFM
GTF2E2	U2AF1L4
DYNC1LI1	U2AF2
RTN4	UBA1
ADK	UPF1
SUMO1	WDR83
COA6	XAB2
MANF	ZC3H3
CPNE3	ZFP36L1
HSPA8	ZNF385A
GOLGB1	ZNF598
KTN1	LRP1
PPIA	PLEC
NQO1	GRN
USO1	CORO1A
NAA15	FLNA
TXN	SLC16A3
TFRC	ZYX
CISD2	PKM
METAP2	SNTB2
RDX	TWF2
FKBP3	P4HB
MFAP1	ARHGEF1
HSP90AA1	MARK2
WT1	TPD52L2
ABCE1	FAM32A
BRCA1	SLC3A2
DDX60	CCDC137
EIF2AK2	ACTN4
HENMT1	CTNNA1
IFIT1	NOSIP
IFIT3	C7orf50
PIWIL3	PSMD4
RNASEL	CCDC124
RPP25	CCDC9
SMAD1	CPSF3L
SMAD9	EDF1
TRIM71	MDH2
ZCCHC11	APEH
BARD1	KRI1
BCDIN3D	PRRC2A
CCNT1	DGCR14
DDX58	TCF20
DDX60L	FLYWCH2
DICER1	RCC2
EED	ENO1
IFIH1	PRRC2B
IFIT2	WBSCR16
LARP7	CSRP1
PTGES3	C1orf35
SNIP1	USP36
SRP54	CHD3
TRMT10C	MYBBP1A
ZC3HAV1	TRAP1
ZMAT3	BST2
MRPL1	WDR6
MRPL18	GNB2L1
MRPL19	FASN
MRPL32	PELP1
MRPL42	C15orf52
MRPL45	FSCN1
MRPL48	HIST1H1B
MRPL51	HIST1H1C
MRPS30	DMGDH
MRPS31	SERPINH1
RPL17	TRIP6
RPL22	HSPB1
RPL23	STXBP1
RPL24	ADARB2
RPL26	APOBEC3F
RPL34	ARHGEF28
RPL35A	BICC1
RPL39	C12orf65
RPS6	CIRBP
RPS15A	EIF3D
RPS23	ENOX1
RPS24	FTO
MRPL13	HABP4
MRPL15	PARP1
MRPL30	PCBP3
MRPL33	PURG
MRPL35	TNRC6C
MRPL39	YBX3
MRPL44	HIST1H4H
MRPL50	C14orf93
MRPS6	H1F0
MRPS10	TNS1
MRPS23	AGO2
MRPS28	CDK9
MRPS36	DGCR8
RPL9	DHX58
RPL21	DNMT1
RPS3A	HEXIM2
RPS27L	ISG20
BRIX1	KAT8
DCAF13	MEPCE
DDX10	MVP
DIMT1	PINX1
NOC3L	POP7
NOL8	RPP25L
NPM1	SETD1A
NSA2	SETD1B
PUS7	SIDT2
PUS7L	SRRT
REXO2	TDRD9
RRS1	SRPR
TFB1M	PLD6
TFB2M	FAU
WDR12	MRPL2
FTSJ2	MRPL4
C1D	MRPL11
C2orf15	MRPL12
C2orf15	MRPL14
CEBPZ	MRPL23
DDX21	MRPL28
DDX52	MRPL38
DNTTIP2	MRPL41
EMG1	MRPL54
ERI1	MRPL55
ESF1	MRPS2
FCF1	MRPS11
GTF3A	MRPS12
MPHOSPH6	MRPS18A
NIFK	MRPS18B
RIOK2	MRPS24
RPF2	MRPS26
RSL24D1	MRPS34
SBDS	RPL3
SRFBP1	RPL7A
GAR1	RPL8
HEATR1	RPL10
NOP58	RPL11
UTP14C	RPL13
WDR3	RPL13A
ZNHIT6	RPL18
IMP3	RPL18A
TAF9	RPL19
UTP3	RPL28
GEMIN6	RPL29
INTS2	RPL35
INTS7	RPL36
LSM11	RPL41
PRPF39	RPL41
SNRPD1	RPLP0
GEMIN2	RPLP1
INTS6	RPLP2
LSM1	RPS2
LSM6	RPS3
SNRPG	RPS5
ZCRB1	RPS8
AIMP2	RPS9
EIF2A	RPS11
FAM98B	RPS15
FARSB	RPS16
IFIT5	RPS19
LARS	RPS26
LCMT2	RPS28
MTFMT	UBA52
NARS2	MRPL10
PARS2	MRPL17
TARS	RPL10A
TRMT5	RPL32
TRMT11	RPL37
TRMT12	RPL37A
TRMT13	RPL38
TRMT61B	RPS10
TRUB1	RPS12
TYW3	RPS14
METTL10	RPS18
EIF2S1	RPS21
EIF5B	RPS29
HARS2	RPSA
SEPSECS	BOP1
SSB	BYSL
TARSL2	DDX28
TRIT1	DDX49
TRMT1L	DDX51
TRNT1	DDX54
ASCC1	ERAL1
CCDC59	FTSJ3
ERI2	GNL1
GTPBP10	GNL3L
METTL5	GRWD1
NSUN6	LAS1L
PIH1D2	MTG1
RSL1D1	NAT10
SRBD1	NOB1
OBFC1	NOC2L
MCTS1	NOC4L
N4BP1	NOL6
NOL7	NOL12
PSMA1	NSUN5
R3HCC1L	PES1
TOP1	RBM19
ZC3H15	REXO1
ZFC3H1	REXO4
	RRP1
	RRP7A
	RRP12
	TCOF1
	TSR3
	TST
	UBTF
	RNMTL1
	GLTSCR2
	NPM3
	NSUN7
	SURF6
	AC004381.6
	PTRF
	DHX37
	FBL
	NAA38
	NHP2
	NUDT16L1
	PIH1D1
	RRP9
	TBL3
	WDR46
	IMP4
	PDCD11
	AAR2
	CD2BP2
	DHX16
	GEMIN4
	INTS1
	INTS5
	LSM7
	LSM10
	PRPF6
	PRPF31
	PRPF40B
	RNF113A
	SART1
	SF3A1
	SF3A2
	SNRNP25
	SNRNP70
	SNRNP200
	SNRPA
	SNRPB
	SNRPD2
	TUT1
	USB1
	ZMAT5
	GEMIN8
	LSM2
	SNRPC
	SNRPN
	AARS
	AARS2
	CARS2
	CTU2
	DALRD3
	DUS1L
	DUS3L
	EEF1D
	EEF2
	EEFSEC
	EIF2D
	ELAC2
	FARSA
	FTSJ1
	GTPBP3
	IGHMBP2
	PTCD1
	PUS1
	PUSL1
	QARS
	QTRT1
	RPUSD1
	SARS2
	TARS2
	TRMT1
	TRMT2A
	TRMT61A
	TRPT1
	TRUB2
	TSEN34
	TSEN54
	URM1
	VARS
	VARS2
	RPUSD2
	TRMT44
	WDR4
	C9orf129

## Sheet: p value summary
Wilcoxin rank test p-value summary table (Figure 4E)
MODULE I RBP subtypes comparison (p-value)						MODULE II RBP subtypes comparison (p-value)
mRBPs	HSC	LSC	Blast			HSC	1
HSC	1	0.00842087	1			LSC	0.273675	1
LSC	0.00842087	1	0.00557924			Blasts	4.93324e-09	1.10794e-06	1
Blasts	1	0.00557924	1			mRBPs	HSC	LSC	Blast
rRBPs	HSC	LSC	Blast			HSC	1	0.17691	0.0110112
HSC	1	0.126763	0.64752			LSC	0.17691	1	0.154206
LSC	0.126763	1	0.0657432			Blasts	0.0110112	0.154206	1
Blasts	0.64752	0.0657432	1			rRBPs	HSC	LSC	Blast
rrRBPs	HSC	LSC	Blast			HSC	1
HSC	1	0.113188	0.665767			LSC	0.308067	1
LSC	0.113188	1	0.0319283			Blasts	0.000931777	0.0108472	1
Blasts	0.665767	0.0319283	1			rrRBPs	HSC	LSC	Blast
ncRBPs	HSC	LSC	Blast			HSC	1
HSC	1	0.182256	0.82007			LSC	0.778804	1
LSC	0.182256	1	0.187179			Blasts	0.0634324	0.0762662	1
Blasts	0.82007	0.187179	1			ncRBPs	HSC	LSC	Blast
tRBPs	HSC	LSC	Blast			HSC	1
HSC	1	0.255832	0.810174			LSC	0.518782	1
LSC	0.255832	1	0.0589253			Blasts	0.00555514	0.0157726	1
Blasts	0.810174	0.0589253	1			tRBPs	HSC	LSC	Blast
																.
