# Supplementary material for: Transcriptomic Analysis Identifies RNA Binding Proteins as Putative Regulators of Myelopoiesis and Leukemia
Source: Front Oncol. 2019 Aug 6;9:692. doi: 10.3389/fonc.2019.00692 (PMC6691814; doi:10.3389/fonc.2019.00692)
Supplement: Supplementary file 8 [file Table_8.xlsx]

## Sheet: HSC_LSC
Table 8_v1
Symbol	consensus RNA target	log2FoldChange	pvalue	padj
RPS11	ribosome	-1.42203	0.000299	0.00176856
ERAL1	rRNA	-1.37288	0.000859	0.00435429
DDX27	rRNA	-1.14368	3.06e-12	1.93e-10
DEK	mRNA	0.943666	0.0159646	0.0490254
PSMA6	unknown	0.731201	0.00451608	0.0175068
TRIM56	unknown	-0.986655	8.7e-05	0.000616
TRIM71	ncRNA	1.7528	0.00747563	0.0265209
UPF2	mRNA	1.35069	5.13e-06	5.34e-05
FARS2	tRNA	-0.32195	0.265786	0.422064
FDXACB1	tRNA	0.304087	0.440858	0.600462
ALKBH8	tRNA	0.149823	0.522799	0.672725
ZNF579	unknown	0.352866	0.661053	0.782308
POLR2B	mRNA	0.987663	0.000156	0.00100895
WDR12	rRNA	0.502164	0.0827974	0.178179
RPF1	rRNA	0.152939	0.642739	0.769632
MRPS34	ribosome	-1.86896	0.00138597	0.00654532
UBTF	rRNA	-1.04094	2.38e-07	3.71e-06
CDC5L	mRNA	0.734555	0.00061	0.00325738
DAZAP1	mRNA	-1.11595	0.00099	0.00492443
MSI2	mRNA	-1.25856	0.0214587	0.062359
TARDBP	mRNA	0.53206	0.00237585	0.0102844
TRIT1	tRNA	1.66555	5.49e-13	4.21e-11
MRPL36	ribosome	0.59541	0.0858718	0.183045
KPNB1	mRNA	0.366752	0.072722	0.161638
ZNFX1	unknown	-0.0950016	0.649143	0.774298
SNRNP27	snRNA	0.172439	0.600282	0.736102
RBMS2	mRNA	-0.578269	0.0284046	0.0778291
RBMS1	mRNA	1.50874	3.87e-09	1.03e-07
RBMS3	mRNA	2.24463	0.0754268	0.166316
LARS2	tRNA	0.0623597	0.770014	0.86016
KIAA0020	mRNA	0.0212545	0.916675	0.952377
RBFOX2	mRNA	-2.15765	0.01328	0.0422333
CWF19L1	mRNA	0.49698	0.146219	0.272766
CWF19L2	mRNA	0.734157	0.0025433	0.0108744
ZC3H15	unknown	0.979131	4.85e-09	1.23e-07
LONP1	diverse	-2.88922	4.84e-09	1.23e-07
DBR1	mRNA	0.736894	0.00312379	0.0128626
RRP15	rRNA	-0.193354	0.543433	0.6899
NMD3	mRNA	0.290288	0.125792	0.244233
SRSF10	mRNA	0.763311	1.27e-06	1.59e-05
SRSF12	mRNA	0.360285	0.397331	0.559273
SRSF2	mRNA	0.619703	0.0155322	0.0478992
SRSF8	mRNA	-0.500488	0.370602	0.532861
RSL1D1	unknown	-0.447263	0.0491963	0.119827
DAP3	ribosome	0.167	0.467115	0.624089
NARS2	tRNA	0.311113	0.360907	0.523266
RBM25	mRNA	-0.0943513	0.660471	0.782077
POLR2E	mRNA	-0.9516	0.0353319	0.0924865
TOE1	unknown	-1.49472	5.96e-07	8.38e-06
TSFM	mRNA	0.560986	0.0608861	0.141062
TPR	mRNA	0.411424	0.0961397	0.199288
STAU1	mRNA	-0.133618	0.478564	0.634389
STAU2	mRNA	0.76866	0.0182677	0.054744
TRMT1L	tRNA	1.26967	1.47e-05	0.000134
METTL3	mRNA	-0.395137	0.135654	0.258516
REXO2	rRNA	0.365545	0.0631352	0.145
MRPL52	ribosome	0.0895884	0.779633	0.86604
WDR3	snoRNA	0.50045	0.233871	0.384438
CNOT11	mRNA	0.468201	0.0107253	0.0355369
YTHDC1	mRNA	0.478639	0.0537656	0.128436
METTL2A	tRNA	0.131106	0.642691	0.769632
METTL2B	tRNA	-0.32332	0.201358	0.345101
ZNF326	mRNA	0.0172755	0.937845	0.964475
AKAP8	mRNA	-0.198784	0.372714	0.534885
AKAP8L	mRNA	-1.20171	0.00807212	0.0281968
RPS14	ribosome	-0.994356	0.019268	0.0571796
ELAVL1	mRNA	-0.16069	0.536105	0.684276
ELAVL4	mRNA	-5.68857	4.95e-09	1.25e-07
PNN	mRNA	-0.177912	0.571724	0.713374
DDX41	mRNA	-2.08525	8.21e-07	1.1e-05
TNPO2	mRNA	-1.26635	0.000359	0.0020705
TNPO1	mRNA	0.864283	1.82e-07	2.93e-06
PUSL1	tRNA	-2.78703	0.000708	0.00369462
RBM43	mRNA	2.11329	2.63e-07	4.04e-06
SCAF11	mRNA	0.892493	2.35e-07	3.68e-06
USP39	snRNA	0.197056	0.352645	0.514723
RPL38	ribosome	-0.49251	0.158523	0.289442
NARS	tRNA	0.802359	4.89e-05	0.000375
RPS16	ribosome	-1.82558	5.02e-05	0.000384
CLASRP	mRNA	-2.07303	1.1e-05	0.000104
RPS9	ribosome	-3.01918	3.85e-08	7.39e-07
NCBP2L	mRNA	0.128123	0.899305	0.942056
NCBP2	mRNA	0.483717	0.0646781	0.147712
SMG9	mRNA	-0.740581	0.0120857	0.0391348
FTSJ2	rRNA	1.25418	9.7e-05	0.000677
DDX56	rRNA	-0.180621	0.396573	0.558468
RBM28	snRNA	-0.268079	0.31471	0.476357
UTP11L	snoRNA	0.40509	0.0375217	0.0970272
MRPS18B	ribosome	-0.763108	0.0334354	0.0886397
RPL14	ribosome	-0.166637	0.626047	0.756754
RPL37	ribosome	-0.71099	0.0149878	0.0465314
GEMIN5	snRNA	-0.228713	0.490738	0.644778
MKRN1	mRNA	1.12334	4.24e-07	6.2e-06
MKRN2	mRNA	0.183575	0.275784	0.433851
MKRN3	mRNA	-3.00413	0.00607812	0.0224011
NOA1	rRNA	0.177304	0.410824	0.572544
PINX1	ncRNA	-1.19188	0.00234404	0.0101796
HRSP12	unknown	0.193598	0.530145	0.679173
TDRD9	ncRNA	-4.39301	3.22e-06	3.56e-05
DHX30	mRNA	-1.04486	0.00679778	0.0245538
DHX29	mRNA	0.876801	1.82e-05	0.000161
DHX57	mRNA	-0.49891	0.0465097	0.11475
YTHDC2	mRNA	0.685133	0.00355166	0.0143286
DHX36	mRNA	0.783744	0.00455486	0.0176203
DHX9	ncRNA	0.0235947	0.899537	0.942142
EIF3G	mRNA	-2.6055	8.13e-11	3.5e-09
NOL10	rRNA	-0.112431	0.539059	0.686798
UTP15	snoRNA	0.422922	0.126957	0.245938
GATC	tRNA	0.362931	0.150207	0.278137
TCOF1	rRNA	-3.16309	9.87e-10	3.11e-08
NONO	ncRNA	-0.75808	0.00154868	0.00718707
PSPC1	ncRNA	0.575762	5.62e-06	5.79e-05
SFPQ	mRNA	0.212925	0.369733	0.532151
NUDT21	mRNA	0.124225	0.520319	0.67062
MRPL19	ribosome	1.08499	1.3e-06	1.62e-05
URM1	tRNA	-1.42464	8.35e-05	0.000595
MRPL53	ribosome	0.582986	0.467393	0.624357
RBM48	mRNA	0.18168	0.463018	0.620267
REPIN1	unknown	-2.1262	5.89e-08	1.08e-06
ZC3H12B	unknown	-2.06819	0.00119498	0.00577357
ZC3H12C	unknown	-0.714445	0.133869	0.255932
ZC3H12D	unknown	0.118737	0.850472	0.912176
ZC3H12A	ncRNA	-1.57896	0.0273688	0.0756199
TRMT5	tRNA	-0.0706964	0.874225	0.926186
TRMT61A	tRNA	-3.69744	7.05e-07	9.66e-06
PABPN1	mRNA	-0.330109	0.39971	0.561473
LSG1	rRNA	0.0639809	0.790767	0.873092
GNL1	rRNA	-2.14317	0.000211	0.00130958
RBM33	mRNA	-0.222068	0.41056	0.572208
RPP25	ncRNA	-0.380803	0.415295	0.576539
RPP25L	ncRNA	-0.710222	0.0746863	0.165112
RPP38	ncRNA	0.186291	0.50921	0.660579
GARS	tRNA	0.304198	0.14089	0.265822
DRG2	mRNA	-1.63312	1.32e-05	0.000122
TRMU	tRNA	0.745838	0.120963	0.236977
GNL2	rRNA	-0.212331	0.379571	0.542166
CPSF2	mRNA	1.24805	2.42e-06	2.76e-05
CD3EAP	rRNA	-0.677895	0.216751	0.363972
HDLBP	mRNA	-1.1322	4.59e-06	4.83e-05
RDM1	unknown	-1.53385	0.168696	0.303299
BYSL	rRNA	-1.18672	0.00616842	0.0226923
GEMIN8	snRNA	-0.315062	0.331353	0.492754
XPO5	ncRNA	-0.213506	0.423992	0.584436
ZNF622	unknown	1.05367	0.00309048	0.0127653
DZIP1	mRNA	-1.66628	0.0608203	0.14096
DZIP1L	mRNA	-4.02423	1.34e-05	0.000123
GSPT1	mRNA	0.261775	0.34765	0.509812
HBS1L	mRNA	0.421625	0.072361	0.161044
GSPT2	mRNA	0.327943	0.624126	0.755267
EIF2D	tRNA	-1.49177	5.89e-09	1.46e-07
METTL1	tRNA	-1.32538	0.00126132	0.00604098
RNASEH1	diverse	-0.492592	0.0305339	0.0825283
ZNHIT6	snoRNA	0.44489	0.0121531	0.0393053
DARS2	tRNA	0.90225	1.58e-06	1.91e-05
SNRPD2	snRNA	-1.4557	0.000348	0.00201147
DICER1	ncRNA	1.07374	0.00116184	0.00564208
DYNLL1	mRNA	2.09042	3.86e-10	1.37e-08
ZNF638	mRNA	0.555887	0.0986366	0.203378
SAMD4B	mRNA	-1.46717	9.68e-08	1.67e-06
SAMD4A	mRNA	-3.47458	4.65e-08	8.76e-07
RTF1	mRNA	-0.31097	0.0224216	0.064442
CNOT4	mRNA	0.322736	0.0113285	0.0371677
TARBP2	mRNA	-2.94934	4.1e-06	4.38e-05
PRKRA	ncRNA	0.441926	0.0555498	0.131555
GLE1	mRNA	0.73053	0.00617964	0.0227231
EXOSC2	diverse	-0.339591	0.130611	0.251279
SSU72	mRNA	-0.784328	0.0029767	0.0123702
GTPBP10	unknown	0.772281	0.0056793	0.021171
RPL10A	ribosome	-0.521114	0.0900619	0.189734
HENMT1	ncRNA	0.620903	0.187978	0.328552
THOC2	mRNA	0.425008	0.0303021	0.0819844
EXOG	diverse	0.296578	0.239412	0.390879
ASH1L	ncRNA	-0.0421493	0.837092	0.903935
TRMT10C	ncRNA	0.904947	0.00167325	0.00764418
TRMT10A	tRNA	1.08907	0.00175724	0.00797048
TRMT10B	tRNA	-0.185422	0.401195	0.56287
MRPL33	ribosome	1.94311	1.05e-09	3.28e-08
SSB	tRNA	1.18237	1.02e-07	1.76e-06
LARP7	ncRNA	0.752875	0.000565	0.0030417
MRPL24	ribosome	0.193587	0.441875	0.601342
RNASEK	diverse	-0.576339	0.405608	0.567446
PELO	mRNA	0.986623	0.00267228	0.0113094
QARS	tRNA	-1.84891	8.27e-08	1.45e-06
IPO4	mRNA	-1.70689	0.00522656	0.0197493
CAPRIN1	mRNA	0.448074	0.0354589	0.0927185
CAPRIN2	mRNA	-0.111297	0.727022	0.830952
PNLDC1	mRNA	0.246616	0.845766	0.909522
PARN	mRNA	0.759597	0.00530745	0.0199953
TIAL1	mRNA	0.888714	1.05e-06	1.35e-05
TIA1	mRNA	1.3454	7.26e-08	1.3e-06
CDC40	mRNA	1.34422	3.36e-08	6.56e-07
ZNF598	mRNA	-3.30749	4.98e-06	5.19e-05
RCL1	rRNA	-0.724559	0.00692577	0.0249263
RTCA	tRNA	0.98487	5.64e-05	0.000423
MRPL38	ribosome	-2.87919	0.00226872	0.00989176
ADAT2	tRNA	-0.342726	0.425754	0.586161
BOP1	rRNA	-3.5519	9.29e-09	2.14e-07
U2SURP	snRNA	0.417429	0.00511148	0.0193935
DUS3L	tRNA	-4.10853	8.85e-10	2.83e-08
CSTF3	mRNA	1.38819	4.2e-09	1.09e-07
SRSF11	mRNA	0.282188	0.0964669	0.199802
SREK1	mRNA	0.359323	0.0650435	0.14835
POLR1E	rRNA	-0.691054	0.0230706	0.0659767
EXOSC7	diverse	-0.417061	0.118331	0.233052
EXOSC8	diverse	0.314982	0.181991	0.320789
EXOSC9	diverse	0.215978	0.392621	0.554419
MRPL12	ribosome	-2.09127	0.0233582	0.066599
RPS28	ribosome	-2.78611	4.22e-07	6.17e-06
TEFM	mRNA	1.34447	7.4e-05	0.000535
RPL12	ribosome	-0.413505	0.131662	0.252715
ZC3H3	mRNA	-2.93613	1.1e-05	0.000104
EIF6	mRNA	-1.63371	3.01e-05	0.000247
NELFE	mRNA	-0.975856	0.00185171	0.0083113
EIF2B3	mRNA	0.387936	0.150235	0.27816
APOBEC2	mRNA	-0.629147	0.225654	0.374638
APOBEC3H	ncRNA	2.40105	0.00442161	0.0172126
APOBEC3F	mRNA	-0.123708	0.769275	0.859834
APOBEC3G	mRNA	-0.105859	0.736728	0.837776
ZC3H7A	unknown	0.158453	0.504839	0.65689
ZC3H7B	unknown	-3.2327	1.39e-11	7.31e-10
NOP9	rRNA	-0.571362	0.0453134	0.112536
PQBP1	mRNA	-3.18475	2.38e-09	6.72e-08
PATL2	mRNA	-0.328675	0.538163	0.686035
PATL1	mRNA	0.120067	0.643101	0.769974
EDC3	mRNA	-1.09692	2.34e-07	3.66e-06
WBP4	mRNA	1.03933	0.000171	0.0010938
GLTSCR2	rRNA	-3.14065	2.6e-12	1.66e-10
RPS18	ribosome	-0.490419	0.254318	0.408541
ASCC1	unknown	1.26961	3.54e-06	3.87e-05
EIF5A	mRNA	-1.03961	0.00947909	0.0320967
EIF5A2	mRNA	-2.11471	0.00322113	0.0131935
EIF5AL1	mRNA	-2.52999	0.000971	0.00484876
MRPL47	ribosome	1.14911	9.92e-06	9.51e-05
BOLL	mRNA	2.00573	0.0678469	0.153393
INTS1	snRNA	-4.05653	1.7e-12	1.15e-10
RPLP1	ribosome	-2.11676	3.54e-06	3.87e-05
MRPS11	ribosome	-0.978618	0.0189666	0.0564591
WDR43	rRNA	-0.0883858	0.75292	0.848974
TRMT112	tRNA	0.51127	0.0301877	0.0817301
PPP1R8	diverse	0.66961	0.00338191	0.0137358
MTHFSD	mRNA	1.00511	0.00640911	0.023399
SON	mRNA	-0.00935501	0.941035	0.96627
SPATS2L	mRNA	0.0649542	0.924815	0.956795
SPATS2	mRNA	-0.0917039	0.70183	0.812891
MAEL	ncRNA	4.18855	0.000518	0.00281906
RRP1B	rRNA	-1.06904	8.34e-06	8.16e-05
RRP1	rRNA	-2.09745	2.88e-05	0.000238
ZC3HAV1	ncRNA	0.43159	0.0915822	0.192071
PARP12	unknown	-0.933476	0.00314641	0.0129452
TIPARP	unknown	0.785645	0.0746142	0.165006
MRPS17	ribosome	-0.247821	0.448729	0.607688
U2AF2	mRNA	-1.85546	1.29e-06	1.61e-05
UHMK1	mRNA	1.10741	5.7e-07	8.03e-06
NUP153	diverse	0.224707	0.263012	0.419097
CSDE1	mRNA	0.044945	0.759097	0.853143
POLR2L	mRNA	-1.7459	0.000624	0.00331216
NKRF	unknown	0.955711	0.000497	0.00273039
MRPL48	ribosome	0.614574	0.0120619	0.0390787
XRCC6	mRNA	-0.000836	0.997081	0.998657
SUPT5H	mRNA	-1.75589	1.3e-06	1.63e-05
TSR3	rRNA	-3.53701	3.07e-08	6.07e-07
XRN2	diverse	0.619012	0.000606	0.00323809
RSRC1	mRNA	0.759598	2.18e-06	2.53e-05
POLR2J	mRNA	-1.78882	0.00141779	0.00667594
POLR2J3	mRNA	0.819215	0.0808055	0.174641
SAFB2	mRNA	-0.73464	0.000401	0.00227241
SAFB	mRNA	0.0740617	0.620424	0.75245
SLTM	mRNA	0.471496	0.0703169	0.157592
BRIX1	rRNA	0.71373	0.00113122	0.00551528
POLR2I	mRNA	-3.62291	1.99e-07	3.19e-06
PWP2	snoRNA	-1.76177	0.172877	0.308816
ELAC2	tRNA	-0.671288	0.0266173	0.073959
ZCCHC14	unknown	-1.10799	0.00127196	0.00608566
ZCCHC2	unknown	0.435688	0.0857351	0.182802
LARS	tRNA	0.346971	0.0462857	0.114296
MRPL28	ribosome	-1.38982	0.0402073	0.102627
CNOT1	mRNA	0.228176	0.282809	0.441357
DDX18	rRNA	0.219591	0.299661	0.459557
TSEN15	tRNA	0.337757	0.186254	0.326487
USP10	mRNA	0.134896	0.583494	0.723063
SMNDC1	mRNA	0.589269	0.00034	0.0019752
THUMPD2	tRNA	-0.0315326	0.915028	0.95145
THUMPD3	tRNA	0.308382	0.0501911	0.121786
SND1	mRNA	-0.545452	0.0474857	0.116501
LSM4	snRNA	-0.454168	0.0915189	0.19199
EIF3M	mRNA	0.604784	0.0240437	0.068113
MRPL34	ribosome	0.357636	0.394153	0.556165
SRP72	ncRNA	0.180828	0.319763	0.481253
SUGP1	mRNA	-2.08964	4.93e-07	7.08e-06
SUGP2	mRNA	0.00186664	0.993776	0.996714
RPS3	ribosome	-1.83317	7.53e-06	7.46e-05
RPS27A	ribosome	0.225213	0.321602	0.483417
CCAR2	mRNA	-1.84503	1.25e-07	2.1e-06
CCAR1	mRNA	0.950978	0.00027	0.00161895
DDX49	rRNA	-3.1815	9.15e-10	2.91e-08
MRPL4	ribosome	-3.12582	2.29e-07	3.6e-06
SFSWAP	mRNA	-0.618084	0.000306	0.00180229
MRPS12	ribosome	-0.424988	0.482356	0.638127
EIF1	mRNA	0.360774	0.384503	0.546609
EIF1B	mRNA	1.27886	1.69e-05	0.000152
CLP1	mRNA	1.11469	0.0027461	0.011573
ZMAT5	snRNA	-3.26472	7.26e-07	9.91e-06
SF3B3	mRNA	-0.280108	0.300064	0.459999
PLD6	ncRNA	-1.64458	0.00154985	0.00719093
QTRTD1	tRNA	0.658756	0.00357548	0.014403
QTRT1	tRNA	-2.27763	0.000578	0.00310271
PIH1D1	snoRNA	-1.7266	4.62e-05	0.000357
SWT1	mRNA	0.725914	0.00728069	0.0259593
EXOSC4	diverse	-2.14754	6.08e-05	0.000452
EXOSC6	diverse	-0.179456	0.52135	0.671482
PTRH1	tRNA	-1.55328	0.179164	0.316778
INTS8	snRNA	0.88928	2.6e-06	2.95e-05
EXOSC10	diverse	0.0129876	0.961395	0.978034
CASC3	mRNA	-0.197858	0.218482	0.36596
GTF3A	rRNA	1.62225	1.43e-11	7.54e-10
MRPL54	ribosome	-2.40712	0.00440922	0.0171699
GTPBP3	tRNA	-1.77991	0.000505	0.00276582
UBA1	mRNA	-1.56032	7.98e-08	1.41e-06
LSM12	mRNA	1.17735	0.0010069	0.00499718
HINT3	tRNA	-0.0306499	0.8679	0.922316
CCDC59	unknown	0.054343	0.870495	0.923933
POLDIP3	mRNA	-1.09421	2.71e-05	0.000226
RPL32	ribosome	-0.642578	0.0671985	0.152227
EMG1	rRNA	0.766725	0.00749318	0.0265753
C17orf85	unknown	0.439281	0.0459732	0.113741
N4BP1	unknown	0.508108	0.00494958	0.0188893
NYNRIN	unknown	-3.04616	1.87e-10	7.25e-09
KHNYN	mRNA	-0.222211	0.448797	0.607729
NOP2	rRNA	-0.415801	0.257072	0.411581
NSUN4	rRNA	-0.514638	0.00848794	0.0293345
NSUN3	unknown	0.693639	7.48e-05	0.00054
NSUN6	unknown	0.181567	0.492292	0.64601
PAN2	mRNA	-0.0450354	0.786806	0.87018
ZCCHC9	unknown	0.686054	0.000234	0.00142988
RRP9	snoRNA	-3.23247	1.25e-08	2.77e-07
TNRC6A	mRNA	0.0841631	0.722834	0.828232
TNRC6B	mRNA	-0.231232	0.152022	0.280743
TNRC6C	mRNA	-1.40382	0.000303	0.00178925
RP9	snRNA	0.156306	0.697392	0.809635
MRPL15	ribosome	1.25417	2.83e-05	0.000234
NGDN	mRNA	0.190512	0.295894	0.455462
LSM10	snRNA	-0.992756	0.00422337	0.0165614
PUS1	tRNA	-3.18205	1.12e-09	3.48e-08
MAK16	rRNA	0.896701	1.2e-05	0.000112
RPS13	ribosome	0.233036	0.449851	0.608792
SNRNP200	snRNA	-1.47163	2.01e-11	1.01e-09
PRDX1	mRNA	-0.191535	0.532915	0.681349
TSN	tRNA	0.291361	0.193478	0.335705
NUFIP2	mRNA	1.15227	2.03e-06	2.38e-05
RBM19	rRNA	-2.33671	1.69e-11	8.71e-10
TDRKH	ncRNA	-1.26135	0.0588985	0.137699
NOP58	snoRNA	0.177213	0.401266	0.562904
RBM6	mRNA	0.171225	0.60974	0.743913
RBM10	mRNA	-3.55094	2.1e-18	5.1e-16
RBM5	mRNA	0.739088	0.0104704	0.034841
RBM44	mRNA	0.0891494	0.868112	0.922379
OAS1	ncRNA	0.469865	0.371578	0.533882
OAS2	ncRNA	0.10984	0.82023	0.892852
OAS3	ncRNA	-1.70829	0.0103495	0.0345054
SF3A3	snRNA	-0.0343301	0.868035	0.922366
NOC3L	rRNA	0.641042	0.082524	0.177654
MYEF2	mRNA	-1.03899	0.338911	0.50087
HNRNPM	mRNA	-0.240649	0.120132	0.235752
C11orf68	unknown	-2.28624	2.08e-05	0.000181
MRPL10	ribosome	-0.839295	0.000517	0.00281782
CALR	mRNA	-0.417506	0.155857	0.285919
CANX	unknown	0.49947	0.00391799	0.0155586
RPP14	ncRNA	0.903606	0.000478	0.0026408
RPS8	ribosome	-1.99104	5.03e-07	7.2e-06
PDCD7	snRNA	0.0479586	0.83019	0.899426
RPS19BP1	unknown	-1.6613	0.000114	0.000776
TRMT6	tRNA	0.429738	0.151405	0.279904
RPL4	ribosome	-0.189441	0.541015	0.688089
PRPF3	snRNA	0.466195	0.0413329	0.1049
RARS	tRNA	0.939333	0.00401731	0.0158931
RARS2	tRNA	0.919216	4.41e-05	0.000344
APOBEC4	mRNA	-2.33571	0.0567689	0.133824
ZCCHC24	unknown	-1.43492	0.0696798	0.156523
RPS21	ribosome	-1.10361	0.00114472	0.00557205
DDX24	rRNA	-0.255446	0.35587	0.518143
RTCB	tRNA	-0.0924915	0.684694	0.8001
MBNL2	mRNA	-0.0675915	0.919984	0.95365
MBNL3	mRNA	0.271372	0.368443	0.530896
MBNL1	mRNA	0.0890471	0.765951	0.857724
ALYREF	mRNA	-2.14872	9.79e-10	3.09e-08
PUS7	rRNA	0.273912	0.379401	0.542033
PUS7L	rRNA	0.666988	0.00417657	0.0164206
MRPS24	ribosome	-1.1837	0.151025	0.279416
RBBP6	mRNA	0.283906	0.267348	0.423846
RPL19	ribosome	-2.09261	1.93e-07	3.1e-06
NOL3	mRNA	-0.745452	0.378248	0.540819
RPS27	ribosome	0.575085	0.0328892	0.087529
RPS27L	ribosome	1.43032	2.76e-06	3.11e-05
PTRF	rRNA	-3.64967	0.000409	0.00231001
MRPS18A	ribosome	-1.50075	0.000436	0.00243905
SLBP	mRNA	0.628919	0.046661	0.115044
EARS2	tRNA	-0.0544753	0.884078	0.932759
SMAD1	ncRNA	0.668308	0.138198	0.262005
SMAD2	ncRNA	0.280571	0.111295	0.222784
SMAD5	ncRNA	0.124035	0.646312	0.772389
SMAD9	ncRNA	0.649231	0.44578	0.604896
SMAD3	ncRNA	-0.450809	0.40717	0.5688
SMAD4	ncRNA	0.396781	0.0608812	0.141062
SMAD7	ncRNA	-0.81321	0.322482	0.484588
SMAD6	ncRNA	-0.358753	0.753515	0.849341
PRPF39	snRNA	0.637898	0.00131598	0.00626517
SRP68	ncRNA	-0.59185	0.00887733	0.0304573
ADARB2	mRNA	-2.33008	0.00391379	0.0155448
ADAT1	tRNA	0.16396	0.523014	0.672869
ADARB1	mRNA	0.00776746	0.979793	0.988877
ADAR	mRNA	-0.429231	0.00248926	0.0106909
CLK3	mRNA	-1.04469	0.000347	0.0020087
CLK4	mRNA	1.56342	1.92e-05	0.000169
PRPF4B	snRNA	0.498603	0.0131432	0.0418721
CLK1	mRNA	1.58661	6.43e-07	8.93e-06
CLK2	mRNA	-0.248756	0.4098	0.571285
LSM3	snRNA	0.625957	0.00495244	0.0188973
FAM46A	unknown	1.99216	6.65e-08	1.2e-06
CRYZ	mRNA	0.844449	0.00826782	0.0287802
KIN	snRNA	0.91141	3.22e-05	0.000262
RPS2	ribosome	-2.42579	2.89e-08	5.78e-07
DUS4L	tRNA	-0.272743	0.268772	0.425452
EIF4A1	mRNA	-0.152919	0.684981	0.800319
EIF4A2	mRNA	0.641606	0.00564913	0.0210781
EIF4A3	mRNA	0.467465	0.0982406	0.202649
IGF2BP2	mRNA	0.652877	0.031586	0.0847536
IGF2BP3	mRNA	1.74227	9.97e-05	0.000694
UBAP2	mRNA	-0.153214	0.421061	0.581794
UBAP2L	mRNA	-0.691436	0.000328	0.00191694
SNRPE	snRNA	0.391106	0.132298	0.253554
EIF2B5	mRNA	-0.441448	0.0199889	0.0589124
CRNKL1	mRNA	0.536869	0.00609946	0.0224661
POLRMT	mRNA	-3.38337	3.12e-07	4.7e-06
METTL10	tRNA	0.2369	0.436693	0.596346
MRPL41	ribosome	-2.09419	0.00156466	0.0072389
MRPS7	ribosome	-0.166807	0.589559	0.727696
NSUN5	rRNA	-1.16283	0.00272443	0.0114978
NSUN7	rRNA	-3.37796	0.000422	0.00237268
MTG1	rRNA	-1.51571	0.047235	0.116052
MRPS28	ribosome	0.594995	0.135145	0.257839
TDRD10	unknown	-2.71404	0.0310796	0.0836745
RPUSD1	tRNA	-3.90327	5.55e-08	1.02e-06
NHP2	snoRNA	-1.35472	0.00508866	0.0193374
XAB2	mRNA	-3.67659	1.26e-10	5.17e-09
FAU	ribosome	-1.66977	0.000601	0.00321457
RRP36	rRNA	0.736359	0.0432692	0.108624
GRWD1	rRNA	-1.32337	8.65e-05	0.000613
ENDOV	tRNA	0.17052	0.658051	0.780285
MRRF	ribosome	0.468223	0.0928791	0.19415
MTFMT	tRNA	1.01507	2.58e-05	0.000218
C12orf65	mRNA	-0.014033	0.957779	0.975891
MRTO4	mRNA	-0.705356	0.0849216	0.181517
RBM26	mRNA	0.459851	0.0189349	0.056373
RBM27	mRNA	0.251282	0.279964	0.43836
DIS3	diverse	0.654078	2.28e-05	0.000196
DIS3L	diverse	-0.136302	0.452258	0.610917
DIS3L2	diverse	-0.626701	0.0661501	0.150248
C1QBP	mRNA	0.766119	0.00268954	0.0113765
SUB1	mRNA	0.169117	0.45698	0.615052
MRPS33	ribosome	0.626578	0.0015409	0.00715769
PRPF6	snRNA	-2.07284	2.39e-09	6.74e-08
SMG8	mRNA	0.858369	0.0016855	0.00768994
PSTK	tRNA	-1.00806	0.00771686	0.0271925
GAPDH	mRNA	-0.709314	0.142581	0.268139
TNPO3	mRNA	0.616212	7.02e-06	7.04e-05
IPO13	mRNA	-2.29376	6.45e-07	8.94e-06
MOV10	mRNA	-1.64107	1.02e-06	1.32e-05
MOV10L1	mRNA	0.19979	0.879368	0.929703
PARP1	mRNA	-1.14149	1.37e-05	0.000126
MRPS35	ribosome	0.576662	0.0233076	0.0664808
GPKOW	unknown	-1.00051	0.00811707	0.0283333
SETD1A	ncRNA	-2.25404	1.71e-16	2.76e-14
SETD1B	ncRNA	-1.69868	4.21e-06	4.48e-05
SF3A2	snRNA	-4.25568	4.66e-10	1.61e-08
AFF1	mRNA	0.563243	0.0462536	0.114246
AFF3	mRNA	-0.895831	0.10252	0.209379
AFF4	mRNA	0.152474	0.399788	0.561518
AFF2	mRNA	-0.513617	0.601206	0.736861
PARK7	mRNA	0.290797	0.208563	0.353914
TRNAU1AP	tRNA	0.87873	0.0134121	0.0425545
SRBD1	unknown	0.704105	0.000387	0.00220693
EIF3D	mRNA	-1.29135	2.13e-05	0.000185
NOP10	snoRNA	1.02833	0.00297685	0.0123702
WARS	tRNA	0.710676	0.00254177	0.0108698
MATR3	mRNA	0.364673	0.0330809	0.087903
SNRPD1	snRNA	0.376668	0.1164	0.230247
SNRPC	snRNA	-0.568312	0.135603	0.258488
FXR1	mRNA	0.0255796	0.86537	0.921132
FXR2	mRNA	0.385309	0.300447	0.460439
FMR1	mRNA	0.0117027	0.954824	0.973756
MEPCE	ncRNA	-2.05209	5.42e-10	1.84e-08
KAT8	ncRNA	-1.25334	2.91e-05	0.00024
CIRBP	mRNA	-0.9212	0.0217792	0.0630546
RBM3	mRNA	-0.758732	0.109489	0.220103
CNOT7	mRNA	0.347309	0.0740969	0.164043
CNOT8	mRNA	1.31121	7.69e-09	1.83e-07
RBM47	mRNA	-0.052561	0.953367	0.972918
HNRNPR	mRNA	-0.30143	0.0967125	0.200107
SYNCRIP	mRNA	0.42456	0.0533975	0.12779
ABCE1	ncRNA	0.122367	0.599387	0.735545
GPATCH4	unknown	-1.07257	0.000122	0.000823
PAIP1	mRNA	0.820936	3.29e-05	0.000266
GNL3	rRNA	0.808993	0.00247853	0.0106579
GNL3L	rRNA	-1.0224	0.000611	0.00326069
FAM120A	mRNA	0.298941	0.18488	0.324741
FAM120B	unknown	-0.545311	0.0930019	0.194373
FAM120C	unknown	-0.637875	0.000985	0.00490422
KHDC1	mRNA	-1.43734	0.0206327	0.0604253
RPL10	ribosome	-1.45508	0.000305	0.00179701
EIF2S1	tRNA	1.36061	7.47e-11	3.24e-09
MRPL20	ribosome	0.770112	0.00629217	0.0230454
EPRS	tRNA	0.169454	0.422235	0.582882
DHX58	ncRNA	-1.24924	0.068486	0.154504
DDX58	ncRNA	1.08602	0.000965	0.00482507
IFIH1	ncRNA	1.03748	0.00759493	0.0268533
CDK5RAP1	tRNA	-0.19251	0.403834	0.56565
HABP4	mRNA	-2.29038	0.00179296	0.00810196
SERBP1	mRNA	0.351901	0.0716386	0.15979
METTL5	unknown	0.0796609	0.641735	0.769003
ZCCHC7	diverse	0.801152	9.28e-05	0.000651
WDR36	rRNA	0.608877	0.0936818	0.195505
CCDC86	unknown	-3.51596	1.17e-12	8.07e-11
C2orf15	rRNA	0.245946	0.69908	0.811047
MRPL30	ribosome	0.895358	0.000197	0.00123598
RPS26	ribosome	-0.00559496	0.986021	0.992406
BARD1	ncRNA	0.611426	0.0295109	0.0802857
XPO4	mRNA	0.802328	9.36e-05	0.000655
RUVBL1	mRNA	0.192847	0.415863	0.577128
IMP4	snoRNA	-0.54386	0.0431918	0.108472
DDX52	rRNA	2.08886	1.44e-12	9.94e-11
THOC1	mRNA	0.273432	0.207343	0.352217
TRPT1	tRNA	-2.01402	0.000242	0.0014713
NHP2L1	snRNA	-0.821972	0.00203114	0.00900588
EIF2B2	mRNA	0.694892	0.00139955	0.00660555
RNF113A	snRNA	-0.121448	0.717293	0.824394
INTS10	snRNA	0.217989	0.221111	0.36908
RPS29	ribosome	-0.661055	0.0344258	0.0906883
NOP16	rRNA	-0.554024	0.144384	0.270453
U2AF1	mRNA	0.330169	0.455948	0.614239
U2AF1L4	mRNA	-2.50003	2.32e-08	4.79e-07
RANBP6	mRNA	0.433329	0.156753	0.287058
IPO5	mRNA	0.137577	0.42237	0.583032
THOC7	mRNA	1.08455	6.59e-05	0.000484
DNMT3B	diverse	0.536359	0.252218	0.405953
GFM1	mRNA	0.429368	0.0158097	0.0486243
PLRG1	mRNA	0.294184	0.189934	0.331202
REXO1	rRNA	-1.76659	0.0331194	0.0879781
ZC3HAV1L	unknown	-0.656542	0.0558075	0.132036
LSM14A	mRNA	0.558247	0.0333044	0.0883215
LSM14B	mRNA	1.48773	3.21e-06	3.55e-05
MRPS22	ribosome	0.824309	0.000278	0.00166114
EEF1B2	tRNA	0.0170426	0.949418	0.970863
EEF1D	tRNA	-2.08696	0.00636093	0.0232725
SIDT1	ncRNA	-1.18964	0.0387495	0.09955
SIDT2	ncRNA	-2.12687	3.16e-10	1.15e-08
TRMT44	tRNA	-0.368447	0.250126	0.403393
GPATCH8	unknown	-0.104571	0.554489	0.698951
WDR4	tRNA	-0.333557	0.469515	0.62615
SLIRP	ncRNA	0.247772	0.247545	0.400303
ATXN1	mRNA	-0.568676	0.491291	0.645186
ATXN1L	mRNA	-0.308579	0.291563	0.450782
YTHDF1	mRNA	0.206317	0.374595	0.536807
YTHDF2	mRNA	0.760483	0.000639	0.0033795
YTHDF3	mRNA	0.390919	0.0660264	0.150122
LRPPRC	mRNA	0.307306	0.0599449	0.139562
TFIP11	mRNA	-0.212764	0.332098	0.493618
ILF2	mRNA	0.0671749	0.805799	0.88309
STRBP	mRNA	0.0433691	0.869377	0.923233
ILF3	mRNA	-1.68703	1.26e-09	3.86e-08
TCERG1	mRNA	-0.00887809	0.968577	0.982362
NXF1	mRNA	-0.0205492	0.937657	0.964389
NXF3	mRNA	1.66348	0.198949	0.34239
ZRSR2	mRNA	0.502946	0.0791105	0.172046
MRPL35	ribosome	1.34812	0.000682	0.00358331
RRS1	rRNA	0.0108622	0.979903	0.988926
PRKDC	mRNA	-0.131751	0.64046	0.768151
NOC2L	rRNA	-2.34964	8.16e-06	8.01e-05
MTIF3	mRNA	1.55108	1.8e-09	5.31e-08
NOL11	rRNA	0.886186	0.000229	0.00140268
EXOSC3	diverse	1.72226	6.31e-10	2.1e-08
PNPT1	diverse	0.326091	0.169886	0.304783
TSNAX	tRNA	0.708284	0.00790342	0.0277282
RIOK1	rRNA	0.398614	0.120528	0.236376
RIOK3	rRNA	1.11722	0.00105264	0.00518885
PIWIL2	ncRNA	0.653786	0.509564	0.660896
PIWIL3	ncRNA	2.96869	0.0117097	0.0381893
PIWIL4	ncRNA	3.26434	1.69e-07	2.75e-06
PEG10	unknown	-1.87036	0.093933	0.195962
ZCCHC5	unknown	5.15352	1.34e-06	1.67e-05
POP7	ncRNA	-0.837285	0.112513	0.224505
FASTKD3	mRNA	1.14962	0.00417726	0.0164206
TBRG4	mRNA	-1.68614	1.03e-09	3.23e-08
FASTK	mRNA	-2.47697	0.00212831	0.00938663
TRMT13	tRNA	0.846011	0.00525875	0.0198491
IREB2	mRNA	0.547804	0.00351644	0.0142055
ACO1	mRNA	0.0902281	0.772535	0.861811
ZCCHC3	unknown	0.13266	0.546839	0.692734
SNUPN	snRNA	0.925029	7.62e-05	0.000549
PTRHD1	tRNA	0.332396	0.297985	0.457796
HARS	tRNA	-0.448828	0.00157421	0.00727312
HARS2	tRNA	1.18566	6.32e-05	0.000467
HNRNPK	mRNA	0.528802	0.00444438	0.0172733
PCBP1	mRNA	0.0124045	0.96348	0.979545
PCBP2	mRNA	0.170324	0.562869	0.705784
PCBP3	mRNA	-3.06013	0.000933	0.00468356
PCBP4	mRNA	-2.79254	0.0106913	0.0354392
AQR	mRNA	0.51581	0.0605381	0.140549
ICT1	tRNA	0.159797	0.644536	0.771055
UNK	unknown	-0.820165	0.000238	0.00145292
UNKL	unknown	-1.58255	0.0218028	0.0631118
CEBPZ	rRNA	0.739546	0.00303502	0.0125809
MRPS9	ribosome	0.246507	0.347812	0.509863
THG1L	tRNA	-0.412038	0.0915162	0.19199
CNBP	mRNA	0.730029	1.47e-05	0.000134
SRRT	ncRNA	-2.45452	6.21e-11	2.75e-09
CD2BP2	snRNA	-0.973452	0.00502603	0.0191417
SNRPG	snRNA	1.22503	4.14e-05	0.000326
APTX	diverse	0.922652	1.81e-05	0.000161
RPL17	ribosome	-0.298988	0.437039	0.596615
BMS1	rRNA	0.444156	0.028213	0.0774194
SARS	tRNA	0.76607	0.00978503	0.0329335
SARS2	tRNA	-1.46292	0.123159	0.240185
PAIP2	mRNA	0.272307	0.224614	0.373452
PAIP2B	mRNA	-0.506456	0.522431	0.672442
GEMIN4	snRNA	-2.25335	4.82e-12	2.84e-10
PNRC2	mRNA	0.838436	0.00121887	0.00587484
FASTKD2	mRNA	0.185549	0.440722	0.60035
GEMIN6	snRNA	0.992642	0.0109136	0.0360715
DDX20	snRNA	0.96632	3.79e-05	0.000302
DDX39A	mRNA	-1.45854	0.024492	0.0691548
DDX39B	mRNA	0.703275	0.302745	0.462842
DHX37	snoRNA	-3.24741	2.76e-11	1.33e-09
ZNF346	unknown	-0.278539	0.292708	0.451828
MRPL50	ribosome	0.657683	0.0675802	0.152898
RNASE2	diverse	4.87854	5.45e-06	5.64e-05
RNASE3	diverse	4.06649	0.000252	0.0015271
RNASE4	diverse	-0.873181	0.504479	0.656636
RNASE6	diverse	3.32888	3.79e-06	4.1e-05
ANG	diverse	-2.60049	0.0188471	0.0561799
DYNC1H1	mRNA	-0.407267	0.133769	0.255761
FTSJ3	rRNA	-1.11404	0.00025	0.00151558
SF3B2	mRNA	-1.17855	0.000419	0.00235917
XPOT	tRNA	0.17563	0.338143	0.50001
RBMXL1	mRNA	0.295421	0.382475	0.544793
RBMX	mRNA	-0.125654	0.58574	0.724914
PPP1R10	unknown	0.761343	0.0320792	0.0858285
PRR3	unknown	-1.62482	0.00317287	0.0130429
DKC1	snoRNA	-0.19209	0.543323	0.689895
MRPL17	ribosome	-0.405404	0.277668	0.435819
TRA2A	mRNA	0.516281	0.04789	0.117362
TRA2B	mRNA	0.756687	0.00416257	0.0163763
RPL26L1	ribosome	0.592778	0.0815323	0.175975
RPL26	ribosome	0.314769	0.314868	0.476447
AUH	mRNA	-0.375655	0.135086	0.257808
EIF3C	mRNA	-0.938151	0.0424499	0.107058
EIF3CL	mRNA	-0.559283	0.322802	0.484796
SCAF8	mRNA	0.249908	0.143725	0.269786
SCAF4	mRNA	-0.0302631	0.872291	0.924983
EEF2K	mRNA	0.415376	0.176609	0.313598
RPL6	ribosome	-0.183683	0.518589	0.669286
MRPL11	ribosome	-1.25123	0.000244	0.00148307
G3BP1	mRNA	0.762847	0.00389346	0.0154819
G3BP2	mRNA	0.855132	1.67e-06	2.02e-05
MRPS26	ribosome	-2.24476	2.6e-10	9.72e-09
SF3B5	mRNA	-2.65855	4.61e-06	4.84e-05
DHX34	mRNA	-0.403617	0.463699	0.620939
UTP23	snoRNA	0.68001	0.00234005	0.010166
SNRNP48	snRNA	0.412857	0.0880485	0.186562
PRPF38B	snRNA	0.215795	0.466489	0.623549
HEXIM1	ncRNA	1.45098	0.000116	0.000791
HEXIM2	ncRNA	-1.17536	0.0596247	0.138929
SRRM2	mRNA	-0.871475	0.000336	0.00195277
DHX40	mRNA	0.267495	0.160255	0.291807
DHX38	mRNA	-1.88294	2.35e-11	1.17e-09
TRMT61B	tRNA	0.189519	0.619889	0.751994
CARHSP1	mRNA	-0.429245	0.289584	0.448442
POP4	ncRNA	1.13021	4.79e-05	0.000368
LARP6	mRNA	-1.48506	0.197677	0.340805
RNPC3	snRNA	0.301897	0.18029	0.318303
RPL30	ribosome	-0.272581	0.460343	0.617783
RUVBL2	mRNA	-2.88831	2.3e-10	8.74e-09
DRG1	mRNA	0.539658	0.00670848	0.0242895
TRIM25	mRNA	-0.192484	0.562934	0.705829
RQCD1	mRNA	0.360682	0.0732631	0.162616
MRPS18C	ribosome	0.696414	0.00666794	0.0241572
MRPL45	ribosome	0.507391	0.152114	0.280848
RPLP2	ribosome	-2.39239	1.92e-05	0.000169
SRP19	ncRNA	1.14154	8.05e-07	1.08e-05
RPS24	ribosome	0.248963	0.358846	0.521153
NXT2	mRNA	1.05765	0.00781129	0.0274569
NXT1	mRNA	-0.491359	0.157735	0.288331
MRPL9	ribosome	0.124594	0.642066	0.769315
RPL27	ribosome	-0.161604	0.586481	0.72557
RPL24	ribosome	0.190913	0.493692	0.647098
CNOT10	mRNA	0.324844	0.149561	0.277347
ABT1	mRNA	0.0182049	0.95098	0.971511
DDX19A	mRNA	-0.425521	0.110654	0.221943
DDX19B	mRNA	-0.598795	0.0121515	0.0393053
MRPS30	ribosome	0.667284	0.00267229	0.0113094
SMG1	mRNA	1.3956	3.72e-10	1.33e-08
EXOSC5	diverse	-3.79822	7.56e-07	1.03e-05
AIMP2	tRNA	0.958775	0.00016	0.0010293
BZW2	mRNA	-0.00688566	0.975763	0.986618
BZW1	mRNA	1.03564	0.00265757	0.0112709
PARS2	tRNA	0.576871	0.394527	0.556453
INTS12	snRNA	0.433405	0.0531985	0.127491
EIF3H	mRNA	0.188465	0.571204	0.712969
SKIV2L	mRNA	-1.78361	2.29e-06	2.64e-05
RC3H2	mRNA	0.485558	0.0642698	0.14703
RC3H1	mRNA	0.53038	0.0209501	0.0611639
ZFP36	mRNA	0.934538	0.24367	0.395952
ZFP36L1	mRNA	-3.03862	5.08e-07	7.26e-06
ZFP36L2	mRNA	0.0103078	0.971449	0.98429
ANKHD1	unknown	-0.117518	0.667434	0.787188
ANKRD17	unknown	0.0879869	0.606324	0.741059
HELZ2	mRNA	-2.39401	0.00129308	0.00617445
UPF1	mRNA	-1.54467	0.000403	0.00228125
DROSHA	ncRNA	-0.176166	0.371764	0.534053
MRPL37	ribosome	0.00683385	0.982162	0.989994
PUS10	tRNA	0.672277	0.0105162	0.0349617
NUDT16	snoRNA	0.175786	0.650692	0.775338
NUDT16L1	snoRNA	-0.875024	0.0277735	0.0764571
TRMT11	tRNA	0.708644	0.0332596	0.0882415
NUFIP1	snoRNA	-0.13533	0.550105	0.69514
PURA	mRNA	0.31429	0.365281	0.527854
PURB	mRNA	0.5461	0.0879275	0.18637
PURG	mRNA	-3.74176	0.00270777	0.0114383
ZRANB2	mRNA	0.322069	0.0452235	0.112359
THOC5	mRNA	-0.993825	1.28e-09	3.92e-08
TSEN54	tRNA	-2.73068	0.000142	0.000935
SRP9	ncRNA	0.795762	0.000965	0.00482464
PIN4	rRNA	0.616536	0.00401981	0.0159003
ZC3H14	mRNA	-0.30833	0.0889149	0.187935
CNOT2	mRNA	0.322203	0.0774313	0.169416
TARBP1	mRNA	0.306953	0.28376	0.442469
AGO1	ncRNA	-0.197938	0.450275	0.609146
AGO2	ncRNA	-1.29381	0.00201447	0.00894022
AGO3	ncRNA	0.410235	0.1098	0.220506
AGO4	ncRNA	0.563461	0.117787	0.232224
LARP4B	mRNA	0.509484	0.000405	0.00229037
LARP4	mRNA	1.37211	1.02e-05	9.76e-05
SNW1	mRNA	0.780757	0.000325	0.00189913
EZH2	ncRNA	0.0663862	0.862051	0.919386
EIF3B	mRNA	-1.41963	1.37e-06	1.7e-05
RPP30	ncRNA	0.203373	0.280338	0.438689
ZMAT3	ncRNA	2.28207	1.11e-06	1.41e-05
PTGES3	ncRNA	1.66404	2.1e-14	2.21e-12
KARS	tRNA	-0.144109	0.403663	0.565574
RAN	mRNA	0.716135	0.00305349	0.0126406
SNRPA	snRNA	-1.53466	0.00119653	0.00577986
SNRPB2	snRNA	0.758296	0.000277	0.00165427
HEATR1	snoRNA	0.39397	0.203543	0.347781
AARSD1	tRNA	0.358542	0.704696	0.814932
CPSF3	mRNA	0.2247	0.409673	0.571203
CPSF3L	mRNA	-1.98596	7.76e-07	1.05e-05
CWC25	mRNA	0.48201	0.0695875	0.156388
RPS5	ribosome	-3.46717	9.97e-11	4.22e-09
POLR2D	mRNA	0.0260907	0.933493	0.961465
C9orf114	unknown	-2.49828	1.2e-06	1.52e-05
MRPL44	ribosome	0.936039	0.00355682	0.0143422
ETF1	mRNA	0.761636	0.000597	0.00319713
GAR1	snoRNA	0.321218	0.150176	0.278102
MVP	ncRNA	-1.82163	0.000483	0.00266073
RPF2	rRNA	0.539744	0.0232383	0.0663617
ZC3H18	unknown	-0.894097	0.00224539	0.00981134
INTS5	snRNA	-2.21793	9.29e-08	1.61e-06
INTS3	snRNA	-0.695505	0.00793042	0.0278067
LSM6	snRNA	0.769145	0.00588804	0.0218242
SNRPF	snRNA	0.0664598	0.798671	0.878436
TUT1	snRNA	-0.741925	0.261031	0.416442
MTPAP	mRNA	0.505404	0.0288433	0.0787542
EIF2AK1	mRNA	0.0130724	0.953337	0.972918
EIF2AK2	ncRNA	0.227207	0.357928	0.520228
EIF2AK3	mRNA	0.231297	0.386916	0.548977
EIF2AK4	tRNA	0.039174	0.856599	0.91625
MRPL22	ribosome	0.445363	0.0759654	0.167104
PES1	rRNA	-1.43982	5.25e-07	7.47e-06
LSM7	snRNA	-2.02546	0.000138	0.000911
PAPD4	mRNA	0.451622	0.0017365	0.00788881
ZCCHC11	ncRNA	0.304549	0.170821	0.306032
ZCCHC6	ncRNA	0.969244	4.12e-07	6.04e-06
KHDRBS1	mRNA	0.342791	0.13153	0.252563
KHDRBS2	mRNA	-0.249726	0.710844	0.819799
KHDRBS3	mRNA	-4.53246	8.83e-13	6.29e-11
QKI	mRNA	0.214716	0.433208	0.593269
SF1	mRNA	-0.512158	0.0295024	0.0802717
LRRC47	unknown	-0.28549	0.289649	0.448515
ISY1	mRNA	-1.53258	2.77e-06	3.11e-05
SRRM1	mRNA	-0.508169	0.0452826	0.112483
IPO9	mRNA	-0.628038	0.00487524	0.0186767
MTRF1	mRNA	0.633623	0.0327228	0.0871727
MTRF1L	mRNA	0.873728	0.00064	0.0033843
WIBG	mRNA	1.00796	0.000132	0.000876
PPAN	mRNA	-2.17293	0.00751119	0.026604
FUBP3	mRNA	-0.419392	0.0672494	0.152314
FUBP1	mRNA	0.0817381	0.697227	0.809522
KHSRP	mRNA	-1.25639	0.000132	0.000876
CHTOP	mRNA	0.80303	2.05e-06	2.4e-05
PTCD2	mRNA	0.757217	0.0010984	0.00537923
POLR2A	mRNA	-1.74392	4.66e-12	2.75e-10
MRPL43	ribosome	0.200183	0.425863	0.586243
DDX55	rRNA	-0.306453	0.187918	0.328472
RPS15	ribosome	-3.34204	9.27e-11	3.94e-09
CPSF4	mRNA	-1.58236	9.45e-05	0.00066
CPSF4L	mRNA	-0.252627	0.829422	0.899037
CSTF2	mRNA	-0.0206712	0.960847	0.977734
CSTF2T	mRNA	-0.617466	0.0380963	0.0982493
RAVER2	mRNA	-0.52572	0.0376751	0.0973192
RAVER1	mRNA	-2.76952	1.09e-06	1.4e-05
EIF1AX	mRNA	0.74015	0.0114742	0.0375484
EIF1AY	mRNA	0.550533	0.657615	0.780145
DALRD3	tRNA	-0.945536	0.0378004	0.0975801
NSUN2	tRNA	0.24105	0.214674	0.36138
URB2	rRNA	-0.792089	0.0156933	0.0483094
PHAX	snRNA	0.826619	0.00124851	0.00599132
PPARGC1A	unknown	2.08401	0.0415905	0.10531
PPARGC1B	unknown	-0.352922	0.401195	0.56287
PPRC1	mRNA	-2.17817	2.75e-11	1.33e-09
PHF5A	mRNA	-0.254484	0.485155	0.640517
MCTS1	unknown	1.75639	1.59e-14	1.71e-12
RRP7A	rRNA	-2.24381	1.79e-08	3.79e-07
DGCR8	ncRNA	-0.888751	0.00245911	0.0105839
ZC3H13	unknown	0.0109831	0.964808	0.980357
UPF3A	mRNA	0.301583	0.245778	0.398318
UPF3B	mRNA	0.46439	0.0612091	0.141616
RBM38	mRNA	-1.427	0.0531311	0.127368
THOC3	mRNA	0.541022	0.343313	0.50536
IGHMBP2	tRNA	-0.999712	0.0308326	0.0831349
PAPD5	diverse	0.229457	0.342031	0.50406
PAPD7	diverse	-0.2049	0.288305	0.447377
GFM2	mRNA	0.990283	3.9e-05	0.00031
PHRF1	mRNA	-1.21408	0.0608876	0.141062
VARS	tRNA	-2.67259	9.04e-09	2.1e-07
VARS2	tRNA	-2.01417	0.00530418	0.0199861
MRPL1	ribosome	0.737549	0.00265943	0.0112768
INTS7	snRNA	1.01102	0.00595166	0.0220159
ATXN2L	mRNA	-1.71464	1.95e-08	4.09e-07
ATXN2	mRNA	-0.100139	0.523172	0.673037
PPIL4	mRNA	1.00432	0.000255	0.00154089
PPIL3	mRNA	0.702711	0.0123625	0.0398594
PPWD1	mRNA	0.645027	0.00155598	0.0072124
CWC27	mRNA	0.62082	0.00127188	0.00608566
PPIH	mRNA	0.801779	0.00021	0.00130599
NUTF2	mRNA	-0.617456	0.0908873	0.190897
MRPL18	ribosome	1.17436	3.38e-05	0.000273
LSM11	snRNA	-0.17254	0.662255	0.783188
AARS2	tRNA	-1.67477	1.41e-06	1.74e-05
AARS	tRNA	-1.62586	8.46e-10	2.71e-08
MIF4GD	mRNA	-1.20814	0.00474313	0.0182654
CTIF	mRNA	-1.88885	7.6e-06	7.52e-05
C9orf129	unknown	-1.88841	0.125827	0.244261
LUC7L3	mRNA	0.458138	0.0135389	0.0428784
LUC7L	mRNA	-0.126756	0.668272	0.787751
DUS2	tRNA	-0.137176	0.733078	0.835321
TDRD1	ncRNA	-3.7556	0.000608	0.00324924
MRPS10	ribosome	1.44758	4.81e-08	9.01e-07
FAM103A1	mRNA	0.574483	0.0388561	0.09976
ENOX1	mRNA	-5.09985	7.01e-10	2.3e-08
ENOX2	mRNA	0.304377	0.264383	0.420779
RBPMS	mRNA	-1.60721	0.0170561	0.0517442
RBPMS2	mRNA	1.30827	0.27783	0.435959
NIP7	rRNA	0.700922	0.00703584	0.0252659
RPL3	ribosome	-2.25926	1.44e-10	5.81e-09
RPL3L	ribosome	0.266802	0.825886	0.896787
RPLP0	ribosome	-1.35509	3.4e-05	0.000274
RBM34	mRNA	-0.181662	0.663499	0.78412
CMTR2	mRNA	0.809678	0.0185558	0.0554626
ENDOU	snoRNA	-1.04568	0.329105	0.490349
PUM1	mRNA	-0.454069	0.0477792	0.117114
PUM2	mRNA	0.301962	0.143044	0.268864
TYW5	tRNA	0.5289	0.0156866	0.0482951
TYW3	tRNA	0.351016	0.0608058	0.140948
TRMT1	tRNA	-3.6535	1.54e-10	6.15e-09
RAE1	mRNA	0.499321	0.0134875	0.0427485
SLU7	mRNA	0.758304	0.000236	0.00144166
EIF2B4	mRNA	-0.666115	0.0322567	0.0861741
EIF5B	tRNA	0.860924	0.00582351	0.0216283
GPATCH1	mRNA	-0.282632	0.235731	0.38673
RPL36	ribosome	-3.25838	3.91e-09	1.04e-07
EEF1A1	tRNA	0.304297	0.295461	0.454999
RRP8	rRNA	-0.0668671	0.75697	0.851905
UBA52	ribosome	-1.75608	0.000114	0.000779
R3HDM1	unknown	0.157721	0.364088	0.526544
R3HDM2	unknown	0.0901775	0.676684	0.793589
PA2G4	rRNA	-0.328974	0.126227	0.24484
AAR2	snRNA	-1.39003	0.000433	0.00242497
ERI1	rRNA	1.57536	6.28e-09	1.54e-07
ERI2	unknown	0.976973	0.00281829	0.0118312
ERI3	unknown	-1.30992	4.66e-05	0.00036
NIFK	rRNA	1.47338	2.02e-08	4.23e-07
METTL14	mRNA	0.427062	0.0723909	0.16108
MRPL32	ribosome	0.650826	0.0121931	0.0393978
CPSF6	mRNA	-0.0732272	0.754805	0.850383
CPSF7	mRNA	-0.37745	0.324955	0.486814
RPL7A	ribosome	-1.3989	0.000289	0.00171752
WDR46	snoRNA	-0.299523	0.493815	0.647142
SRP14	ncRNA	0.035802	0.857163	0.91669
TFAM	mRNA	0.577172	0.00896567	0.0306819
CMSS1	rRNA	-0.00645965	0.98096	0.989353
XPO6	mRNA	-0.802371	0.000262	0.00157602
EXOSC1	diverse	0.508584	0.0463215	0.114367
ZNF106	unknown	0.416674	0.00659239	0.0239455
UTP14A	snoRNA	-0.364013	0.087386	0.185534
UTP14C	snoRNA	0.489398	0.206348	0.351079
TRUB1	tRNA	0.509634	0.149045	0.276539
TRUB2	tRNA	-1.12101	0.000126	0.000846
PRIM1	diverse	-0.134892	0.68402	0.799583
PTCD3	mRNA	0.380723	0.0758337	0.166921
HNRNPA0	mRNA	0.862701	0.0223599	0.0643477
HNRNPA1	mRNA	-0.198099	0.406722	0.568208
HNRNPA1L2	mRNA	-0.230892	0.444565	0.603843
HNRNPA2B1	mRNA	0.785917	0.000838	0.00426252
HNRNPA3	mRNA	0.158651	0.534152	0.682376
HNRNPAB	mRNA	0.0863736	0.757079	0.851924
HNRNPD	mRNA	-0.0674908	0.799061	0.878765
HNRNPDL	mRNA	-0.460258	0.219447	0.367015
RANBP2	mRNA	0.437456	0.177725	0.315068
RPL7	ribosome	0.0942339	0.753629	0.849376
RPL7L1	ribosome	0.556312	0.00830026	0.028864
RPS6	ribosome	-0.245016	0.292285	0.451407
MRPL3	ribosome	0.452292	0.0249099	0.0701291
DDX28	rRNA	-1.09275	0.00288186	0.0120419
DDX47	rRNA	-0.851118	0.141947	0.26726
RNASEH2C	diverse	-2.29938	2.31e-09	6.56e-08
TFB2M	rRNA	0.760776	0.00753447	0.0266668
TEP1	ncRNA	1.44006	7.55e-05	0.000545
NOC4L	rRNA	-2.89544	4.09e-05	0.000323
CPSF1	mRNA	-4.2855	3.86e-12	2.35e-10
DDX1	mRNA	0.293317	0.0851664	0.181895
DDX3X	mRNA	0.212725	0.403319	0.565288
DDX3Y	mRNA	0.212809	0.852721	0.913521
NOP56	snoRNA	0.0445985	0.855535	0.915478
RPS20	ribosome	-0.12681	0.686109	0.801287
MPHOSPH10	snoRNA	0.487899	0.0833632	0.179028
DXO	diverse	-2.32073	0.00150882	0.00703581
DENR	mRNA	0.811199	1.97e-06	2.32e-05
RPL21	ribosome	0.604691	0.101815	0.208292
RPS10	ribosome	-2.00584	2.53e-05	0.000214
NAT10	rRNA	-1.11996	3.94e-06	4.23e-05
UTP18	snoRNA	0.38735	0.0436834	0.109504
NOL12	rRNA	-3.72658	4.53e-09	1.17e-07
DDX31	rRNA	-0.121722	0.677555	0.794234
ABCF1	mRNA	0.07115	0.810668	0.886423
DNMT1	ncRNA	-0.771956	0.0337473	0.0893093
SNRPA1	snRNA	-0.221997	0.47072	0.627028
API5	mRNA	1.17147	6.67e-06	6.72e-05
SHQ1	snoRNA	0.452308	0.105213	0.213611
AKAP1	mRNA	-1.2603	8.92e-06	8.68e-05
FTO	mRNA	-0.174704	0.47847	0.634334
PUF60	mRNA	-3.04714	4.27e-07	6.23e-06
SAMHD1	diverse	4.31719	1.95e-13	1.69e-11
RBM45	mRNA	0.917597	0.00121952	0.0058768
FAM98B	tRNA	0.33932	0.21371	0.360273
FAM98A	mRNA	1.28715	3.77e-05	0.000301
FAM98C	unknown	-0.479795	0.546892	0.692734
PCF11	mRNA	0.553086	0.00546491	0.0204892
EIF5	mRNA	1.17856	3.3e-07	4.94e-06
ZC3HC1	unknown	0.180581	0.6237	0.754925
HNRNPC	mRNA	1.17534	3.7e-10	1.32e-08
HNRNPCL1	mRNA	0.667614	0.458009	0.615999
RALY	mRNA	-1.13283	0.0021013	0.00928281
SEPSECS	tRNA	1.31023	3.27e-05	0.000266
NPM1	rRNA	0.203515	0.450644	0.609369
NPM3	rRNA	-1.56267	0.00108476	0.00531849
NPM2	rRNA	-2.24872	0.00502841	0.0191477
NUPL2	mRNA	0.672375	0.00943548	0.0319805
MRPS14	ribosome	0.0273427	0.914879	0.951418
SF3A1	snRNA	-1.26203	1.92e-06	2.27e-05
EIF3A	mRNA	-0.142852	0.444936	0.604142
FASTKD5	mRNA	0.554155	0.104253	0.212036
TDRD3	mRNA	0.125411	0.564237	0.706948
SNRPB	snRNA	-2.06341	3.16e-07	4.75e-06
SNRPN	snRNA	-1.46782	0.0470833	0.115807
YRDC	tRNA	-0.11506	0.825798	0.896787
POLR2K	mRNA	1.37047	3.49e-07	5.19e-06
ERN1	mRNA	-0.236661	0.474384	0.630652
RPL5	ribosome	-0.753302	0.00239322	0.0103465
RPS17	ribosome	-0.373468	0.155184	0.285031
DARS	tRNA	-0.0485602	0.799897	0.879423
IPO7	mRNA	0.693289	0.00214382	0.00943601
IPO8	ncRNA	0.370618	0.0550539	0.130561
SMN1	snRNA	1.35825	0.0124166	0.0399859
SMN2	snRNA	0.900755	0.432337	0.592379
GTPBP4	rRNA	0.140768	0.461902	0.61922
MRPL13	ribosome	1.43209	2.37e-06	2.72e-05
MRPL46	ribosome	0.294133	0.290819	0.449834
LSM5	snRNA	-0.25319	0.385752	0.547776
EIF4G3	mRNA	-0.351272	0.14393	0.270002
EIF4G1	mRNA	-0.930114	0.000562	0.00303052
EIF4G2	mRNA	1.32876	1.42e-10	5.73e-09
GTF2F1	mRNA	-2.97506	3.84e-11	1.78e-09
RPS15A	ribosome	0.127569	0.661466	0.782524
PIH1D2	unknown	2.59417	8.24e-06	8.08e-05
TTF2	mRNA	-0.25286	0.461164	0.618491
PUS3	tRNA	0.692059	0.00880443	0.0302503
RBM7	mRNA	0.63796	0.034593	0.0910372
RBM11	mRNA	-3.47311	9.66e-06	9.28e-05
TSEN2	tRNA	-0.260541	0.446782	0.605898
RBM42	mRNA	-2.83977	6.28e-09	1.54e-07
UTP3	snoRNA	0.976223	0.0133229	0.0423119
HNRNPL	mRNA	-0.0471393	0.860387	0.918425
HNRNPLL	mRNA	-3.38401	0.000133	0.000882
PTBP1	mRNA	-2.00393	5.72e-07	8.05e-06
PTBP2	mRNA	0.300065	0.221036	0.368981
PTBP3	mRNA	1.41805	1.97e-08	4.14e-07
SYMPK	mRNA	-1.86136	3.93e-09	1.04e-07
TSR2	rRNA	-0.671786	0.00416229	0.0163763
KIAA0391	ncRNA	0.475283	0.0783418	0.170881
POLR2G	mRNA	1.90642	5.48e-10	1.86e-08
WDR5	ncRNA	0.0601574	0.859183	0.917912
SNRNP40	snRNA	0.630316	0.00992934	0.0333447
WDR83	mRNA	-1.39012	0.00263075	0.0111729
ZFC3H1	unknown	0.982311	7.98e-06	7.84e-05
RPL15	ribosome	-0.587331	0.000467	0.00259001
SNRNP35	snRNA	-0.053867	0.866994	0.922061
SNRNP70	snRNA	-1.18388	0.00118023	0.00571827
MRPL39	ribosome	1.55944	8.07e-06	7.92e-05
TLR7	ncRNA	4.106	0.00105938	0.00521355
TLR8	ncRNA	1.8763	0.155745	0.285821
TLR3	ncRNA	-0.95121	0.178705	0.31613
NAA38	snoRNA	-2.08835	0.000292	0.00173367
PRPF31	snRNA	-0.90977	0.0254652	0.0713634
MRPL55	ribosome	-3.05139	5.35e-06	5.54e-05
TRMT2A	tRNA	-3.96042	2.43e-10	9.17e-09
TRMT2B	tRNA	0.0896368	0.676517	0.793589
RPS3A	ribosome	0.640967	0.0288003	0.0786725
BRCA1	ncRNA	0.543551	0.293304	0.452602
RIOK2	rRNA	0.917675	0.000227	0.00139429
DHX16	snRNA	-0.79517	0.0253262	0.0711101
DHX33	mRNA	-0.788364	0.0175923	0.0531031
DHX35	mRNA	0.0599681	0.797066	0.877432
DHX32	mRNA	0.0635288	0.777794	0.865017
DHX15	mRNA	0.643948	0.000897	0.0045225
DHX8	mRNA	0.144879	0.465178	0.622503
MRPS5	ribosome	-0.371174	0.177166	0.314308
SAP18	mRNA	0.919257	0.000866	0.00438298
TUFM	mRNA	-2.84154	8.83e-11	3.77e-09
EEFSEC	tRNA	-2.96195	2.42e-13	2.04e-11
TDRD12	ncRNA	-0.00358209	0.997665	0.998998
SKIV2L2	diverse	0.980384	8.32e-07	1.11e-05
TRDMT1	tRNA	0.310318	0.156177	0.286266
ZNF473	snRNA	-0.0304223	0.919638	0.953519
FCF1	rRNA	0.932988	0.0012958	0.00618373
URB1	rRNA	-0.384894	0.225013	0.373936
CARS	tRNA	1.14873	0.00722237	0.0258039
CARS2	tRNA	-0.607787	0.054691	0.130025
CELF1	mRNA	0.150721	0.522881	0.672734
CELF2	mRNA	0.121524	0.460454	0.617898
CELF4	mRNA	-1.36962	0.111411	0.22294
XPO1	mRNA	1.19962	2.36e-06	2.72e-05
DDX17	mRNA	0.49062	0.0114275	0.0374261
DDX46	snRNA	0.142762	0.44438	0.603762
DDX5	mRNA	1.05402	3.08e-06	3.42e-05
DDX42	mRNA	0.0365707	0.827726	0.898008
DDX43	mRNA	-1.53512	0.00567243	0.0211487
FIP1L1	mRNA	0.14958	0.359713	0.522035
MRPL14	ribosome	-0.906749	0.0513193	0.123925
TXNL4A	snRNA	-0.683644	0.00148365	0.00694128
TXNL4B	snRNA	0.807899	0.00483652	0.0185608
RBM39	mRNA	0.390826	0.113914	0.226465
RBM23	mRNA	-0.586788	0.0337675	0.0893529
CPEB2	mRNA	0.955262	0.00164155	0.00752363
CPEB3	mRNA	0.0826851	0.826719	0.897401
CPEB4	mRNA	0.854899	0.000214	0.00132383
INTS9	snRNA	-0.469315	0.0950273	0.197577
CACTIN	mRNA	-2.22332	0.000176	0.00112463
MPHOSPH6	rRNA	0.942489	0.00158176	0.00729961
RPL34	ribosome	0.012999	0.958994	0.976674
OBFC1	unknown	0.879486	0.0133159	0.0422994
RPS12	ribosome	-0.731643	0.0486977	0.118881
PRPF8	snRNA	-0.272495	0.205827	0.350417
SECISBP2L	mRNA	0.452167	0.0280069	0.0769855
SECISBP2	mRNA	-0.627684	0.00202072	0.00896629
RPUSD3	mRNA	-2.20308	2.22e-06	2.57e-05
RPUSD4	mRNA	0.111414	0.690874	0.804589
DDX6	mRNA	0.58123	0.000138	0.000911
RPL28	ribosome	-3.31068	1.22e-10	5.03e-09
ELAC1	tRNA	0.574841	0.075879	0.166991
NOM1	rRNA	-0.16445	0.508549	0.660043
TROVE2	ncRNA	0.276959	0.0692572	0.155864
EEF1E1	tRNA	0.237233	0.532469	0.680923
TARSL2	tRNA	0.677599	0.0415462	0.10522
TARS	tRNA	0.671855	0.00412633	0.0162629
TARS2	tRNA	-0.380834	0.135116	0.257839
IARS	tRNA	-0.170929	0.529671	0.678678
RPL18A	ribosome	-2.35885	1.32e-07	2.2e-06
ESF1	rRNA	0.837764	0.0301312	0.0816377
EEF2	tRNA	-2.78631	6.75e-11	2.96e-09
EFTUD2	tRNA	-0.388177	0.101095	0.207295
DDX60	ncRNA	0.0565506	0.867027	0.922061
DDX60L	ncRNA	1.33939	0.000129	0.000859
MRPL2	ribosome	-1.08595	0.00719633	0.0257403
SLC4A1AP	unknown	0.588988	0.0203552	0.0597434
MAZ	unknown	-3.58642	9.31e-08	1.61e-06
EIF2S3L	tRNA	-0.705472	0.0347991	0.0913899
EIF2S3	tRNA	-0.205867	0.337485	0.499405
AIMP1	tRNA	0.343731	0.102375	0.209224
APEX1	mRNA	-1.91495	4.34e-09	1.13e-07
EIF3J	mRNA	1.4087	8.88e-10	2.83e-08
PABPC3	mRNA	-0.882444	0.00947566	0.0320896
PABPC1L	mRNA	-0.7018	0.173336	0.309391
PABPC4L	mRNA	-1.07073	0.411017	0.572692
PABPC5	mRNA	-3.35223	0.0090249	0.030845
PABPC4	mRNA	-1.23295	1.68e-05	0.000151
PABPC1	mRNA	-0.0933687	0.745538	0.843652
MEX3A	mRNA	-1.8015	0.127571	0.246837
MEX3B	mRNA	0.755447	0.148799	0.276189
MEX3C	mRNA	0.79062	0.00780696	0.0274457
MEX3D	mRNA	0.173429	0.859822	0.918285
GEMIN7	snRNA	0.890381	0.012663	0.0406381
MRPS23	ribosome	0.941366	1.86e-06	2.21e-05
PSIP1	mRNA	-0.694891	0.000717	0.00373636
SRP54	ncRNA	1.56915	7.19e-07	9.83e-06
FARSB	tRNA	0.0726365	0.793422	0.874981
SPEN	mRNA	-0.0545451	0.775979	0.863883
RBM15B	mRNA	-1.34255	1.33e-07	2.22e-06
RBM15	mRNA	-0.154172	0.484714	0.640076
DNAAF2	unknown	-0.145889	0.57368	0.715022
SF3B1	mRNA	0.600907	0.000362	0.00208501
RNASEH2B	diverse	0.756753	0.000461	0.00255867
FARSA	tRNA	-2.95787	3.54e-11	1.65e-09
NOB1	rRNA	-2.11869	3.1e-07	4.68e-06
EIF2A	tRNA	-0.0607807	0.825652	0.896687
RNASEL	ncRNA	1.17304	0.000794	0.00407632
TRNT1	tRNA	0.751243	0.010042	0.0336676
EIF4ENIF1	mRNA	-0.535948	0.00120896	0.00583291
MECP2	mRNA	-0.588279	0.0281783	0.0773505
RBM22	mRNA	0.124774	0.587205	0.726295
CMTR1	mRNA	-1.26921	9.56e-06	9.21e-05
RPL39	ribosome	0.572947	0.00882917	0.030318
RPL39L	ribosome	0.428454	0.614635	0.747768
RPSA	ribosome	-0.739553	0.0440864	0.110285
PARP4	ncRNA	0.811382	1.19e-05	0.000111
CSTF1	mRNA	0.212886	0.416174	0.577327
NCBP1	mRNA	1.0166	6.67e-06	6.72e-05
SNRNP25	snRNA	-1.06408	0.0282049	0.0774147
DNAJC21	unknown	0.483965	0.0287178	0.0784827
CWC22	mRNA	0.609841	0.0504076	0.122238
NFX1	mRNA	-0.0277913	0.875212	0.926911
MRPS31	ribosome	0.583099	0.0131581	0.0419085
SMG5	mRNA	-1.04672	0.000769	0.00395843
SART1	snRNA	-3.53392	8.1e-13	5.86e-11
GEMIN2	snRNA	1.75868	0.000188	0.00118656
DCP2	mRNA	1.21294	1.55e-10	6.2e-09
TAF15	mRNA	0.160187	0.5475	0.693153
EWSR1	mRNA	-0.423239	0.0147848	0.0460484
FUS	mRNA	-0.176952	0.530169	0.679173
EDC4	mRNA	-2.81609	2.17e-12	1.42e-10
FBL	snoRNA	-3.05592	9.28e-22	3.34e-19
MRPS27	ribosome	-0.160195	0.347802	0.509863
ALKBH1	mRNA	-0.0687991	0.878036	0.928791
ZCCHC17	unknown	0.757987	0.0081416	0.0284063
MRPL49	ribosome	-0.0960086	0.769043	0.859707
RPL18	ribosome	-2.65283	1.35e-08	2.97e-07
RPS4X	ribosome	-0.173655	0.502759	0.655358
RPS4Y1	ribosome	-1.02126	0.340705	0.502935
NOP14	rRNA	-0.923234	7.34e-06	7.31e-05
KRR1	snoRNA	0.4745	0.035328	0.0924865
NCL	snoRNA	-0.0157464	0.936071	0.963308
PRPF18	mRNA	0.907929	0.000415	0.0023382
C1D	rRNA	0.809356	0.0510591	0.123445
UTP20	snoRNA	-0.271897	0.417294	0.57838
SNIP1	ncRNA	1.09579	0.000288	0.00171349
GUF1	mRNA	0.706362	0.00057	0.00306682
GCFC2	mRNA	-0.151678	0.559509	0.703098
UTP6	snoRNA	1.1436	4.71e-06	4.93e-05
SRSF1	mRNA	0.753571	0.000557	0.00300321
SRSF3	mRNA	0.235014	0.206604	0.351367
SRSF4	mRNA	0.159096	0.533229	0.681585
SRSF5	mRNA	-0.232303	0.395598	0.557453
SRSF6	mRNA	0.0866261	0.772442	0.861788
SRSF7	mRNA	0.262457	0.318166	0.479909
SRSF9	mRNA	-0.0988651	0.737713	0.838263
USB1	snRNA	-0.769507	0.0409045	0.104087
NOL6	rRNA	-1.57787	2.27e-09	6.47e-08
PPIE	mRNA	-0.802078	0.000179	0.00113968
RRBP1	mRNA	-0.856138	0.0511141	0.123516
SUZ12	ncRNA	0.228451	0.228007	0.377452
MSL3	ncRNA	1.04149	0.000929	0.00466352
BICC1	mRNA	-3.15755	0.00126209	0.00604324
MRPS16	ribosome	0.636468	0.000441	0.00246278
RBMX2	mRNA	0.0995113	0.671586	0.790072
MRPL40	ribosome	0.0744737	0.694203	0.807272
ISG20	ncRNA	-2.22034	0.000252	0.00152473
ISG20L2	rRNA	0.117909	0.699014	0.811047
AEN	diverse	-0.0285391	0.944822	0.968094
REXO4	rRNA	-1.55792	3.6e-08	6.98e-07
TGS1	snRNA	0.257922	0.264334	0.420757
ZC3H4	unknown	-0.598578	0.144935	0.27119
ZC3H6	unknown	-0.156496	0.49953	0.65245
ZC3H8	unknown	0.0453832	0.843265	0.907752
RPL27A	ribosome	-0.100692	0.759145	0.853157
RPS19	ribosome	-2.93682	1.32e-07	2.2e-06
SYF2	mRNA	0.27595	0.247584	0.400339
TFB1M	rRNA	0.966511	7.02e-05	0.000512
DIMT1	rRNA	0.0265597	0.917074	0.95255
TSEN34	tRNA	-2.45846	0.00138241	0.00653237
DCAF13	rRNA	0.279237	0.343426	0.505464
RPL9	ribosome	1.18601	9.4e-05	0.000657
ARHGEF28	mRNA	-3.31278	0.00048	0.00264709
AC004381.6	rRNA	-1.61486	1.2e-07	2.03e-06
EIF4H	mRNA	0.193064	0.378362	0.540866
EIF4B	mRNA	-0.582074	0.0326971	0.0871235
DDX54	rRNA	-3.34962	1.18e-18	2.99e-16
MRPS36	ribosome	2.08821	1.24e-09	3.81e-08
PRPF40A	snRNA	0.907636	5.88e-05	0.000439
PRPF40B	snRNA	-2.15858	3.19e-05	0.00026
EIF3L	mRNA	-0.878133	0.000229	0.00140619
NOL8	rRNA	0.358408	0.294341	0.453795
MTO1	tRNA	0.985027	0.00071	0.00370641
PSMA1	unknown	1.06979	2.24e-05	0.000193
HTATSF1	mRNA	0.99848	3.55e-05	0.000285
FTSJ1	tRNA	-1.01593	2.15e-05	0.000186
LAS1L	rRNA	-1.18153	2.86e-06	3.2e-05
POP1	ncRNA	0.294255	0.400179	0.561902
DZIP3	mRNA	0.090114	0.819682	0.892442
DGCR14	mRNA	-2.27067	0.000131	0.000872
CDK9	ncRNA	-0.687162	0.0861409	0.183456
PAN3	mRNA	1.01373	0.000249	0.00150821
RPL29	ribosome	-2.19739	3.3e-05	0.000267
DCPS	mRNA	-1.3085	3.33e-05	0.000269
MRPL27	ribosome	0.122985	0.60415	0.7391
POLR2H	mRNA	-0.826005	0.00118416	0.00573047
ZNF239	unknown	-0.877279	0.291939	0.451162
XRN1	diverse	0.693905	0.00127371	0.0060916
ZFR	unknown	0.25278	0.219113	0.36671
AGFG1	mRNA	0.302068	0.0493622	0.12015
NSA2	rRNA	-0.491943	0.0135392	0.0428784
DDX10	rRNA	0.451863	0.0944235	0.196797
TBL3	snoRNA	-3.58251	3.23e-06	3.56e-05
INTS2	snRNA	0.87687	0.00936252	0.03176
YBX1	mRNA	-0.213016	0.397412	0.559354
YBX2	mRNA	-2.52248	0.0548689	0.130293
YBX3	mRNA	-1.16936	0.000165	0.00106109
SURF6	rRNA	-0.776331	0.0229444	0.0657015
THOC6	mRNA	-4.30237	3e-11	1.42e-09
EIF3I	mRNA	-0.104292	0.672523	0.790518
STRAP	mRNA	0.609289	0.00075	0.00387311
RPL13	ribosome	-2.50998	5.72e-09	1.43e-07
RRP12	rRNA	-1.54774	2.67e-05	0.000223
MRPS2	ribosome	-3.82909	4.75e-11	2.18e-09
ZCCHC8	mRNA	0.400993	0.129868	0.250176
EFTUD1	tRNA	0.447765	0.137276	0.260762
RPL35	ribosome	-2.9478	4.52e-08	8.58e-07
NSRP1	mRNA	0.0668263	0.757277	0.852092
RPUSD2	tRNA	-1.0561	0.0523618	0.125887
BCDIN3D	ncRNA	1.34593	0.000777	0.00399009
THUMPD1	tRNA	-0.0790002	0.726213	0.830477
TRIM21	ncRNA	0.152791	0.716109	0.823465
RANBP17	mRNA	-1.25197	0.0652477	0.148689
XPO7	mRNA	0.150636	0.471713	0.627899
TRMT12	tRNA	0.662286	0.023052	0.0659392
ACIN1	mRNA	-0.273489	0.183752	0.3233
ZNF385A	mRNA	-3.18326	4.6e-06	4.84e-05
RPL23	ribosome	-0.0722024	0.755567	0.850803
EED	ncRNA	1.3948	8.22e-08	1.45e-06
DNTTIP2	rRNA	0.627032	0.00416894	0.016396
SBDS	rRNA	0.715245	0.130433	0.251017
DDX51	rRNA	-1.19889	0.000693	0.00362543
RBM18	mRNA	0.948632	2.04e-05	0.000178
IPO11	mRNA	0.721706	0.000909	0.00457637
RPL22	ribosome	-0.124442	0.659577	0.781477
RPL22L1	ribosome	-0.0442804	0.898271	0.941424
LCMT2	tRNA	0.504514	0.196661	0.339759
ZC3H11A	unknown	0.598001	0.000926	0.00465257
FYTTD1	mRNA	0.3819	0.0348527	0.0914806
RNPS1	mRNA	-0.934459	0.00134521	0.00637782
RPS23	ribosome	-0.0790607	0.797144	0.877478
RNASEH2A	diverse	-2.33289	8.19e-07	1.1e-05
FRG1B	mRNA	0.0716601	0.888795	0.935809
FRG1	mRNA	1.47403	9.54e-07	1.24e-05
NOL7	unknown	0.708801	0.000513	0.00279938
PRPF38A	snRNA	0.0719622	0.713316	0.821666
RBM41	mRNA	0.525094	0.0301678	0.0817037
RBM12	mRNA	0.400927	0.0383463	0.0987353
RBM12B	mRNA	0.939265	0.00330148	0.0134572
ESRP2	mRNA	-0.0537178	0.919005	0.953245
HNRNPF	mRNA	-0.260461	0.35092	0.512703
HNRNPH1	mRNA	0.227437	0.208111	0.353206
HNRNPH2	mRNA	0.21833	0.260055	0.415347
HNRNPH3	mRNA	0.513699	0.0096038	0.0324551
GRSF1	mRNA	1.62224	3.68e-18	8.13e-16
RNH1	diverse	-1.38971	0.0483653	0.118346
NOL9	rRNA	-0.0182269	0.927057	0.958144
SRFBP1	rRNA	0.695319	0.00761325	0.0268993
RPP40	ncRNA	-0.438825	0.230444	0.380544
ALKBH5	mRNA	-0.350465	0.203527	0.34778
SMG7	mRNA	0.541426	0.0010607	0.00521898
PDE12	mRNA	0.129552	0.49469	0.647886
CCRN4L	mRNA	1.17956	0.0222285	0.064086
ANGEL1	mRNA	-1.65326	2.41e-08	4.94e-07
ANGEL2	mRNA	0.913832	0.00140193	0.0066129
CNOT6	mRNA	1.22681	2.29e-06	2.64e-05
CNOT6L	mRNA	0.666212	0.00346727	0.0140352
PDCD11	snoRNA	-0.746119	0.00454034	0.0175839
RPL35A	ribosome	0.175689	0.52689	0.676168
MRPL21	ribosome	0.174922	0.678386	0.794889
SMG6	mRNA	-0.3302	0.199725	0.34323
PRPF19	mRNA	-2.07751	2.14e-08	4.44e-07
PRPF4	snRNA	0.049346	0.823498	0.895198
INTS4	snRNA	0.528293	0.0108557	0.0359197
SRPK2	mRNA	0.337532	0.0960115	0.199039
SUPV3L1	mRNA	-0.51304	0.0802368	0.173814
RBM17	mRNA	0.614026	0.000969	0.00484321
NAF1	snoRNA	-0.209375	0.378843	0.541414
YARS	tRNA	-0.436201	0.076571	0.168053
LRRFIP1	ncRNA	0.544111	0.094552	0.196929
LRRFIP2	ncRNA	0.636109	0.0242454	0.0685711
EIF4E2	mRNA	0.596811	0.0249493	0.0702154
EIF4E3	mRNA	1.02501	0.0491324	0.119724
EIF4E	mRNA	0.861931	0.000579	0.0031075
BUD13	mRNA	0.346316	0.2553	0.409491
GTPBP1	mRNA	-2.35492	1.72e-11	8.82e-10
GTPBP2	mRNA	-1.01125	0.00630887	0.0230961
SRPR	ncRNA	-0.859399	0.00306133	0.0126666
DDX50	rRNA	0.163362	0.334783	0.496578
DDX21	rRNA	0.65112	0.00797387	0.0279265
ZCRB1	snRNA	0.456246	0.0187817	0.0560404
RPL13A	ribosome	-1.56834	6.34e-05	0.000469
SRA1	ncRNA	-0.179045	0.56276	0.705684
PAPOLG	mRNA	1.20212	8.43e-06	8.23e-05
PAPOLA	mRNA	1.00976	8.64e-09	2.02e-07
RPL41	ribosome	-0.0337277	0.95278	0.972579
ZNF768	unknown	-1.76579	4.12e-06	4.39e-05
SCAF1	mRNA	-3.12792	1.59e-05	0.000144
MRPS15	ribosome	0.05369	0.842482	0.907355
RNASET2	diverse	0.188878	0.684204	0.799643
EIF2B1	mRNA	-0.686701	0.000534	0.00289346
RPL36A	ribosome	0.233076	0.447332	0.60637
RPL36AL	ribosome	0.216671	0.414163	0.575532
DDX26B	mRNA	0.283825	0.189185	0.330316
INTS6	snRNA	1.26732	2.36e-11	1.17e-09
RPS7	ribosome	0.207736	0.48535	0.640606
RRNAD1	unknown	0.0245957	0.943345	0.967405
MRPS21	ribosome	-0.252247	0.368273	0.530812
SETD7	ncRNA	-0.262415	0.531839	0.680479
RBM8A	mRNA	0.0635587	0.779198	0.865875
MAGOH	mRNA	0.567984	0.11947	0.234758
MAGOHB	mRNA	0.137218	0.571469	0.713225
RPL37A	ribosome	-1.06324	0.0058155	0.0216018
NOLC1	snoRNA	-0.417526	0.142191	0.267559
IARS2	tRNA	0.678929	0.0054224	0.0203461
LSM1	snRNA	1.08482	0.000617	0.00328624
SUPT4H1	mRNA	0.416106	0.0765126	0.16794
EXO1	diverse	-0.193375	0.792516	0.874461
DCP1B	mRNA	-0.0448796	0.870745	0.924075
DCP1A	mRNA	-0.44229	0.014032	0.0441318
DNAJC17	unknown	-1.37323	0.00487776	0.0186804
RNGTT	mRNA	1.45957	9.69e-07	1.26e-05
DUSP11	mRNA	0.476196	0.0056512	0.0210826
CHERP	mRNA	-2.12243	1.29e-05	0.000119
WDR61	mRNA	-0.119773	0.551913	0.696799
NANOS1	mRNA	-0.677746	0.31916	0.480736
EBNA1BP2	rRNA	-0.329483	0.253573	0.407643
HELZ	mRNA	0.531847	0.00764382	0.0269983
RNMTL1	rRNA	-1.05171	0.00398782	0.0157945
PDCD4	mRNA	0.187137	0.290596	0.44955
PTRH2	tRNA	0.290713	0.14823	0.275388
SART3	snRNA	-0.0191136	0.931158	0.960263
ZC3H10	unknown	0.591573	0.0543098	0.129382
LSM2	snRNA	-0.424952	0.411609	0.573272
MRPS25	ribosome	-0.594192	0.0569293	0.134059
ZMAT2	snRNA	0.996727	7.01e-07	9.61e-06
IFIT1	ncRNA	0.583134	0.453606	0.61209
IFIT2	ncRNA	2.24142	1.53e-05	0.000139
IFIT5	tRNA	0.698088	0.234586	0.385363
IFIT1B	ncRNA	-0.482659	0.702437	0.813251
IFIT3	ncRNA	0.897619	0.12208	0.238718
NOVA1	mRNA	-3.065	0.0178946	0.0538403
SNRPD3	snRNA	0.597947	0.00121427	0.00585617
YARS2	tRNA	0.195161	0.450317	0.609148
PTCD1	tRNA	-1.91629	8.15e-05	0.000582
TSR1	rRNA	0.130433	0.615305	0.748163
MRPS6	ribosome	1.42767	8.96e-05	0.000631
TAF9	snoRNA	1.9076	1.39e-07	2.31e-06
RPL11	ribosome	-1.54335	1.02e-06	1.31e-05
DDX23	snRNA	-0.0376329	0.866417	0.921634
DDX59	mRNA	0.47799	0.0528757	0.126856
CCNT2	ncRNA	0.849614	4.54e-05	0.000352
CCNT1	ncRNA	0.633718	0.00880248	0.0302503
RPL8	ribosome	-3.25076	9.38e-08	1.63e-06
SARNP	mRNA	1.40231	0.00069	0.00361383
IMP3	snoRNA	1.59183	0.000344	0.00199701
CNP	mRNA	-1.26961	8.48e-05	0.000602
EIF3K	mRNA	-1.74226	0.0003	0.00177366
EIF2S2	tRNA	0.831221	0.000574	0.00308543
RNMT	mRNA	-0.241324	0.312646	0.474127
MRPL42	ribosome	-0.0326918	0.87746	0.92842
THRAP3	mRNA	-0.0121464	0.941487	0.966493
BCLAF1	mRNA	0.301669	0.133913	0.255995
CXorf23	mRNA	0.914149	0.000345	0.00199942
PNO1	rRNA	0.140723	0.636431	0.764821
RBM4	mRNA	-0.0457657	0.819705	0.892442
RBM4B	mRNA	0.0642401	0.784455	0.868628
RBM14	mRNA	-0.00339567	0.990351	0.994812
R3HCC1	unknown	-1.72938	8.84e-05	0.000625
R3HCC1L	unknown	1.13737	9.31e-07	1.22e-05
KIAA0430	ncRNA	0.659242	0.0246841	0.0696236
POP5	ncRNA	0.0428114	0.873039	0.92545
MRPL51	ribosome	1.38756	1.59e-08	3.42e-07
MARS	tRNA	-0.236809	0.344932	0.506968
TYW1	tRNA	0.30809	0.249304	0.402338
MRPL16	ribosome	-0.6987	0.00132119	0.00628748
DUS1L	tRNA	-3.31675	2.28e-10	8.7e-09
QRSL1	tRNA	0.101555	0.642489	0.7696
WARS2	tRNA	0.244552	0.249129	0.402082
WRAP53	ncRNA	-0.357593	0.376097	0.538447
RSL24D1	rRNA	1.03524	0.000615	0.00327526
SF3B4	mRNA	-0.29067	0.38007	0.542643
TDRD7	mRNA	2.14666	2.29e-12	1.49e-10
LARP1	mRNA	-0.52628	0.021654	0.0627676
LARP1B	mRNA	0.660255	0.00186686	0.00837149
RPL23A	ribosome	-0.100898	0.750382	0.847381
BAZ2A	ncRNA	-0.0647101	0.809276	0.885571
BAZ2B	ncRNA	0.794422	0.000184	0.00116265
EIF3E	mRNA	-0.124029	0.551961	0.696823
CWC15	mRNA	0.658873	0.00265045	0.0112467
TOP1	unknown	0.793119	0.00785965	0.0276108
RPL31	ribosome	-0.491567	0.111419	0.22294
SUPT6H	mRNA	-0.795279	9.28e-06	8.98e-05
TST	rRNA	0.169376	0.794924	0.876115
HNRNPU	mRNA	0.398094	0.0264737	0.0736451
HNRNPUL1	mRNA	-0.223311	0.352807	0.514928
HNRNPUL2	mRNA	0.85677	0.00134334	0.00637063
RPS25	ribosome	0.0537578	0.869214	0.923233
MRPL23	ribosome	-1.89588	0.0112765	0.0370422
EIF1AD	mRNA	0.220296	0.314516	0.476219
SETX	mRNA	0.677881	0.00713496	0.025557
MARS2	tRNA	0.354497	0.278547	0.436828
CNOT3	mRNA	-1.01514	0.00129286	0.00617445
MTIF2	tRNA	0.546179	0.00510027	0.0193693
FASTKD1	mRNA	1.62293	4.14e-10	1.45e-08
LGALS1	mRNA	4.05556	1.78e-06	2.13e-05
ANXA2	mRNA	2.64657	0.000375	0.0021482
LRP1	mRNA	-6.52428	6.75e-16	9.68e-14
LGALS3	mRNA	-0.10768	0.885487	0.933632
CKAP4	mRNA	-0.103377	0.900062	0.942335
PLEC	mRNA	-1.11309	0.126099	0.244641
GRN	mRNA	-2.66462	4.39e-06	4.63e-05
KIF1C	mRNA	0.769025	0.314777	0.476369
CORO1A	mRNA	-1.21794	0.0409259	0.104098
FLNA	mRNA	-2.30809	0.000168	0.00107931
S100A4	mRNA	2.55875	1.65e-08	3.52e-07
AHNAK	mRNA	2.20026	4.6e-08	8.69e-07
SLC16A3	mRNA	-0.952536	0.0518434	0.124952
TMSB4X	mRNA	3.12612	3.9e-15	4.85e-13
CDC42EP4	mRNA	-2.08765	0.00182819	0.00823027
ZYX	mRNA	-2.90177	3.18e-08	6.26e-07
PKM	mRNA	-1.68476	0.000503	0.00275307
GRB2	mRNA	-0.222478	0.457821	0.615864
FNDC3B	mRNA	2.08883	2.11e-15	2.75e-13
SNTB2	mRNA	-2.21173	0.00149946	0.00700166
SAMSN1	mRNA	0.152341	0.617039	0.749629
CAST	mRNA	1.16377	0.00550375	0.0206155
TWF2	mRNA	-1.89104	0.00103706	0.00512043
P4HB	mRNA	-1.82526	4.74e-05	0.000365
ARHGEF1	mRNA	-2.66272	8.85e-09	2.06e-07
HLA-A	mRNA	-0.0644912	0.867274	0.922153
MARK2	mRNA	0.025813	0.931303	0.960359
CSTB	mRNA	1.52537	0.00770143	0.027158
TPD52L2	mRNA	-0.927657	0.00332646	0.0135403
LTA4H	mRNA	-0.368491	0.126763	0.245643
DIAPH1	mRNA	0.606675	0.177347	0.314559
FAM32A	mRNA	-0.348832	0.238116	0.389423
SLC3A2	mRNA	-0.541886	0.228935	0.378546
CCDC137	mRNA	-1.70684	0.00235652	0.0102191
ACTN4	mRNA	-1.66587	1.14e-05	0.000107
TES	mRNA	0.606564	0.232404	0.382861
ACAA2	mRNA	0.936817	0.0771075	0.168953
NDUFV3	mRNA	0.232533	0.277415	0.435549
CTNNA1	mRNA	-0.661078	0.086628	0.18433
NOSIP	mRNA	-1.98169	0.00123046	0.00592118
RPN1	mRNA	0.926473	0.000146	0.000957
YWHAZ	mRNA	1.48183	2.1e-06	2.46e-05
C7orf50	mRNA	-2.66561	8.1e-05	0.000579
PTPN1	mRNA	0.112591	0.693963	0.807055
GTF2E2	mRNA	1.45395	6.41e-08	1.16e-06
EZR	mRNA	-0.178475	0.772331	0.861783
HADHB	mRNA	0.659446	0.00250239	0.0107414
DYNC1LI1	mRNA	1.64896	1.17e-14	1.3e-12
RTN4	mRNA	2.53426	2.92e-19	7.89e-17
KMT2C	mRNA	0.59265	0.028892	0.0788516
PDIA4	mRNA	-0.478745	0.0280442	0.0770615
LRRC59	mRNA	0.0296314	0.932645	0.961015
PSMD4	mRNA	-0.598784	0.0442028	0.110518
CCDC124	mRNA	-2.22963	0.00389667	0.0154921
PDIA3	mRNA	0.903022	2.24e-07	3.52e-06
APOBEC3C	mRNA	0.721476	0.0540224	0.128914
SLC25A5	mRNA	-0.0424299	0.872999	0.925448
UBE2I	mRNA	0.185289	0.492987	0.646533
MTDH	mRNA	0.57479	0.0163601	0.0500358
CCDC9	mRNA	-2.3255	0.000806	0.00412749
HMGB2	mRNA	-0.0238328	0.957407	0.975677
SEC61B	mRNA	-0.0798818	0.830326	0.899475
EDF1	mRNA	-3.07719	4.75e-09	1.21e-07
PRRC2C	mRNA	0.225948	0.394348	0.556276
UBE2L3	mRNA	0.141177	0.511822	0.663039
ADK	mRNA	1.18972	2.13e-05	0.000184
AATF	mRNA	0.443075	0.0291005	0.0793665
FAM208A	mRNA	0.553835	0.00357509	0.014403
IFI16	mRNA	0.372108	0.296683	0.456385
RPGR	mRNA	0.278803	0.35367	0.515907
LLPH	mRNA	1.09967	1.45e-05	0.000133
PSMC1	mRNA	0.380097	0.202631	0.346494
HDGF	mRNA	0.501495	0.0793383	0.172336
SEC23IP	mRNA	0.831279	0.000239	0.00145818
MDH2	mRNA	-1.46346	4.82e-05	0.00037
APEH	mRNA	-2.7389	3.56e-13	2.9e-11
PKN2	mRNA	0.954881	4.75e-09	1.21e-07
SYNE1	mRNA	-0.989328	7.17e-08	1.28e-06
SUMO1	mRNA	1.77815	4.86e-10	1.67e-08
ARCN1	mRNA	0.939724	1.33e-07	2.22e-06
KRI1	mRNA	-0.575826	0.0412615	0.104792
FDPS	mRNA	0.376839	0.37949	0.542113
ADD1	mRNA	-0.586522	0.0126115	0.0405106
YWHAG	mRNA	0.510858	0.0224004	0.0644196
PRRC2A	mRNA	-2.3555	1.14e-08	2.54e-07
TCF20	mRNA	-1.91794	4.2e-05	0.00033
LYAR	mRNA	0.22706	0.334231	0.496085
C1orf52	mRNA	0.000791	0.997753	0.998998
FLYWCH2	mRNA	-1.79602	0.0234231	0.0667548
IMMT	mRNA	0.39798	0.0469024	0.11547
MAP4	mRNA	0.452185	0.128231	0.247789
SUCLG1	mRNA	0.690724	0.00301868	0.0125245
COA6	mRNA	1.05848	0.000283	0.00168447
FNDC3A	mRNA	0.692562	0.0433561	0.108831
ATP5C1	mRNA	0.596959	0.00121837	0.00587359
RCC2	mRNA	-1.426	8.64e-07	1.15e-05
CCT6A	mRNA	0.733522	0.000397	0.00225301
ENO1	mRNA	-0.941401	0.0175858	0.0531017
SEC63	mRNA	0.22359	0.465745	0.622951
XRCC5	mRNA	0.455531	0.00895982	0.0306748
MANF	mRNA	2.12533	6.69e-08	1.21e-06
CPNE3	mRNA	0.328957	0.23546	0.386416
CHD2	mRNA	0.0460639	0.814047	0.888634
CCDC47	mRNA	0.748265	0.000104	0.000717
HSPA8	mRNA	1.85726	9.01e-17	1.53e-14
TBL2	mRNA	0.365355	0.301839	0.461958
ATP5A1	mRNA	-0.0621232	0.81316	0.887965
GLRX3	mRNA	0.24071	0.256669	0.411123
PRRC2B	mRNA	-3.34898	3.12e-21	1.01e-18
HERC5	mRNA	-1.45674	0.00116948	0.00567422
PPIG	mRNA	-0.058883	0.837549	0.904266
CRKL	mRNA	-0.00431564	0.977604	0.987682
WBSCR16	mRNA	-2.02878	1.55e-08	3.35e-07
GOLGB1	mRNA	0.310643	0.301592	0.461771
KTN1	mRNA	0.848901	0.00416747	0.0163928
KNOP1	mRNA	0.0946118	0.760458	0.853994
BCCIP	mRNA	0.759676	0.000223	0.00137579
CSRP1	mRNA	-2.39507	1.6e-09	4.78e-08
C1orf35	mRNA	-1.90506	1.47e-06	1.8e-05
PPIA	mRNA	1.43589	4.03e-09	1.06e-07
USP36	mRNA	-1.36452	7.25e-07	9.91e-06
NGRN	mRNA	-0.0438206	0.880471	0.930625
TPT1	mRNA	0.464289	0.014444	0.0451798
HSPA9	mRNA	0.302591	0.1104	0.221619
CHD3	mRNA	-1.26658	0.00133638	0.00634472
NQO1	mRNA	1.79463	6.34e-05	0.000469
MYBBP1A	mRNA	-3.33428	1.57e-08	3.38e-07
YWHAE	mRNA	1.34199	6.13e-08	1.12e-06
PPHLN1	mRNA	0.671189	5.3e-06	5.49e-05
GANAB	mRNA	-0.669166	0.0103489	0.0345054
STIP1	mRNA	0.681104	0.0187263	0.0559304
USO1	mRNA	0.977031	1.6e-05	0.000144
HMGB1	mRNA	-0.0493943	0.835022	0.90263
C14orf166	mRNA	0.267921	0.296771	0.456456
TRAP1	mRNA	-2.86541	2.77e-11	1.33e-09
UCHL5	mRNA	0.883034	2.7e-07	4.15e-06
BST2	mRNA	-2.91027	9.19e-08	1.6e-06
HIST1H4H	mRNA	-0.651251	0.159898	0.291312
DNAJC2	mRNA	0.0679237	0.760255	0.853945
SSBP1	mRNA	0.899382	2.61e-05	0.00022
NVL	mRNA	0.313142	0.20324	0.347363
C1orf131	mRNA	0.920782	0.000443	0.00247306
HUWE1	mRNA	-0.714424	0.000395	0.00224252
NAA15	mRNA	0.705506	0.00192218	0.0085892
UBFD1	mRNA	0.0186712	0.941674	0.96655
TXN	mRNA	1.2078	0.000242	0.00147171
TFRC	mRNA	0.710116	0.012298	0.0396834
CISD2	mRNA	1.13299	4.15e-05	0.000327
SSRP1	mRNA	-0.775052	0.0285918	0.0782393
NAP1L4	mRNA	1.17728	7.56e-09	1.81e-07
METAP2	mRNA	0.418416	0.0123169	0.0397285
SUPT16H	mRNA	0.435997	0.0607884	0.140927
RDX	mRNA	0.736397	0.00749067	0.0265704
FKBP3	mRNA	1.53082	4.2e-14	4.2e-12
MFAP1	mRNA	0.972055	0.00793409	0.0278155
HSP90AA1	mRNA	1.38417	5.91e-09	1.47e-07
BTF3	mRNA	0.000552	0.998327	0.999199
WDR6	mRNA	-2.79266	1.68e-08	3.59e-07
WDR75	mRNA	0.783535	0.00705704	0.0253307
C14orf93	mRNA	-1.13913	0.000352	0.0020348
CLNS1A	mRNA	0.358476	0.144636	0.270778
GNB2L1	mRNA	-2.30814	2e-09	5.81e-08
METTL16	mRNA	-0.373476	0.151603	0.280162
FASN	mRNA	-2.9064	0.000152	0.000989
ALDH6A1	mRNA	-0.170743	0.527377	0.67664
PELP1	mRNA	-2.02012	3.3e-09	8.94e-08
C15orf52	mRNA	-2.15423	0.000764	0.00393715
HSPE1	mRNA	1.38166	1.13e-06	1.44e-05
CIRH1A	mRNA	0.101244	0.678024	0.794642
DIEXF	mRNA	0.0323787	0.929686	0.959484
PHF6	mRNA	0.514205	0.0387374	0.0995295
CCT4	mRNA	0.271361	0.101231	0.207466
SCG3	mRNA	0.449826	0.524337	0.674009
NUSAP1	mRNA	-0.68574	0.164814	0.298037
FKBP4	mRNA	-0.260127	0.394876	0.556787
H1F0	mRNA	-2.92215	2.89e-05	0.000238
HSPD1	mRNA	1.01036	2.82e-07	4.31e-06
NME1	mRNA	0.131332	0.667143	0.786921
DUT	mRNA	0.578114	0.132842	0.254392
FSCN1	mRNA	-3.07889	1.74e-05	0.000155
PEBP1	mRNA	-0.279263	0.0547906	0.130154
HIST1H1B	mRNA	-3.96955	3.92e-09	1.04e-07
HSP90AB1	mRNA	-0.419375	0.0301332	0.0816377
HIST1H1C	mRNA	-2.52546	9.6e-06	9.24e-05
DMGDH	mRNA	-1.50466	0.0947894	0.197253
HLTF	mRNA	-0.354586	0.383603	0.545819
SERPINH1	mRNA	-2.3266	1.22e-05	0.000113
TRIP6	mRNA	-4.81621	1.3e-11	6.96e-10
TNS1	mRNA	-2.83641	8.91e-06	8.67e-05
COL14A1	mRNA	-2.03179	0.00173476	0.00788632
ALDH18A1	mRNA	-0.609287	0.0567785	0.133829
HSPB1	mRNA	-4.26599	2.66e-10	9.9e-09
STXBP1	mRNA	-4.16673	2.59e-11	1.26e-09
KRT18	mRNA	-1.48425	0.106511	0.215524

## Sheet: HSC_Blasts
Symbol	consensus RNA target	log2FoldChange	pvalue	padj
RPS11	ribosome	-0.83377	0.0163291	0.0904232
ERAL1	rRNA	-0.49287	0.237116	0.478038
DDX27	rRNA	-0.451832	0.0498977	0.187231
DEK	mRNA	-0.324337	0.532264	0.743497
PSMA6	unknown	0.758875	0.0382574	0.158714
TRIM56	unknown	-0.110102	0.775198	0.891103
TRIM71	ncRNA	0.745117	0.43594	0.668106
UPF2	mRNA	0.382296	0.271757	0.516031
FARS2	tRNA	-0.352803	0.363664	0.605869
FDXACB1	tRNA	-0.511323	0.149587	0.361041
ALKBH8	tRNA	-0.499428	0.106352	0.294499
ZNF579	unknown	-0.0107315	0.990053	0.995084
POLR2B	mRNA	0.149172	0.586956	0.781924
WDR12	rRNA	-0.143429	0.701681	0.850811
RPF1	rRNA	-0.261426	0.481773	0.706351
MRPS34	ribosome	0.476694	0.522816	0.737284
UBTF	rRNA	-0.653303	0.0894068	0.264915
CDC5L	mRNA	-0.0281066	0.90709	0.95718
DAZAP1	mRNA	-0.0296979	0.932814	0.968859
MSI2	mRNA	-1.30017	0.0686059	0.224964
TARDBP	mRNA	-0.102881	0.683676	0.842535
TRIT1	tRNA	0.792024	0.00447137	0.0361374
MRPL36	ribosome	0.208465	0.669185	0.833548
KPNB1	mRNA	-0.31838	0.165879	0.384469
ZNFX1	unknown	0.814337	0.105651	0.293313
SNRNP27	snRNA	-0.119896	0.725331	0.86421
RBMS2	mRNA	-0.294353	0.369458	0.6102
RBMS1	mRNA	1.49916	0.000327	0.00498949
RBMS3	mRNA	1.33161	0.332591	0.577079
LARS2	tRNA	-0.102718	0.77422	0.89058
KIAA0020	mRNA	-0.358944	0.211365	0.446709
RBFOX2	mRNA	-1.35444	0.153617	0.367165
CWF19L1	mRNA	-0.0688267	0.801708	0.905824
CWF19L2	mRNA	-0.259197	0.370168	0.610915
ZC3H15	unknown	0.0425022	0.918231	0.96205
LONP1	diverse	-0.238608	0.71982	0.861784
DBR1	mRNA	0.387647	0.146629	0.356859
RRP15	rRNA	-1.14083	0.00179307	0.0185861
NMD3	mRNA	-0.0333572	0.918688	0.962273
SRSF10	mRNA	0.326356	0.16704	0.386142
SRSF12	mRNA	0.802078	0.178122	0.402815
SRSF2	mRNA	0.134291	0.651697	0.823214
SRSF8	mRNA	-1.39921	0.00754126	0.0526579
RSL1D1	unknown	-0.887122	0.00772417	0.0535726
DAP3	ribosome	-0.096781	0.695822	0.847861
NARS2	tRNA	-0.393885	0.301287	0.545303
RBM25	mRNA	-0.0499537	0.853539	0.931911
POLR2E	mRNA	0.651784	0.244052	0.48602
TOE1	unknown	-1.15767	3.01e-05	0.00076
TSFM	mRNA	-0.220851	0.522153	0.737116
TPR	mRNA	-0.316185	0.366494	0.607768
STAU1	mRNA	-0.186114	0.391251	0.629556
STAU2	mRNA	0.137997	0.682773	0.841946
TRMT1L	tRNA	0.238676	0.534238	0.744896
METTL3	mRNA	-0.147845	0.587581	0.782233
REXO2	rRNA	-0.916306	0.0131251	0.078073
MRPL52	ribosome	0.439479	0.388277	0.626995
WDR3	snoRNA	-0.561076	0.13243	0.335822
CNOT11	mRNA	0.0165489	0.941743	0.973447
YTHDC1	mRNA	0.106255	0.703549	0.851941
METTL2A	tRNA	0.0606046	0.876685	0.943382
METTL2B	tRNA	0.0294917	0.92118	0.963374
ZNF326	mRNA	-0.16896	0.618198	0.801021
AKAP8	mRNA	0.317957	0.367901	0.608571
AKAP8L	mRNA	-0.588846	0.101443	0.286162
RPS14	ribosome	-1.10098	0.0461814	0.178223
ELAVL1	mRNA	-0.0974104	0.719077	0.86141
ELAVL4	mRNA	-5.15779	1.32e-06	5.54e-05
PNN	mRNA	-0.122545	0.750989	0.878374
DDX41	mRNA	0.270746	0.609833	0.795525
TNPO2	mRNA	-0.0359188	0.939539	0.972615
TNPO1	mRNA	0.482034	0.0817606	0.250259
PUSL1	tRNA	0.445824	0.619475	0.801801
RBM43	mRNA	0.670939	0.0814488	0.249562
ZGPAT	unknown	0.90603	0.429434	0.663079
SCAF11	mRNA	0.332316	0.131535	0.334639
USP39	snRNA	-0.00560304	0.982329	0.99152
RPL38	ribosome	-0.999683	0.00692504	0.0497154
NARS	tRNA	0.374206	0.130115	0.332396
RPS16	ribosome	-0.744246	0.129731	0.331935
CLASRP	mRNA	0.648646	0.110664	0.301341
RPS9	ribosome	0.111188	0.891802	0.950135
NCBP2	mRNA	-0.0338241	0.905259	0.956551
SMG9	mRNA	0.893844	0.0281855	0.12942
FTSJ2	rRNA	0.867232	0.0155511	0.087338
DDX56	rRNA	0.114297	0.763097	0.884526
RBM28	snRNA	-0.520448	0.130084	0.332376
UTP11L	snoRNA	-0.0215077	0.923085	0.964228
MRPS18B	ribosome	0.173833	0.729321	0.866221
RPL14	ribosome	-0.42747	0.161307	0.378081
RPL37	ribosome	-0.942001	0.003037	0.0275431
GEMIN5	snRNA	-0.72081	0.0574973	0.202589
MKRN1	mRNA	0.617334	0.157785	0.372885
MKRN2	mRNA	0.236519	0.158734	0.374196
MKRN3	mRNA	-1.78228	0.134332	0.338705
NOA1	rRNA	-0.762762	9.22e-05	0.00185163
PINX1	ncRNA	-0.639558	0.0861609	0.258526
HRSP12	unknown	-0.314402	0.389711	0.628146
TDRD9	ncRNA	1.17424	0.376259	0.616552
DHX30	mRNA	-0.381403	0.276376	0.520637
DHX29	mRNA	0.3234	0.120162	0.316772
DHX57	mRNA	-0.79797	0.0138386	0.0809777
YTHDC2	mRNA	0.513608	0.0413669	0.166239
DHX36	mRNA	0.160604	0.58477	0.780768
DHX9	ncRNA	-0.411346	0.0421661	0.16831
EIF3G	mRNA	-0.554278	0.356828	0.599657
NOL10	rRNA	-0.449964	0.023616	0.11526
UTP15	snoRNA	-0.270635	0.348656	0.592256
GATC	tRNA	-0.155668	0.604546	0.792811
TCOF1	rRNA	-0.607789	0.329748	0.574234
NONO	ncRNA	-0.363094	0.102675	0.288321
PSPC1	ncRNA	0.328202	0.145131	0.354514
SFPQ	mRNA	0.387135	0.236685	0.477589
NUDT21	mRNA	-0.711568	0.00249755	0.0237601
MRPL19	ribosome	0.0878438	0.805035	0.906993
URM1	tRNA	0.168056	0.734615	0.86926
MRPL53	ribosome	0.716558	0.419112	0.653776
RBM48	mRNA	-0.412744	0.113871	0.306698
REPIN1	unknown	-0.814563	0.0664599	0.221353
ZC3H12B	unknown	-2.07248	0.000444	0.00634996
ZC3H12C	unknown	-1.5312	0.00546935	0.0419282
ZC3H12D	unknown	1.93779	0.00365765	0.0315331
ZC3H12A	ncRNA	1.44411	0.0402878	0.163666
TRMT5	tRNA	-0.826542	0.0641157	0.216682
TRMT61A	tRNA	-0.652832	0.387875	0.626672
PABPN1	mRNA	-0.302468	0.427887	0.66193
LSG1	rRNA	-0.14357	0.591392	0.78449
GNL1	rRNA	0.376798	0.49173	0.713108
RBM33	mRNA	0.0493575	0.832657	0.922129
RPP25	ncRNA	-1.09648	0.120174	0.316772
RPP25L	ncRNA	0.528932	0.453942	0.683491
RPP38	ncRNA	-0.0833627	0.763358	0.884526
GARS	tRNA	0.0706422	0.765625	0.885787
DRG2	mRNA	-0.244131	0.533074	0.744102
TRMU	tRNA	0.825247	0.115189	0.309248
GNL2	rRNA	-0.076179	0.817527	0.914295
CPSF2	mRNA	0.550941	0.0551582	0.197498
CD3EAP	rRNA	-0.245582	0.651143	0.822952
HDLBP	mRNA	-0.30908	0.219191	0.456095
RDM1	unknown	-1.6628	0.0747925	0.237408
BYSL	rRNA	0.228138	0.666813	0.832035
GEMIN8	snRNA	-0.207031	0.652267	0.823497
XPO5	ncRNA	-0.46774	0.0843342	0.255044
ZNF622	unknown	1.42614	0.000183	0.00321223
DZIP1	mRNA	-0.22945	0.777846	0.892672
DZIP1L	mRNA	-1.20476	0.166843	0.385949
GSPT1	mRNA	-0.1709	0.528328	0.740833
HBS1L	mRNA	0.173154	0.606571	0.793623
GSPT2	mRNA	-0.723234	0.262458	0.506636
EIF2D	tRNA	-0.669906	0.0280466	0.129079
METTL1	tRNA	-1.11071	0.00952228	0.0622043
RNASEH1	diverse	-0.121251	0.562035	0.765046
ZNHIT6	snoRNA	-0.307477	0.384959	0.624341
DARS2	tRNA	0.30463	0.107845	0.297074
SNRPD2	snRNA	-1.03194	0.0179819	0.0968641
DICER1	ncRNA	0.651466	0.027253	0.126801
DYNLL1	mRNA	1.46	5.33e-06	0.000183
ZNF638	mRNA	-0.20875	0.572499	0.772882
SAMD4B	mRNA	-0.463896	0.0948933	0.274309
SAMD4A	mRNA	-1.51518	0.0355443	0.150618
RTF1	mRNA	-0.514359	0.0254293	0.12129
CNOT4	mRNA	0.10008	0.671212	0.834978
TARBP2	mRNA	-0.842558	0.220265	0.457173
PRKRA	ncRNA	0.0534736	0.83967	0.925704
GLE1	mRNA	0.232073	0.37173	0.612471
EXOSC2	diverse	-0.301664	0.356476	0.599252
SSU72	mRNA	-0.339247	0.295533	0.540092
GTPBP10	unknown	-0.21016	0.560367	0.764259
RPL10A	ribosome	-1.00177	0.00244197	0.0233795
HENMT1	ncRNA	-0.463217	0.284369	0.528592
THOC2	mRNA	-0.249133	0.403312	0.639341
EXOG	diverse	-0.135827	0.682892	0.842049
ASH1L	ncRNA	-0.0437715	0.902757	0.95539
TRMT10C	ncRNA	-0.381683	0.428342	0.662297
TRMT10A	tRNA	0.506583	0.113251	0.305616
TRMT10B	tRNA	-0.287043	0.320401	0.565214
MRPL33	ribosome	1.25712	0.00152505	0.0165352
SSB	tRNA	-0.333977	0.340217	0.584097
LARP7	ncRNA	-0.146308	0.686033	0.843508
MRPL24	ribosome	-0.298802	0.362276	0.604752
RNASEK	diverse	0.0042334	0.993917	0.997068
PELO	mRNA	1.46297	0.00236035	0.0227264
QARS	tRNA	-1.04612	0.000956	0.011603
IPO4	mRNA	-0.833757	0.220554	0.457485
CAPRIN1	mRNA	-0.286506	0.237223	0.478146
CAPRIN2	mRNA	0.0191797	0.956028	0.979179
PNLDC1	mRNA	1.69908	0.118552	0.31431
PARN	mRNA	0.0714791	0.813658	0.912075
TIAL1	mRNA	-0.196413	0.415374	0.650496
TIA1	mRNA	0.90967	0.0208052	0.106558
CDC40	mRNA	0.615839	0.111115	0.301877
ZNF598	mRNA	-0.174793	0.808819	0.908869
RCL1	rRNA	-0.866433	0.0115478	0.0714669
RTCA	tRNA	0.787819	0.000423	0.0061392
MRPL38	ribosome	-1.65719	0.0167089	0.0919015
ADAT2	tRNA	-1.31276	0.00371098	0.0317851
BOP1	rRNA	-0.0230998	0.975417	0.988495
U2SURP	snRNA	-0.392468	0.121299	0.318775
DUS3L	tRNA	-0.400097	0.603877	0.792358
CSTF3	mRNA	0.187912	0.594373	0.786555
SRSF11	mRNA	0.200803	0.272203	0.51663
SREK1	mRNA	0.05573	0.804143	0.906599
POLR1E	rRNA	-1.42334	3.72e-05	0.000903
EXOSC7	diverse	-0.538426	0.0794449	0.245994
EXOSC8	diverse	-0.206265	0.508048	0.726294
EXOSC9	diverse	-0.47537	0.0526804	0.192643
MRPL12	ribosome	0.021248	0.982883	0.991827
RPS28	ribosome	-0.928855	0.192713	0.422047
TEFM	mRNA	0.843756	0.0220304	0.110333
RPL12	ribosome	-0.854786	0.000225	0.00375063
ZC3H3	mRNA	-0.0432185	0.948782	0.976522
EIF6	mRNA	0.203609	0.685367	0.843303
NELFE	mRNA	0.0919653	0.803423	0.906488
EIF2B3	mRNA	0.0362445	0.9102	0.958756
APOBEC2	mRNA	-0.204051	0.745752	0.875697
APOBEC3H	ncRNA	2.11085	0.00626326	0.0462371
APOBEC3F	mRNA	-0.384848	0.378135	0.618473
APOBEC3G	mRNA	-0.0375664	0.906053	0.956816
ZC3H7A	unknown	0.00561757	0.986867	0.99386
ZC3H7B	unknown	-0.349607	0.592816	0.785457
NOP9	rRNA	-0.434303	0.0953089	0.274889
PQBP1	mRNA	-0.816113	0.15205	0.364999
PATL2	mRNA	0.284225	0.603124	0.792002
PATL1	mRNA	0.162591	0.544898	0.752446
EDC3	mRNA	-0.338605	0.3017	0.545899
WBP4	mRNA	0.218062	0.595817	0.787148
GLTSCR2	rRNA	-1.17044	0.0660376	0.220565
RPS18	ribosome	-0.535957	0.140564	0.348298
ASCC1	unknown	0.746147	0.032748	0.142361
EIF5A	mRNA	-0.109256	0.764154	0.885049
EIF5A2	mRNA	-0.892688	0.326304	0.570952
EIF5AL1	mRNA	-0.720838	0.30769	0.552191
MRPL47	ribosome	0.33827	0.133606	0.337629
BOLL	mRNA	2.59059	0.0277542	0.128195
INTS1	snRNA	-0.188002	0.829164	0.920414
RPLP1	ribosome	-0.699542	0.2765	0.520746
MRPS11	ribosome	-0.224498	0.57615	0.775328
WDR43	rRNA	-0.438626	0.169517	0.390122
TRMT112	tRNA	0.136685	0.761205	0.883444
PPP1R8	diverse	-0.0463756	0.853834	0.932191
MTHFSD	mRNA	0.539791	0.24728	0.489037
SON	mRNA	-0.272267	0.248478	0.490589
SPATS2L	mRNA	0.0583953	0.942967	0.973864
SPATS2	mRNA	-0.124216	0.840893	0.926119
MAEL	ncRNA	3.6606	0.0063409	0.0466361
RRP1B	rRNA	-1.36538	7.39e-06	0.00024
RRP1	rRNA	0.0880194	0.855824	0.933076
ZC3HAV1	ncRNA	0.217236	0.580465	0.778065
PARP12	unknown	-0.358789	0.264069	0.50806
TIPARP	unknown	1.085	0.0538755	0.195368
MRPS17	ribosome	0.0460169	0.869482	0.940035
U2AF2	mRNA	0.0283134	0.954217	0.978756
UHMK1	mRNA	0.467823	0.14146	0.349622
NUP153	diverse	-0.0404056	0.87988	0.945149
CSDE1	mRNA	-0.312805	0.231685	0.472244
POLR2L	mRNA	0.550072	0.468898	0.696566
NKRF	unknown	0.0329004	0.899406	0.953863
MRPL48	ribosome	-0.398407	0.140304	0.347924
XRCC6	mRNA	-0.246493	0.258152	0.502319
SUPT5H	mRNA	-0.31674	0.387416	0.626448
TSR3	rRNA	-0.221342	0.793755	0.901283
XRN2	diverse	0.219269	0.415962	0.650774
RSRC1	mRNA	0.265965	0.358943	0.601525
POLR2J	mRNA	-0.02756	0.962782	0.981742
POLR2J3	mRNA	1.18496	0.000288	0.00453311
SAFB2	mRNA	0.00291832	0.990581	0.995447
SAFB	mRNA	-0.00103276	0.996033	0.998042
SLTM	mRNA	0.103074	0.723091	0.863225
BRIX1	rRNA	-0.449342	0.322808	0.567544
POLR2I	mRNA	-0.769755	0.362844	0.605224
PWP2	snoRNA	-0.159503	0.910472	0.958872
ELAC2	tRNA	-0.335764	0.391122	0.629519
ZCCHC14	unknown	-0.609119	0.0212845	0.108034
ZCCHC2	unknown	0.472827	0.231921	0.472471
LARS	tRNA	-0.749836	0.0224747	0.111804
MRPL28	ribosome	0.866354	0.305003	0.549234
CNOT1	mRNA	-0.283826	0.200217	0.432349
DDX18	rRNA	-0.476239	0.0770961	0.241653
TSEN15	tRNA	-0.303218	0.355522	0.59865
USP10	mRNA	0.0206499	0.915091	0.960911
SMNDC1	mRNA	0.25554	0.340189	0.584097
THUMPD2	tRNA	-0.481573	0.0844614	0.255234
THUMPD3	tRNA	-0.077224	0.75694	0.881642
SND1	mRNA	0.0413654	0.892456	0.950314
LSM4	snRNA	-0.252064	0.332308	0.576744
EIF3M	mRNA	-0.487762	0.0433603	0.171545
MRPL34	ribosome	0.0647497	0.89398	0.950888
SRP72	ncRNA	-0.428598	0.0938025	0.272365
SUGP1	mRNA	0.0313233	0.953452	0.978562
SUGP2	mRNA	0.660261	0.00235909	0.0227264
RPS3	ribosome	-1.05331	0.0217464	0.109489
RPS27A	ribosome	-0.6127	0.00874218	0.0586121
CCAR2	mRNA	-0.0532236	0.873336	0.942042
CCAR1	mRNA	0.306178	0.196143	0.427013
DDX49	rRNA	-0.222204	0.724411	0.863687
MRPL4	ribosome	-0.147596	0.836321	0.924338
SFSWAP	mRNA	-0.0391961	0.839082	0.925407
MRPS12	ribosome	1.26026	0.135443	0.340014
EIF1	mRNA	0.502211	0.338535	0.582592
EIF1B	mRNA	1.07241	0.0110284	0.0692273
CLP1	mRNA	1.24309	0.00102162	0.0121968
ZMAT5	snRNA	0.0897492	0.894774	0.95136
SF3B3	mRNA	-0.660064	0.0238973	0.116154
PLD6	ncRNA	-0.835517	0.131166	0.33401
QTRTD1	tRNA	0.451129	0.0796159	0.246352
QTRT1	tRNA	-0.125195	0.886011	0.948051
PIH1D1	snoRNA	0.204018	0.741185	0.873289
SWT1	mRNA	-0.0542072	0.885558	0.947828
EXOSC4	diverse	0.168631	0.811923	0.910861
EXOSC6	diverse	-0.506978	0.0763795	0.240232
PTRH1	tRNA	-0.468282	0.674876	0.837165
INTS8	snRNA	0.10238	0.710813	0.855934
EXOSC10	diverse	-0.0947414	0.680478	0.840708
CASC3	mRNA	0.0825953	0.735539	0.869623
GTF3A	rRNA	0.404078	0.188412	0.416257
MRPL54	ribosome	0.0201412	0.975301	0.988495
GTPBP3	tRNA	-0.286437	0.512427	0.729439
UBA1	mRNA	-0.00705193	0.98172	0.991243
LSM12	mRNA	1.09812	0.00209559	0.0208978
HINT3	tRNA	-0.252157	0.41334	0.648266
CCDC59	unknown	-0.436275	0.303886	0.547924
POLDIP3	mRNA	-0.223813	0.463602	0.691812
RPL32	ribosome	-1.14797	6.03e-06	0.000202
EMG1	rRNA	-0.398259	0.227851	0.467238
C17orf85	unknown	0.230375	0.249333	0.491853
N4BP1	unknown	0.437562	0.334184	0.57869
NYNRIN	unknown	-2.88997	8.7e-05	0.00177145
KHNYN	mRNA	-0.123911	0.683249	0.842271
NOP2	rRNA	0.885749	0.0154092	0.0868003
NSUN4	rRNA	-0.218951	0.352387	0.596076
NSUN3	unknown	0.305947	0.194879	0.425389
NSUN6	unknown	-0.595131	0.129859	0.332121
PAN2	mRNA	0.194459	0.455042	0.684581
ZCCHC9	unknown	-0.0176372	0.940253	0.972738
RRP9	snoRNA	-0.470898	0.49432	0.715469
TNRC6A	mRNA	-0.0502242	0.801214	0.905689
TNRC6B	mRNA	-0.45686	0.00708163	0.0504882
TNRC6C	mRNA	-1.1535	0.007906	0.0544202
RP9	snRNA	-0.254394	0.462561	0.691202
MRPL15	ribosome	0.139948	0.705944	0.853459
NGDN	mRNA	-0.292609	0.229369	0.469062
LSM10	snRNA	0.929248	0.0495524	0.186265
PUS1	tRNA	-0.411406	0.55184	0.757371
MAK16	rRNA	0.189927	0.569715	0.770462
RPS13	ribosome	-0.47734	0.0413835	0.166248
SNRNP200	snRNA	-0.888131	0.00335742	0.0296447
PRDX1	mRNA	-1.42076	5.32e-05	0.00120365
TSN	tRNA	-0.45533	0.0664958	0.22141
NUFIP2	mRNA	0.863563	0.0721753	0.231852
RBM19	rRNA	-0.284277	0.419907	0.654285
TDRKH	ncRNA	-1.3079	0.0496564	0.186508
NOP58	snoRNA	-0.298573	0.458717	0.688278
RBM6	mRNA	0.164296	0.575839	0.775166
RBM10	mRNA	-0.496878	0.400319	0.636509
RBM5	mRNA	0.585867	0.0511868	0.189604
RBM44	mRNA	0.459701	0.516736	0.732586
OASL	ncRNA	2.28291	0.0220686	0.110433
OAS1	ncRNA	1.394	0.0173644	0.0945244
OAS2	ncRNA	-0.638917	0.375196	0.615574
OAS3	ncRNA	-1.29349	0.0193913	0.10169
SF3A3	snRNA	-0.558923	0.0053361	0.0411995
NOC3L	rRNA	-0.766879	0.117656	0.312844
MYEF2	mRNA	-1.96551	0.0670224	0.22248
HNRNPM	mRNA	-0.392442	0.0914768	0.268336
C11orf68	unknown	-0.25829	0.666566	0.831906
MRPL10	ribosome	-0.931518	0.013642	0.0803424
CALR	mRNA	0.345087	0.1626	0.379987
CANX	unknown	-0.103711	0.735288	0.869523
RPP14	ncRNA	0.46059	0.0948287	0.274215
RPS8	ribosome	-0.943956	0.0417674	0.167382
PDCD7	snRNA	-0.306112	0.164748	0.383051
RPS19BP1	unknown	0.468342	0.309019	0.553737
TRMT6	tRNA	0.849106	0.0717663	0.231081
RPL4	ribosome	-0.476407	0.0582987	0.204714
PRPF3	snRNA	0.33914	0.321307	0.566069
RARS	tRNA	0.291485	0.311396	0.555773
RARS2	tRNA	0.331783	0.195617	0.42631
APOBEC4	mRNA	-0.37811	0.770778	0.888548
ZCCHC24	unknown	1.14923	0.166259	0.385012
RPS21	ribosome	-1.09092	0.00391376	0.0330002
DDX24	rRNA	0.0281194	0.92789	0.966622
RTCB	tRNA	-0.26576	0.367199	0.608257
MBNL2	mRNA	-0.108249	0.880748	0.94551
MBNL3	mRNA	-0.246846	0.501618	0.72112
MBNL1	mRNA	-0.111194	0.736024	0.869787
ALYREF	mRNA	-0.129776	0.777344	0.892357
PUS7	rRNA	-0.432232	0.39246	0.630733
PUS7L	rRNA	-0.280946	0.362038	0.60465
MRPS24	ribosome	-0.684859	0.278239	0.522447
RBBP6	mRNA	0.309223	0.558606	0.762898
RPL19	ribosome	-1.01549	0.0281228	0.129284
NOL3	mRNA	0.76371	0.314845	0.55953
RPS27	ribosome	-0.433825	0.0495289	0.186206
RPS27L	ribosome	0.58805	0.083835	0.254182
PTRF	rRNA	-3.81859	6.02e-05	0.00131884
MRPS18A	ribosome	-0.174204	0.726664	0.864937
SLBP	mRNA	0.350252	0.235896	0.476871
EARS2	tRNA	-0.323671	0.503029	0.72243
SMAD1	ncRNA	-0.503602	0.196331	0.427302
SMAD2	ncRNA	-0.104693	0.688163	0.84438
SMAD5	ncRNA	-0.32203	0.310115	0.554802
SMAD9	ncRNA	1.30817	0.244343	0.486259
SMAD3	ncRNA	-0.11286	0.849347	0.930019
SMAD4	ncRNA	-0.448802	0.065498	0.219379
SMAD7	ncRNA	1.9648	0.0446162	0.174624
SMAD6	ncRNA	2.18468	0.023499	0.115015
PRPF39	snRNA	0.144391	0.741619	0.873501
SRP68	ncRNA	-0.313377	0.17414	0.397033
ADARB2	mRNA	-1.25564	0.157704	0.372853
ADAT1	tRNA	0.183205	0.479039	0.704344
ADARB1	mRNA	0.442462	0.343064	0.587212
ADAR	mRNA	-0.304424	0.11922	0.315272
CLK3	mRNA	0.225049	0.434779	0.667439
CLK4	mRNA	0.951796	0.0161943	0.0901183
PRPF4B	snRNA	0.140189	0.555103	0.75986
CLK1	mRNA	1.45523	0.00760792	0.0529314
CLK2	mRNA	0.425912	0.194414	0.424608
LSM3	snRNA	-0.12847	0.598213	0.788698
FAM46A	unknown	2.29343	4.35e-06	0.000154
CRYZ	mRNA	-0.0652295	0.880403	0.945497
KIN	snRNA	0.510677	0.06368	0.215812
RPS2	ribosome	-0.730755	0.215525	0.45196
DUS4L	tRNA	-0.571511	0.0538379	0.195261
EIF4A1	mRNA	0.14635	0.715198	0.859046
EIF4A2	mRNA	-0.461402	0.0969127	0.277659
EIF4A3	mRNA	0.877877	0.0349481	0.148942
IGF2BP2	mRNA	0.336847	0.206894	0.440634
IGF2BP3	mRNA	0.209629	0.720545	0.861949
UBAP2	mRNA	-0.256167	0.270645	0.514914
UBAP2L	mRNA	-0.32664	0.10808	0.297479
SNRPE	snRNA	-0.493627	0.0439791	0.173216
EIF2B5	mRNA	-0.057487	0.838472	0.925098
CRNKL1	mRNA	-0.0163473	0.941849	0.973472
POLRMT	mRNA	-0.0530783	0.938379	0.972201
METTL10	tRNA	-0.665442	0.0519101	0.19128
MRPL41	ribosome	0.959134	0.19251	0.421819
MRPS7	ribosome	0.220594	0.502907	0.722299
NSUN5	rRNA	0.46539	0.395703	0.633376
NSUN7	rRNA	-3.42749	7.18e-05	0.00151598
MTG1	rRNA	-0.319839	0.59625	0.787326
MRPS28	ribosome	0.244759	0.540766	0.749462
RPUSD1	tRNA	-0.447134	0.568702	0.769745
NHP2	snoRNA	-0.795166	0.188896	0.417048
XAB2	mRNA	-0.662634	0.395787	0.633376
FAU	ribosome	-0.647875	0.235841	0.476832
RRP36	rRNA	0.827751	0.0218525	0.109772
GRWD1	rRNA	0.0934076	0.844757	0.927701
ENDOV	tRNA	0.401099	0.254647	0.498586
MRRF	ribosome	0.229936	0.308652	0.553429
MTFMT	tRNA	-0.215164	0.612804	0.797797
C12orf65	mRNA	0.21992	0.627225	0.806661
MRTO4	mRNA	-0.0888326	0.811775	0.910781
RBM26	mRNA	0.0571172	0.806225	0.907429
RBM27	mRNA	-0.153096	0.62455	0.80465
DIS3	diverse	0.0875534	0.776184	0.891532
DIS3L	diverse	-0.155981	0.604825	0.792907
DIS3L2	diverse	-0.226744	0.314027	0.558705
C1QBP	mRNA	-0.330893	0.316641	0.561503
SUB1	mRNA	-0.169987	0.493186	0.714388
MRPS33	ribosome	-0.341689	0.169255	0.389707
PRPF6	snRNA	-1.14668	0.0114973	0.0712471
SMG8	mRNA	0.363311	0.313199	0.557775
PSTK	tRNA	-0.964595	0.00539844	0.0415321
GAPDH	mRNA	0.495475	0.314301	0.558898
TNPO3	mRNA	0.522052	0.00524329	0.0406941
IPO13	mRNA	-0.332233	0.436058	0.668177
MOV10	mRNA	-0.18797	0.652459	0.823497
PARP1	mRNA	-0.903144	0.0290781	0.131789
MRPS35	ribosome	-0.265128	0.312765	0.557253
GPKOW	unknown	0.231592	0.52227	0.737116
SETD1A	ncRNA	-0.62078	0.11592	0.310244
SETD1B	ncRNA	-0.0710043	0.888285	0.949493
SF3A2	snRNA	-1.14478	0.116109	0.310513
AFF1	mRNA	-0.19767	0.512749	0.729548
AFF3	mRNA	-1.39885	0.0174114	0.0947587
AFF4	mRNA	0.456848	0.329127	0.573532
AFF2	mRNA	2.80569	0.000442	0.00633632
PARK7	mRNA	-0.0025051	0.992933	0.996685
TRNAU1AP	tRNA	0.872174	0.0172302	0.0939881
SRBD1	unknown	-0.186639	0.553371	0.758485
EIF3D	mRNA	-0.985861	0.000298	0.00463804
NOP10	snoRNA	1.15122	0.00367617	0.0316353
WARS	tRNA	2.52826	0.00019	0.00330617
MATR3	mRNA	-0.306647	0.295978	0.54049
SNRPD1	snRNA	-0.643012	0.0246832	0.119071
SNRPC	snRNA	-0.423868	0.272672	0.517314
FXR1	mRNA	-0.360028	0.0776801	0.242692
FXR2	mRNA	1.17393	0.000989	0.0119195
FMR1	mRNA	-0.222954	0.381432	0.621213
MEPCE	ncRNA	-0.284365	0.445976	0.676641
KAT8	ncRNA	-0.423766	0.252825	0.496446
CIRBP	mRNA	-0.959546	0.00872079	0.0585554
RBM3	mRNA	-0.554587	0.183185	0.409801
CNOT7	mRNA	-0.359717	0.242302	0.484196
CNOT8	mRNA	0.800573	0.00586098	0.0441181
RBM47	mRNA	4.19929	0.000149	0.00273681
HNRNPR	mRNA	-0.538597	0.0283441	0.129919
SYNCRIP	mRNA	0.180839	0.574894	0.774378
ABCE1	ncRNA	-0.417248	0.282795	0.527073
GPATCH4	unknown	-0.739597	0.0808072	0.248365
PAIP1	mRNA	0.149847	0.596041	0.787248
GNL3	rRNA	0.0221034	0.940851	0.973077
GNL3L	rRNA	-0.113936	0.661525	0.829046
FAM120A	mRNA	0.788492	0.0215794	0.108948
FAM120B	unknown	0.580212	0.242054	0.483958
FAM120C	unknown	-1.19354	0.000798	0.0101623
KHDC1	mRNA	-0.942757	0.295425	0.539979
RPL10	ribosome	-0.350716	0.398238	0.635289
EIF2S1	tRNA	0.363349	0.155693	0.370074
MRPL20	ribosome	0.473644	0.105728	0.293422
EPRS	tRNA	-0.504107	0.0781722	0.243789
DHX58	ncRNA	0.488007	0.435822	0.668106
DDX58	ncRNA	0.0006	0.998449	0.999332
IFIH1	ncRNA	0.0299443	0.919495	0.962312
CDK5RAP1	tRNA	0.0121795	0.957603	0.979718
HABP4	mRNA	-2.10412	0.000413	0.00602252
SERBP1	mRNA	-0.0424021	0.844506	0.927554
METTL5	unknown	-0.36185	0.386142	0.625449
ZCCHC7	diverse	-0.3114	0.294868	0.539583
WDR36	rRNA	-0.12708	0.656531	0.82563
CCDC86	unknown	-0.785775	0.204548	0.437551
C2orf15	rRNA	-0.306077	0.604356	0.792674
MRPL30	ribosome	-0.183736	0.522877	0.737284
RPS26	ribosome	0.631813	0.1737	0.396316
BARD1	ncRNA	-0.133622	0.717369	0.860249
XPO4	mRNA	0.200523	0.432978	0.665992
RUVBL1	mRNA	-0.258962	0.512696	0.729548
IMP4	snoRNA	-0.223317	0.532064	0.743349
DDX52	rRNA	1.19156	0.000239	0.00393418
THOC1	mRNA	0.106404	0.735571	0.869623
TRPT1	tRNA	-0.391159	0.406767	0.642286
NHP2L1	snRNA	-0.546682	0.0847765	0.255844
EIF2B2	mRNA	0.358026	0.195336	0.425939
RNF113A	snRNA	0.531168	0.0969878	0.277753
INTS10	snRNA	-0.176767	0.435118	0.667555
RPS29	ribosome	-1.04067	0.00046	0.00652713
NOP16	rRNA	-0.7504	0.0247437	0.119242
U2AF1	mRNA	1.01109	0.0443695	0.174147
U2AF1L4	mRNA	-0.641772	0.183986	0.410792
RANBP6	mRNA	-0.414716	0.160157	0.376427
IPO5	mRNA	-0.845895	0.00224962	0.0219722
THOC7	mRNA	-0.245937	0.536029	0.74603
DNMT3B	diverse	0.0107767	0.989501	0.994867
GFM1	mRNA	-0.177944	0.40368	0.639752
PLRG1	mRNA	-0.183246	0.470073	0.697548
REXO1	rRNA	0.902804	0.243701	0.485805
ZC3HAV1L	unknown	-0.908073	0.155576	0.36996
LSM14A	mRNA	0.172725	0.535956	0.74602
LSM14B	mRNA	0.512509	0.109757	0.29998
TDRD6	ncRNA	1.52247	0.225639	0.464307
MRPS22	ribosome	0.505784	0.086051	0.258294
EEF1B2	tRNA	-0.764593	0.00198395	0.0200285
EEF1D	tRNA	-0.149054	0.881697	0.945859
SIDT1	ncRNA	-2.05895	0.00175137	0.0183115
SIDT2	ncRNA	0.323016	0.576995	0.775997
TRMT44	tRNA	-0.39004	0.263181	0.507285
GPATCH8	unknown	-0.178711	0.361542	0.604241
WDR4	tRNA	0.329903	0.487662	0.710247
SLIRP	ncRNA	-0.31921	0.260758	0.504485
ATXN1	mRNA	0.282338	0.683392	0.842315
ATXN1L	mRNA	0.174775	0.688235	0.844382
YTHDF1	mRNA	0.103292	0.72173	0.862471
YTHDF2	mRNA	0.226963	0.290972	0.535391
YTHDF3	mRNA	0.480431	0.266589	0.510671
LRPPRC	mRNA	-0.677034	0.0145527	0.0836102
TFIP11	mRNA	0.0958002	0.737235	0.870827
ILF2	mRNA	-0.270417	0.31212	0.556701
STRBP	mRNA	-0.949312	0.0963521	0.276722
ILF3	mRNA	-0.587512	0.0979722	0.279749
TCERG1	mRNA	-0.238424	0.415163	0.650341
NXF1	mRNA	0.751104	0.0163349	0.0904347
NXF3	mRNA	4.43343	0.000172	0.00305458
ZRSR2	mRNA	0.403537	0.236588	0.477589
MRPL35	ribosome	0.625433	0.158078	0.373316
RRS1	rRNA	-0.757657	0.0937959	0.272365
PRKDC	mRNA	-0.515983	0.103854	0.290224
NOC2L	rRNA	-0.258175	0.678293	0.839387
MTIF3	mRNA	0.646898	0.0364187	0.153446
NOL11	rRNA	0.171474	0.582418	0.779382
EXOSC3	diverse	0.48978	0.119645	0.315938
PNPT1	diverse	-0.395656	0.248073	0.490157
TSNAX	tRNA	0.628716	0.0615766	0.211836
RIOK1	rRNA	-0.253757	0.301573	0.54571
RIOK3	rRNA	1.31742	0.00793065	0.0545267
PIWIL2	ncRNA	0.367714	0.71046	0.855811
PIWIL3	ncRNA	3.11608	0.0259279	0.122878
PIWIL4	ncRNA	3.52799	1.89e-15	4.49e-13
PEG10	unknown	-1.21697	0.228361	0.467799
ZCCHC5	unknown	3.33243	0.0112634	0.0702746
POP7	ncRNA	0.307527	0.547278	0.754128
FASTKD3	mRNA	0.483124	0.23921	0.480201
TBRG4	mRNA	0.145002	0.750759	0.878344
FASTK	mRNA	-0.164061	0.828693	0.920265
TRMT13	tRNA	0.0714727	0.866229	0.938318
IREB2	mRNA	0.21441	0.392698	0.630958
ACO1	mRNA	-0.144306	0.645543	0.818752
ZCCHC3	unknown	0.0217828	0.935996	0.970836
SNUPN	snRNA	0.140344	0.657518	0.826241
PTRHD1	tRNA	0.0970917	0.806847	0.907698
HARS	tRNA	-0.127032	0.476985	0.702368
HARS2	tRNA	0.652806	0.0275522	0.127647
HNRNPK	mRNA	-0.123817	0.547974	0.754661
PCBP1	mRNA	0.215601	0.54354	0.751377
PCBP2	mRNA	-0.220367	0.527968	0.740673
PCBP3	mRNA	-2.04008	0.00735768	0.0518643
PCBP4	mRNA	-0.501314	0.575933	0.775206
AQR	mRNA	0.0209	0.941739	0.973447
ICT1	tRNA	0.25818	0.472414	0.698802
UNK	unknown	-0.621166	0.0368925	0.15492
UNKL	unknown	0.0517209	0.941315	0.97326
CEBPZ	rRNA	-0.501176	0.231864	0.47245
MRPS9	ribosome	-0.0610502	0.846314	0.92832
THG1L	tRNA	-0.626621	0.0468831	0.179791
CNBP	mRNA	-0.249913	0.305821	0.550167
SRRT	ncRNA	-0.391289	0.380527	0.620163
CD2BP2	snRNA	0.854359	0.125837	0.325765
SNRPG	snRNA	0.300884	0.329919	0.574405
APTX	diverse	0.303364	0.208143	0.44263
RPL17	ribosome	-1.60678	0.0031439	0.0283207
BMS1	rRNA	-0.1398	0.613816	0.798439
SARS	tRNA	1.3354	0.000168	0.00301537
SARS2	tRNA	-0.301995	0.72791	0.865513
PAIP2	mRNA	-0.422613	0.148146	0.359041
PAIP2B	mRNA	-1.36726	0.119088	0.315133
GEMIN4	snRNA	-0.968092	0.00712916	0.0507777
PNRC2	mRNA	0.34895	0.298232	0.542458
FASTKD2	mRNA	-0.57424	0.0508325	0.189093
GEMIN6	snRNA	0.0821344	0.87394	0.942167
DDX20	snRNA	0.278994	0.322462	0.567175
DDX39A	mRNA	1.04433	0.139355	0.346176
DDX39B	mRNA	1.17476	0.141332	0.349414
DHX37	snoRNA	-0.633602	0.324067	0.568765
ZNF346	unknown	-0.227096	0.374611	0.615125
MRPL50	ribosome	-0.491241	0.207535	0.441681
RNASE1	diverse	2.86213	0.0274268	0.127287
RNASE2	diverse	7.90147	8.64e-23	3.94e-20
RNASE3	diverse	8.19249	1.47e-16	4.01e-14
RNASE4	diverse	0.9227	0.500675	0.72062
RNASE6	diverse	6.47646	6.25e-11	7.85e-09
ANG	diverse	-0.231973	0.800199	0.90526
DYNC1H1	mRNA	-0.135404	0.555699	0.760214
FTSJ3	rRNA	0.0787211	0.795708	0.902525
SF3B2	mRNA	-0.479261	0.0484659	0.183518
CTU2	tRNA	2.13821	0.0738561	0.235352
XPOT	tRNA	-0.432667	0.0513275	0.18987
RBMXL1	mRNA	-0.657397	0.0865193	0.259231
RBMX	mRNA	-0.669239	0.010193	0.0654545
PPP1R10	unknown	1.12424	0.00341189	0.0299142
PRR3	unknown	0.687765	0.296026	0.540498
DKC1	snoRNA	-0.813598	0.0060826	0.0452837
MRPL17	ribosome	-0.133459	0.705485	0.853153
TRA2A	mRNA	0.199862	0.471004	0.69804
TRA2B	mRNA	0.307283	0.0934733	0.271774
RPL26L1	ribosome	0.852798	0.0270032	0.126136
RPL26	ribosome	-1.35144	3.51e-05	0.000862
AUH	mRNA	-0.611336	0.03972	0.161986
EIF3C	mRNA	0.262012	0.541427	0.750072
EIF3CL	mRNA	0.0758745	0.888933	0.949708
SCAF8	mRNA	-0.168619	0.579041	0.777317
SCAF4	mRNA	-0.0466708	0.845921	0.928243
EEF2K	mRNA	0.0563432	0.886732	0.948346
RPL6	ribosome	-0.252947	0.282127	0.526368
MRPL11	ribosome	-0.473189	0.165673	0.384141
G3BP1	mRNA	-0.0221104	0.94901	0.976664
G3BP2	mRNA	0.506339	0.0879905	0.261845
MRPS26	ribosome	-0.247977	0.619411	0.801762
SF3B5	mRNA	-0.206791	0.747891	0.876826
DHX34	mRNA	0.888653	0.0321959	0.14057
UTP23	snoRNA	-0.05728	0.861366	0.935793
SNRNP48	snRNA	0.0920724	0.800005	0.905245
PRPF38B	snRNA	0.133886	0.658355	0.826959
HEXIM1	ncRNA	1.79437	0.00114286	0.0133356
HEXIM2	ncRNA	0.351922	0.572456	0.772882
SRRM2	mRNA	-0.157764	0.488693	0.710977
DHX40	mRNA	-0.25755	0.282807	0.527073
DHX38	mRNA	-0.444069	0.169145	0.389492
TRMT61B	tRNA	-0.0381968	0.932541	0.968661
CARHSP1	mRNA	0.0873151	0.816499	0.913835
POP4	ncRNA	0.606751	0.0477285	0.181693
LARP6	mRNA	0.0310887	0.97981	0.990452
RNPC3	snRNA	0.276657	0.214531	0.450739
RPL30	ribosome	-1.21436	0.00213216	0.0211481
RUVBL2	mRNA	-0.509286	0.442616	0.67353
DRG1	mRNA	-0.20489	0.380028	0.620032
TRIM25	mRNA	0.107948	0.812946	0.911578
RQCD1	mRNA	0.0403329	0.841721	0.926277
MRPS18C	ribosome	-0.0641695	0.829674	0.920679
MRPL45	ribosome	-0.319674	0.419468	0.653894
RPLP2	ribosome	-0.668005	0.306126	0.550401
SRP19	ncRNA	0.591223	0.0785934	0.24473
RPS24	ribosome	-0.975442	3.4e-06	0.000125
NXT2	mRNA	0.735891	0.0487115	0.184154
NXT1	mRNA	-0.137957	0.762307	0.884164
MRPL9	ribosome	-0.411935	0.103029	0.289025
RPL27	ribosome	-0.605859	0.0657176	0.21993
RPL24	ribosome	-0.903779	4.75e-05	0.00110175
CNOT10	mRNA	-0.157911	0.494808	0.715778
ABT1	mRNA	-0.0272807	0.930824	0.967978
DDX19A	mRNA	0.0469023	0.871177	0.941055
DDX19B	mRNA	0.142326	0.501229	0.720928
MRPS30	ribosome	-0.214134	0.579971	0.777848
SMG1	mRNA	1.09772	1.64e-07	9.09e-06
EXOSC5	diverse	-0.90685	0.306615	0.550886
AIMP2	tRNA	0.677192	0.0840696	0.254717
BZW2	mRNA	-0.841355	0.0236309	0.11526
BZW1	mRNA	0.400503	0.286962	0.531343
PARS2	tRNA	0.219961	0.757941	0.882028
INTS12	snRNA	-0.477156	0.0849752	0.256265
EIF3H	mRNA	-0.533161	0.103798	0.290198
SKIV2L	mRNA	0.293641	0.588974	0.782961
RC3H2	mRNA	-0.158326	0.492845	0.71417
RC3H1	mRNA	0.618022	0.139301	0.346088
ZFP36	mRNA	2.17318	0.000866	0.0107726
ZFP36L1	mRNA	1.92443	0.0622419	0.213198
ZFP36L2	mRNA	-0.705824	0.0560634	0.199223
ANKHD1	unknown	0.473984	0.397754	0.634941
ANKRD17	unknown	-0.383681	0.0793853	0.245994
HELZ2	mRNA	0.260307	0.760984	0.883389
UPF1	mRNA	1.15542	0.0672193	0.222694
DROSHA	ncRNA	-0.459933	0.149116	0.360231
MRPL37	ribosome	-0.301088	0.422508	0.656952
PUS10	tRNA	0.506863	0.164115	0.382472
NUDT16	snoRNA	0.650985	0.216435	0.453067
NUDT16L1	snoRNA	0.185734	0.681703	0.84137
TRMT11	tRNA	0.212508	0.645415	0.818698
NUFIP1	snoRNA	-0.646264	0.0910308	0.267603
PURA	mRNA	-0.802646	0.0963111	0.276703
PURB	mRNA	0.0100183	0.982179	0.991452
PURG	mRNA	-1.24491	0.372009	0.612632
ZRANB2	mRNA	-0.206824	0.451525	0.681407
THOC5	mRNA	-0.235449	0.432764	0.665872
TSEN54	tRNA	-0.870849	0.186233	0.413491
SRP9	ncRNA	0.507854	0.040986	0.165388
PIN4	rRNA	-0.201609	0.485912	0.709352
ZC3H14	mRNA	-0.824308	4.36e-05	0.0010246
CNOT2	mRNA	0.0673096	0.791148	0.899777
TARBP1	mRNA	-0.66819	0.212871	0.448853
AGO1	ncRNA	-0.0751818	0.875128	0.942603
AGO2	ncRNA	-0.203612	0.582648	0.779516
AGO3	ncRNA	0.241884	0.359884	0.602617
AGO4	ncRNA	0.876021	0.0509678	0.189336
LARP4B	mRNA	0.330099	0.163248	0.381127
LARP4	mRNA	0.347188	0.293441	0.538178
SNW1	mRNA	0.137791	0.618837	0.801368
EZH2	ncRNA	0.232317	0.531461	0.7429
EIF3B	mRNA	-0.430557	0.219981	0.456952
RPP30	ncRNA	-0.266612	0.285555	0.529896
ZMAT3	ncRNA	1.85407	7.18e-06	0.000234
PTGES3	ncRNA	0.598809	0.0188408	0.100028
KARS	tRNA	-0.265534	0.132826	0.336481
RAN	mRNA	0.0316957	0.885356	0.947824
SNRPA	snRNA	-0.643972	0.241122	0.482651
SNRPB2	snRNA	0.0531712	0.839804	0.92573
HEATR1	snoRNA	-0.513398	0.0843822	0.255073
AARSD1	tRNA	0.79108	0.373333	0.614119
CPSF3	mRNA	-0.289144	0.389413	0.627834
CPSF3L	mRNA	-0.0732687	0.89301	0.950521
CWC25	mRNA	1.29993	0.00053	0.00733762
RPS5	ribosome	-1.32785	0.0378931	0.157809
POLR2D	mRNA	-0.425198	0.113854	0.306687
C9orf114	unknown	-0.0980122	0.859934	0.935041
MRPL44	ribosome	0.324587	0.347109	0.590608
ETF1	mRNA	0.969473	0.06267	0.213849
GAR1	snoRNA	-0.401699	0.282827	0.527073
MVP	ncRNA	1.36528	0.0552906	0.19772
RPF2	rRNA	-0.379701	0.304487	0.548593
ZC3H18	unknown	0.138344	0.719627	0.86178
INTS5	snRNA	-0.208087	0.675837	0.837809
INTS3	snRNA	-0.00880543	0.968172	0.984909
LSM6	snRNA	0.135305	0.720653	0.861965
SNRPF	snRNA	-0.591195	0.0612907	0.211312
TUT1	snRNA	0.789624	0.288823	0.533277
MTPAP	mRNA	-0.228092	0.344079	0.588143
EIF2AK1	mRNA	-0.206473	0.328697	0.573203
EIF2AK2	ncRNA	-0.560627	0.164225	0.382578
EIF2AK3	mRNA	0.523916	0.317017	0.561919
EIF2AK4	tRNA	-0.241648	0.37873	0.619064
MRPL22	ribosome	0.0883318	0.750108	0.878073
PES1	rRNA	-0.644232	0.097549	0.278909
LSM7	snRNA	-0.543205	0.496979	0.717432
PAPD4	mRNA	0.228748	0.393757	0.631874
ZCCHC11	ncRNA	-0.475068	0.238788	0.479879
ZCCHC6	ncRNA	1.18338	0.00664824	0.0484165
KHDRBS1	mRNA	-0.373773	0.0906606	0.26723
KHDRBS2	mRNA	-1.5161	0.114034	0.306845
KHDRBS3	mRNA	-0.842012	0.367667	0.608522
QKI	mRNA	0.579103	0.222909	0.460527
SF1	mRNA	-0.450124	0.0717547	0.231075
LRRC47	unknown	-0.402037	0.138379	0.344482
ISY1	mRNA	-0.170586	0.647738	0.82021
SRRM1	mRNA	-0.422253	0.079298	0.245821
IPO9	mRNA	-0.504058	0.0358162	0.151555
MTRF1	mRNA	0.176235	0.499812	0.719979
MTRF1L	mRNA	0.879374	0.00120577	0.0138853
WIBG	mRNA	1.06903	0.00435938	0.0355186
PPAN	mRNA	-0.412791	0.527964	0.740673
FUBP3	mRNA	-0.201501	0.357167	0.599801
FUBP1	mRNA	-0.318727	0.132677	0.336175
KHSRP	mRNA	-0.393336	0.34948	0.59323
CHTOP	mRNA	0.44999	0.0299254	0.134212
PTCD2	mRNA	-0.227992	0.544926	0.752446
POLR2A	mRNA	0.214869	0.410825	0.646088
MRPL43	ribosome	0.0861572	0.78673	0.897532
DDX55	rRNA	-0.0688359	0.833517	0.922744
RPS15	ribosome	-0.340693	0.655446	0.825052
CPSF4	mRNA	-0.333912	0.371475	0.612244
CPSF4L	mRNA	0.534397	0.613028	0.797894
CSTF2	mRNA	0.2716	0.515547	0.73182
CSTF2T	mRNA	-1.20647	0.000716	0.00934715
RAVER2	mRNA	-1.32874	0.00185718	0.0191229
RAVER1	mRNA	-0.0279252	0.968055	0.984909
EIF1AX	mRNA	0.00564191	0.987052	0.993963
EIF1AY	mRNA	-0.106013	0.939268	0.972499
DALRD3	tRNA	0.0975817	0.838336	0.925058
NSUN2	tRNA	0.221041	0.301962	0.546206
URB2	rRNA	-0.644794	0.0875404	0.261016
PHAX	snRNA	-0.0764682	0.80085	0.905428
PPARGC1A	unknown	5.03573	3.19e-06	0.000119
PPARGC1B	unknown	0.107736	0.82264	0.916501
PPRC1	mRNA	-0.279455	0.507988	0.726257
PHF5A	mRNA	-0.18348	0.466228	0.694654
MCTS1	unknown	0.747024	0.0211404	0.107625
RRP7A	rRNA	0.0375665	0.937598	0.97183
DGCR8	ncRNA	-0.518857	0.162067	0.379114
ZC3H13	unknown	-0.195061	0.558912	0.763158
UPF3A	mRNA	0.151416	0.628492	0.807395
UPF3B	mRNA	0.332981	0.434817	0.667439
RBM38	mRNA	0.233747	0.724876	0.863925
THOC3	mRNA	0.415646	0.425996	0.659892
IGHMBP2	tRNA	0.394335	0.431881	0.665212
PAPD5	diverse	0.249578	0.584999	0.78081
PAPD7	diverse	0.100005	0.741167	0.873289
GFM2	mRNA	0.255059	0.323944	0.568662
PHRF1	mRNA	1.18996	0.0718631	0.231269
VARS	tRNA	0.0143046	0.980726	0.990913
VARS2	tRNA	0.746535	0.202341	0.434958
MRPL1	ribosome	-0.499645	0.232922	0.473504
INTS7	snRNA	0.563843	0.161428	0.378179
ATXN2L	mRNA	-0.40214	0.12281	0.321183
ATXN2	mRNA	-0.151605	0.485805	0.709239
PPIL4	mRNA	0.261019	0.376335	0.616634
PPIL3	mRNA	-0.848096	0.00188373	0.0192958
PPWD1	mRNA	-0.253657	0.441126	0.672195
CWC27	mRNA	-0.185334	0.505774	0.72427
PPIH	mRNA	-0.111004	0.659784	0.827882
NUTF2	mRNA	-0.0558997	0.853237	0.931839
MRPL18	ribosome	0.661394	0.0524758	0.192319
LSM11	snRNA	-0.921909	0.0471492	0.180315
AARS2	tRNA	-0.233809	0.644586	0.818359
AARS	tRNA	-0.545595	0.240053	0.481323
MIF4GD	mRNA	-0.329253	0.530567	0.74235
CTIF	mRNA	-0.0992526	0.846055	0.928243
C9orf129	unknown	-0.21829	0.842255	0.926378
LUC7L3	mRNA	0.183308	0.528708	0.741146
LUC7L	mRNA	0.402578	0.25657	0.500653
DUS2	tRNA	0.814538	0.0255977	0.121653
TDRD1	ncRNA	-3.17425	0.00408654	0.0339958
MRPS10	ribosome	0.679559	0.0213007	0.108058
FAM103A1	mRNA	0.176528	0.577841	0.77654
ENOX1	mRNA	-3.5154	1.27e-06	5.38e-05
ENOX2	mRNA	0.0258586	0.928317	0.966733
RBPMS	mRNA	-3.05858	1.86e-09	1.77e-07
RBPMS2	mRNA	1.74454	0.178388	0.403263
NIP7	rRNA	0.0361586	0.910748	0.958929
RPL3	ribosome	-1.18816	0.0059624	0.044576
RPLP0	ribosome	-0.80354	0.035138	0.149461
RBM34	mRNA	0.0591076	0.878171	0.944254
CMTR2	mRNA	0.0497349	0.87869	0.94456
ENDOU	snoRNA	-0.720961	0.517558	0.733376
PUM1	mRNA	-0.219023	0.261988	0.506024
PUM2	mRNA	-0.495904	0.0136584	0.0804188
TYW5	tRNA	0.249305	0.449302	0.679219
TYW3	tRNA	-0.838517	0.00322237	0.0287954
TRMT1	tRNA	-0.577941	0.494546	0.715617
RAE1	mRNA	0.45058	0.0166908	0.0918478
SLU7	mRNA	0.135761	0.613619	0.79827
EIF2B4	mRNA	-0.0446182	0.905852	0.956809
EIF5B	tRNA	0.170287	0.701426	0.850803
GPATCH1	mRNA	-0.332193	0.302359	0.546465
RPL36	ribosome	-0.977344	0.165782	0.384358
EEF1A1	tRNA	0.117902	0.689677	0.845277
RRP8	rRNA	0.205505	0.430924	0.664311
UBA52	ribosome	-0.619595	0.173739	0.396341
R3HDM1	unknown	-0.178185	0.421389	0.655777
R3HDM2	unknown	0.257594	0.354163	0.597507
PA2G4	rRNA	-0.50676	0.0486991	0.184136
AAR2	snRNA	-0.315696	0.34553	0.58952
ERI1	rRNA	1.21677	0.00216168	0.0213424
ERI2	unknown	-0.0267555	0.954735	0.978862
ERI3	unknown	-0.185738	0.629608	0.808042
NIFK	rRNA	0.179018	0.601585	0.790851
METTL14	mRNA	0.0692476	0.737925	0.871123
MRPL32	ribosome	-0.19166	0.533868	0.744641
CPSF6	mRNA	-0.232693	0.274627	0.519013
CPSF7	mRNA	-0.0958324	0.661495	0.829046
RPL7A	ribosome	-0.866527	0.0103534	0.0661983
WDR46	snoRNA	0.908092	0.143676	0.352784
SRP14	ncRNA	-0.057995	0.82075	0.915743
TFAM	mRNA	-0.404637	0.1338	0.338016
CMSS1	rRNA	-0.812035	0.130794	0.333386
XPO6	mRNA	-0.16469	0.549607	0.755712
EXOSC1	diverse	0.52767	0.0622613	0.213234
ZNF106	unknown	0.644795	0.201404	0.434043
UTP14A	snoRNA	-0.56189	0.0516645	0.190582
UTP14C	snoRNA	-0.158413	0.691393	0.845851
TRUB1	tRNA	-0.291853	0.493914	0.715082
TRUB2	tRNA	-0.196423	0.681879	0.8415
PRIM1	diverse	-0.807515	0.12387	0.322818
PTCD3	mRNA	0.0756516	0.74167	0.873501
HNRNPA0	mRNA	-0.571768	0.208294	0.44263
HNRNPA1	mRNA	-0.775705	0.000824	0.0103899
HNRNPA1L2	mRNA	-0.639583	0.113105	0.305362
HNRNPA2B1	mRNA	0.119299	0.561764	0.764876
HNRNPA3	mRNA	-0.437499	0.133152	0.336947
HNRNPAB	mRNA	0.307296	0.245326	0.486939
HNRNPD	mRNA	-0.498902	0.0326756	0.142167
HNRNPDL	mRNA	-0.808951	0.00800413	0.0548842
RANBP2	mRNA	-0.261287	0.523177	0.737435
RPL7	ribosome	-0.433778	0.0860973	0.258401
RPL7L1	ribosome	0.388552	0.160205	0.376497
RPS6	ribosome	-1.19743	2.95e-11	3.83e-09
MRPL3	ribosome	-0.242361	0.401869	0.637853
DDX28	rRNA	-0.434682	0.297098	0.541619
DDX47	rRNA	-1.3271	0.00146049	0.0159958
RNASEH2C	diverse	-0.391253	0.469106	0.696774
TFB2M	rRNA	0.390353	0.326966	0.571346
TEP1	ncRNA	1.7651	4.24e-06	0.00015
NOC4L	rRNA	0.572033	0.475685	0.701455
CPSF1	mRNA	-0.829516	0.271666	0.515942
DDX1	mRNA	-0.521331	0.0546699	0.19657
DDX3X	mRNA	0.186067	0.713714	0.858033
DDX3Y	mRNA	0.448585	0.750112	0.878073
NOP56	snoRNA	-0.111935	0.740768	0.873263
RPS20	ribosome	-0.66861	0.0600029	0.208691
MPHOSPH10	snoRNA	-0.233056	0.412221	0.647409
DXO	diverse	-0.129785	0.811665	0.910781
DENR	mRNA	0.149167	0.515953	0.732088
RPL21	ribosome	-0.0295933	0.931565	0.968157
RPS10	ribosome	-1.74364	0.00582757	0.0439363
NAT10	rRNA	-0.820705	0.0224028	0.111569
UTP18	snoRNA	-0.532091	0.00299249	0.027233
NOL12	rRNA	-1.70143	0.00387722	0.0327714
DDX31	rRNA	-0.240801	0.526919	0.74021
ABCF1	mRNA	0.347249	0.228097	0.467508
DNMT1	ncRNA	0.00986574	0.977133	0.989306
SNRPA1	snRNA	-0.221182	0.41141	0.646563
API5	mRNA	0.0511452	0.865245	0.937962
SHQ1	snoRNA	-0.411333	0.12901	0.330983
AKAP1	mRNA	-0.675827	0.0238974	0.116154
FTO	mRNA	0.389751	0.511999	0.729074
PUF60	mRNA	0.0770073	0.891278	0.950135
SAMHD1	diverse	5.52309	2.24e-12	3.36e-10
RBM45	mRNA	-0.101	0.757534	0.881795
FAM98B	tRNA	-0.832024	0.0874569	0.260865
FAM98A	mRNA	0.646302	0.0759792	0.23971
FAM98C	unknown	1.52578	0.0275528	0.127647
PCF11	mRNA	0.236825	0.244822	0.486476
EIF5	mRNA	1.00826	0.0101469	0.0652733
ZC3HC1	unknown	0.00421062	0.990769	0.995587
HNRNPC	mRNA	0.66052	0.0135525	0.0799935
HNRNPCL1	mRNA	0.523787	0.544971	0.752446
RALY	mRNA	0.370836	0.38778	0.626653
SEPSECS	tRNA	0.630324	0.0466544	0.179214
NPM1	rRNA	-0.925887	0.0103648	0.0662176
NPM3	rRNA	-1.2314	0.0167882	0.0922129
NPM2	rRNA	-1.90687	0.0352918	0.149947
NUPL2	mRNA	0.3798	0.23816	0.479252
MRPS14	ribosome	-0.576779	0.090883	0.267388
SF3A1	snRNA	-0.600903	0.0128092	0.0769652
EIF3A	mRNA	-0.00649535	0.981146	0.990972
FASTKD5	mRNA	0.0754041	0.852795	0.931586
TDRD3	mRNA	-0.661164	0.0115899	0.071709
SNRPB	snRNA	-0.324558	0.523838	0.737865
SNRPN	snRNA	-1.80927	0.0222782	0.111105
YRDC	tRNA	0.050132	0.907641	0.957564
POLR2K	mRNA	0.222509	0.490681	0.712365
ERN1	mRNA	1.12951	0.0387944	0.159823
RPL5	ribosome	-1.06881	3.71e-06	0.000134
RPS17	ribosome	-0.901895	0.00123679	0.0141329
DARS	tRNA	-0.567929	0.0233738	0.114677
IPO7	mRNA	-0.155495	0.661196	0.828993
IPO8	ncRNA	-0.391648	0.048266	0.183047
SMN1	snRNA	1.27618	0.0292614	0.132291
SMN2	snRNA	1.42929	0.219984	0.456952
GTPBP4	rRNA	0.232509	0.424616	0.658597
MRPL13	ribosome	0.775234	0.0216836	0.109312
MRPL46	ribosome	-0.271999	0.335621	0.579995
LSM5	snRNA	-0.80213	0.0135238	0.0798839
EIF4G3	mRNA	-0.228448	0.551723	0.75735
EIF4G1	mRNA	0.173901	0.576864	0.775887
EIF4G2	mRNA	1.12249	0.00282474	0.0260257
GTF2F1	mRNA	-0.858529	0.0957471	0.275717
RPS15A	ribosome	-1.07539	0.000208	0.00354715
PIH1D2	unknown	1.66344	0.0213066	0.108058
TTF2	mRNA	-0.346214	0.380274	0.620032
PUS3	tRNA	0.122469	0.692541	0.846182
RBM7	mRNA	0.367576	0.337212	0.581388
RBM11	mRNA	-5.21182	1.61e-13	2.84e-11
TSEN2	tRNA	-0.474719	0.355308	0.598531
RBM42	mRNA	-0.199973	0.730821	0.867058
UTP3	snoRNA	0.386926	0.314227	0.558842
HNRNPL	mRNA	0.0681622	0.800217	0.90526
HNRNPLL	mRNA	-0.660094	0.447192	0.677737
PTBP1	mRNA	0.0972503	0.847443	0.928845
PTBP2	mRNA	0.454013	0.0551769	0.197498
PTBP3	mRNA	0.897814	5.38e-05	0.00121153
SYMPK	mRNA	-0.224848	0.533219	0.744174
TSR2	rRNA	-0.504468	0.0737748	0.235156
KIAA0391	ncRNA	0.352444	0.293508	0.538178
POLR2G	mRNA	0.885897	0.0405463	0.164191
WDR5	ncRNA	0.326023	0.32525	0.570081
SNRNP40	snRNA	0.0563343	0.816708	0.91392
WDR83	mRNA	0.425648	0.477112	0.702467
ZFC3H1	unknown	0.639534	0.0841962	0.254858
RPL15	ribosome	-0.761247	3.27e-07	1.63e-05
SNRNP35	snRNA	0.304245	0.249675	0.492256
SNRNP70	snRNA	0.32297	0.527183	0.740233
MRPL39	ribosome	-0.123994	0.767861	0.887222
TLR7	ncRNA	5.18961	0.000128	0.0024163
TLR8	ncRNA	5.12354	7.83e-05	0.00162529
TLR3	ncRNA	-2.2213	0.0268648	0.125811
NAA38	snoRNA	0.584996	0.355855	0.598792
PRPF31	snRNA	0.105283	0.828403	0.920097
MRPL55	ribosome	-0.410878	0.613948	0.798479
TRMT2A	tRNA	-0.384754	0.660198	0.828222
TRMT2B	tRNA	-0.221719	0.475847	0.701562
RPS3A	ribosome	-0.317361	0.347381	0.590819
BRCA1	ncRNA	0.247244	0.662472	0.82944
RIOK2	rRNA	0.097079	0.809458	0.909265
DHX16	snRNA	1.01137	0.0395184	0.161573
DHX33	mRNA	-0.970747	0.00411192	0.034123
DHX35	mRNA	-0.102072	0.613136	0.797948
DHX32	mRNA	-0.675686	0.015205	0.0861484
DHX15	mRNA	-0.120831	0.607055	0.793865
DHX8	mRNA	0.462377	0.0666683	0.221767
MRPS5	ribosome	0.151918	0.556828	0.761232
SAP18	mRNA	0.134666	0.577972	0.776622
TUFM	mRNA	-0.58538	0.227963	0.467387
EEFSEC	tRNA	-0.521999	0.328267	0.572833
SKIV2L2	diverse	0.125983	0.564245	0.766785
TRDMT1	tRNA	0.0368758	0.88653	0.948215
ZNF473	snRNA	-0.34122	0.301793	0.546015
FCF1	rRNA	-0.279657	0.328867	0.573293
URB1	rRNA	-0.81933	0.017835	0.0963138
CARS	tRNA	1.37559	0.000155	0.00281409
CARS2	tRNA	0.185501	0.620579	0.802529
CELF1	mRNA	0.236785	0.455588	0.685258
CELF2	mRNA	-0.476437	0.0385147	0.159287
CELF4	mRNA	-1.49003	0.120929	0.31809
XPO1	mRNA	0.200717	0.58083	0.77819
DDX17	mRNA	0.00221079	0.992652	0.996534
DDX46	snRNA	-0.23307	0.244388	0.486259
DDX5	mRNA	0.713164	0.0711946	0.22977
DDX42	mRNA	-0.406332	0.0425645	0.16938
DDX43	mRNA	-0.867875	0.138309	0.344379
FIP1L1	mRNA	-0.220404	0.387634	0.626582
MRPL14	ribosome	0.758813	0.196562	0.427647
TXNL4A	snRNA	-0.241999	0.357148	0.599801
TXNL4B	snRNA	0.527098	0.0774531	0.24231
RBM39	mRNA	0.0386548	0.890037	0.949917
RBM23	mRNA	0.0591064	0.866051	0.938318
CPEB2	mRNA	1.42041	0.028418	0.130067
CPEB3	mRNA	0.652034	0.240541	0.481895
CPEB4	mRNA	1.89949	0.00296417	0.0270375
INTS9	snRNA	-0.388763	0.249853	0.492363
CACTIN	mRNA	-0.140198	0.818211	0.914629
MPHOSPH6	rRNA	0.427738	0.313687	0.558434
RPL34	ribosome	-1.2162	2.73e-10	3.1e-08
OBFC1	unknown	-0.035229	0.938881	0.97231
RPS12	ribosome	-1.30956	5.85e-05	0.00129436
PRPF8	snRNA	0.0788573	0.758256	0.882244
SECISBP2L	mRNA	0.195	0.526645	0.74008
SECISBP2	mRNA	-0.657784	0.00918204	0.0606025
RPUSD3	mRNA	-0.769958	0.0303348	0.135332
RPUSD4	mRNA	-0.756442	0.0176465	0.0955999
DDX6	mRNA	-0.283771	0.301229	0.545296
RPL28	ribosome	-0.952672	0.164822	0.383105
ELAC1	tRNA	0.125908	0.691608	0.845941
NOM1	rRNA	0.0467965	0.839528	0.925684
TROVE2	ncRNA	-0.125862	0.607597	0.79435
EEF1E1	tRNA	-0.638977	0.1791	0.403765
TARSL2	tRNA	0.0989842	0.805555	0.907062
TARS	tRNA	0.0981641	0.788774	0.898869
TARS2	tRNA	0.273368	0.504567	0.723301
IARS	tRNA	-1.09882	0.00549036	0.0420349
RPL18A	ribosome	-0.526301	0.408409	0.643638
ESF1	rRNA	-0.717707	0.221923	0.459368
EEF2	tRNA	-1.29189	0.0147387	0.0842301
EFTUD2	tRNA	0.0792973	0.804762	0.906951
DDX60	ncRNA	-1.26188	4.96e-06	0.000172
DDX60L	ncRNA	0.881104	0.0249445	0.119772
MRPL2	ribosome	0.136967	0.788102	0.8984
SLC4A1AP	unknown	0.161251	0.552769	0.758245
MAZ	unknown	-1.1504	0.146854	0.357141
EIF2S3L	tRNA	0.299787	0.652525	0.823497
EIF2S3	tRNA	-0.342978	0.150522	0.362578
AIMP1	tRNA	0.0105718	0.971949	0.986768
APEX1	mRNA	-0.952671	0.0304428	0.135435
EIF3J	mRNA	0.460439	0.392985	0.631191
PABPC3	mRNA	0.588151	0.387344	0.626448
PABPC1L	mRNA	-0.133643	0.782917	0.895291
PABPC4L	mRNA	-0.187934	0.899197	0.953744
PABPC5	mRNA	-2.94476	0.03102	0.1371
PABPC4	mRNA	-0.596135	0.0577118	0.203224
PABPC1	mRNA	-0.20002	0.59871	0.788863
MEX3A	mRNA	-0.904315	0.452965	0.682434
MEX3B	mRNA	0.486672	0.492747	0.71417
MEX3C	mRNA	0.298355	0.407425	0.64292
MEX3D	mRNA	0.879786	0.218425	0.455344
GEMIN7	snRNA	0.77977	0.0574896	0.202589
MRPS23	ribosome	-0.0138404	0.959644	0.980409
PSIP1	mRNA	-1.64455	7.36e-06	0.000239
SRP54	ncRNA	0.914679	0.00358986	0.0311183
FARSB	tRNA	-0.564921	0.110841	0.301519
SPEN	mRNA	0.39406	0.176362	0.400171
RBM15B	mRNA	-0.752983	0.00624324	0.046118
RBM15	mRNA	0.172819	0.489906	0.712117
DNAAF2	unknown	-0.631356	0.158154	0.373387
SF3B1	mRNA	0.221273	0.289429	0.533921
RNASEH2B	diverse	-0.316913	0.335509	0.579986
FARSA	tRNA	0.277359	0.721148	0.862278
NOB1	rRNA	-1.06019	0.0653883	0.219106
EIF2A	tRNA	-0.859208	0.00360983	0.0311915
RNASEL	ncRNA	0.863914	0.0477965	0.18178
TRNT1	tRNA	-0.146382	0.66546	0.83126
EIF4ENIF1	mRNA	-0.475808	0.0203459	0.105055
MECP2	mRNA	0.0185827	0.945885	0.975054
RBM22	mRNA	-0.232287	0.326305	0.570952
CMTR1	mRNA	-0.781802	0.00782232	0.0540323
RPL39	ribosome	-0.582401	0.012276	0.0746721
RPL39L	ribosome	-0.588761	0.498301	0.718553
RPSA	ribosome	-0.673399	0.0856467	0.257597
PARP4	ncRNA	0.318625	0.273844	0.518333
CSTF1	mRNA	-0.297598	0.465049	0.693526
NCBP1	mRNA	0.223963	0.312684	0.557235
SNRNP25	snRNA	-0.067585	0.878891	0.944685
DNAJC21	unknown	-0.169935	0.476383	0.702106
CWC22	mRNA	-0.0440026	0.901229	0.954815
NFX1	mRNA	-0.433205	0.0792262	0.245738
MRPS31	ribosome	-0.488057	0.0894174	0.264915
SMG5	mRNA	0.29076	0.430406	0.664049
SART1	snRNA	-0.417972	0.470577	0.697737
GEMIN2	snRNA	0.832348	0.0682409	0.224387
DCP2	mRNA	0.785024	0.0142961	0.0827771
TAF15	mRNA	-0.353624	0.245252	0.486939
EWSR1	mRNA	0.15252	0.525683	0.739264
FUS	mRNA	0.276417	0.386031	0.625354
EDC4	mRNA	-0.458862	0.339373	0.583376
FBL	snoRNA	-1.8521	7.18e-06	0.000234
MRPS27	ribosome	-0.882202	0.00333411	0.0295009
ALKBH1	mRNA	0.14054	0.721531	0.862351
ZCCHC17	unknown	-0.079042	0.784415	0.896355
MRPL49	ribosome	0.331308	0.357882	0.600322
RPL18	ribosome	-1.15119	0.0440786	0.173493
RPS4X	ribosome	-1.01397	0.00134909	0.0150821
RPS4Y1	ribosome	-1.72531	0.131959	0.335178
NOP14	rRNA	-0.545229	0.0494941	0.186142
KRR1	snoRNA	0.0297686	0.938466	0.972201
NCL	snoRNA	-0.49353	0.178745	0.403552
PRPF18	mRNA	0.0417168	0.857335	0.93382
C1D	rRNA	-0.229111	0.507958	0.726257
UTP20	snoRNA	-1.02726	0.00528987	0.0409357
SNIP1	ncRNA	0.991642	0.0285365	0.130272
GUF1	mRNA	0.180687	0.572211	0.772688
GCFC2	mRNA	-1.19249	0.00281707	0.0259954
UTP6	snoRNA	0.500918	0.0405179	0.164104
SRSF1	mRNA	-0.00723502	0.974868	0.988402
SRSF3	mRNA	-0.16155	0.343512	0.587635
SRSF4	mRNA	0.0955815	0.755647	0.880957
SRSF5	mRNA	-0.384341	0.208996	0.443347
SRSF6	mRNA	-0.221401	0.525883	0.739414
SRSF7	mRNA	0.27186	0.312513	0.556971
SRSF9	mRNA	-0.433739	0.16545	0.383813
USB1	snRNA	1.01878	0.00560365	0.0426546
NOL6	rRNA	-0.401269	0.10867	0.298585
PPIE	mRNA	-0.161152	0.551137	0.756984
RRBP1	mRNA	0.998741	0.0149172	0.0849234
SUZ12	ncRNA	-0.32241	0.206235	0.439703
MSL3	ncRNA	1.06019	0.0020479	0.020543
BICC1	mRNA	-2.0961	0.029119	0.131917
MRPS16	ribosome	0.153855	0.596125	0.787248
RBMX2	mRNA	-0.344019	0.236483	0.477514
MRPL40	ribosome	-0.225098	0.429056	0.66284
ISG20	ncRNA	0.217525	0.74664	0.876165
ISG20L2	rRNA	0.179189	0.524574	0.738404
AEN	diverse	0.458889	0.185876	0.413031
REXO4	rRNA	-0.395224	0.448273	0.678616
TGS1	snRNA	-0.204606	0.541027	0.749649
ZC3H4	unknown	-0.0253931	0.950275	0.977287
ZC3H6	unknown	-0.757933	0.0107251	0.0678453
ZC3H8	unknown	-0.422491	0.272783	0.517381
RPL27A	ribosome	-0.669468	0.0413671	0.166239
RPS19	ribosome	-1.1835	0.0827104	0.251912
SYF2	mRNA	-0.35135	0.219252	0.456112
TFB1M	rRNA	0.369238	0.355848	0.598792
DIMT1	rRNA	-0.949538	0.00397853	0.0333191
TSEN34	tRNA	0.944283	0.283806	0.528012
DCAF13	rRNA	-0.420193	0.281173	0.525337
RPL9	ribosome	0.0423715	0.897739	0.952891
ARHGEF28	mRNA	-3.32689	0.000337	0.00509341
AC004381.6	rRNA	-1.42627	2.34e-05	0.000618
EIF4H	mRNA	0.137884	0.498194	0.718444
EIF4B	mRNA	-0.908104	0.00527248	0.040841
DDX54	rRNA	-0.723954	0.237373	0.478231
MRPS36	ribosome	1.01803	0.00412836	0.0341879
PRPF40A	snRNA	0.128448	0.654456	0.824532
PRPF40B	snRNA	-1.55511	0.0186626	0.099425
EIF3L	mRNA	-1.09604	1.23e-05	0.000358
NOL8	rRNA	-0.306121	0.463513	0.691812
MTO1	tRNA	0.727338	0.00253213	0.0239815
PSMA1	unknown	0.164727	0.602975	0.791889
HTATSF1	mRNA	-0.0199703	0.953077	0.978359
FTSJ1	tRNA	-0.13305	0.65055	0.822423
LAS1L	rRNA	-0.977576	0.00200849	0.0202332
POP1	ncRNA	-0.0293005	0.946545	0.975551
DZIP3	mRNA	-0.956516	0.0704028	0.228208
DGCR14	mRNA	-0.461075	0.511525	0.729032
CDK9	ncRNA	0.230506	0.532824	0.743973
PAN3	mRNA	0.142654	0.469577	0.696995
RPL29	ribosome	-0.784779	0.259526	0.503396
DCPS	mRNA	0.276782	0.52905	0.741451
MRPL27	ribosome	0.757914	0.0249923	0.119929
POLR2H	mRNA	-0.403167	0.329878	0.574376
ZNF239	unknown	-1.45926	0.114132	0.307017
XRN1	diverse	-0.0640809	0.757397	0.881795
ZFR	unknown	0.23268	0.368019	0.608681
AGFG1	mRNA	1.22468	0.041009	0.165388
NSA2	rRNA	-1.0354	0.000805	0.0102062
DDX10	rRNA	-0.445827	0.28768	0.53205
TBL3	snoRNA	0.260801	0.735741	0.869677
INTS2	snRNA	0.274223	0.430649	0.664177
YBX1	mRNA	0.376251	0.116249	0.310513
YBX3	mRNA	-0.907841	0.0148488	0.0846961
SURF6	rRNA	-0.000577	0.999039	0.999594
THOC6	mRNA	-0.959992	0.129612	0.331831
EIF3I	mRNA	-0.119399	0.687005	0.843845
STRAP	mRNA	0.182299	0.644067	0.81824
RPL13	ribosome	-0.998115	0.0800266	0.24699
RRP12	rRNA	1.12267	0.0446441	0.174704
MRPS2	ribosome	-1.12939	0.105997	0.29379
ZCCHC8	mRNA	0.629904	0.0166663	0.0917552
EFTUD1	tRNA	-0.0491186	0.831774	0.92163
RPL35	ribosome	-1.3729	0.042051	0.16802
NSRP1	mRNA	-0.141042	0.646375	0.819414
RPUSD2	tRNA	-0.560758	0.270292	0.514608
BCDIN3D	ncRNA	0.749192	0.026727	0.125413
THUMPD1	tRNA	-0.453833	0.090369	0.266702
TRIM21	ncRNA	0.430717	0.298422	0.542656
RANBP17	mRNA	-1.07734	0.123007	0.321419
XPO7	mRNA	-0.529196	0.0396371	0.161839
TRMT12	tRNA	0.191766	0.617431	0.800657
ACIN1	mRNA	0.0683215	0.740617	0.873171
ZNF385A	mRNA	1.41852	0.123635	0.322563
RPL23	ribosome	-1.0394	0.000234	0.0038699
EED	ncRNA	0.884029	0.00777732	0.0538468
DNTTIP2	rRNA	-0.152729	0.795475	0.902347
SBDS	rRNA	0.128197	0.797061	0.903283
DDX51	rRNA	-0.102048	0.70079	0.850466
RBM18	mRNA	0.464633	0.145558	0.355164
IPO11	mRNA	-0.393606	0.302262	0.546401
RPL22	ribosome	-1.01592	7.76e-05	0.00161211
RPL22L1	ribosome	-0.656322	0.0608771	0.210463
LCMT2	tRNA	-0.0170564	0.968784	0.985221
ZC3H11A	unknown	0.272647	0.282053	0.526319
FYTTD1	mRNA	-0.186949	0.542896	0.750859
RNPS1	mRNA	-0.477593	0.0815569	0.249702
RPS23	ribosome	-1.26468	1.17e-05	0.000347
RNASEH2A	diverse	-0.252095	0.672094	0.83555
FRG1B	mRNA	-0.196599	0.691323	0.845809
FRG1	mRNA	0.673624	0.01604	0.0895328
NOL7	unknown	-0.444072	0.0646887	0.217715
PRPF38A	snRNA	-0.584852	0.0528715	0.192995
RBM41	mRNA	0.189106	0.494844	0.715786
RBM12	mRNA	-0.152257	0.535939	0.74602
RBM12B	mRNA	-0.235799	0.561554	0.764774
ESRP2	mRNA	0.490987	0.418932	0.65371
HNRNPF	mRNA	0.378163	0.0851492	0.256659
HNRNPH1	mRNA	0.0320877	0.895661	0.951805
HNRNPH2	mRNA	0.227586	0.576409	0.775578
HNRNPH3	mRNA	-0.159292	0.568028	0.769378
GRSF1	mRNA	0.478037	0.0334202	0.144533
RNH1	diverse	2.1751	0.0157715	0.0883039
NOL9	rRNA	-0.504075	0.0298674	0.134154
SRFBP1	rRNA	-0.245813	0.499233	0.719547
RPP40	ncRNA	-1.20497	0.0150867	0.0857031
ALKBH5	mRNA	0.0144907	0.963267	0.982011
SMG7	mRNA	0.342636	0.175636	0.399325
PDE12	mRNA	0.403013	0.216976	0.453817
CCRN4L	mRNA	2.72802	1.7e-05	0.000473
ANGEL1	mRNA	-1.08507	0.00106157	0.01256
ANGEL2	mRNA	0.337179	0.25888	0.502841
CNOT6	mRNA	-0.0914117	0.7481	0.876826
CNOT6L	mRNA	-0.437847	0.0750823	0.237822
PDCD11	snoRNA	-0.524023	0.149078	0.360196
RPL35A	ribosome	-1.23717	4.15e-09	3.57e-07
MRPL21	ribosome	-0.0293164	0.915927	0.961333
SMG6	mRNA	-0.059578	0.856061	0.933205
PRPF19	mRNA	-0.850545	0.0754566	0.238499
PRPF4	snRNA	-0.0241376	0.899189	0.953744
INTS4	snRNA	0.170438	0.487006	0.709857
SRPK2	mRNA	0.250098	0.314055	0.558713
SUPV3L1	mRNA	-0.609916	0.0454491	0.176776
RBM17	mRNA	-0.0293882	0.897366	0.952687
NAF1	snoRNA	-0.388447	0.318447	0.563312
YARS	tRNA	-0.268435	0.291745	0.535999
LRRFIP1	ncRNA	0.627112	0.0804335	0.247698
LRRFIP2	ncRNA	0.0867773	0.733187	0.868651
EIF4E2	mRNA	0.608285	0.175394	0.398926
EIF4E3	mRNA	0.758584	0.298606	0.542825
EIF4E	mRNA	0.249122	0.409497	0.644823
BUD13	mRNA	0.367074	0.242618	0.484513
GTPBP1	mRNA	-0.432389	0.198512	0.430155
GTPBP2	mRNA	0.718973	0.0379222	0.157843
SRPR	ncRNA	0.0161839	0.953214	0.978359
DDX50	rRNA	-0.569309	0.00821451	0.0559917
DDX21	rRNA	0.46921	0.356532	0.599257
ZCRB1	snRNA	-0.674106	0.0207295	0.106446
RPL13A	ribosome	-0.710939	0.197274	0.428646
SRA1	ncRNA	1.26434	0.0104471	0.0666357
PAPOLG	mRNA	0.27372	0.340433	0.584226
PAPOLA	mRNA	0.192487	0.556539	0.760969
RPL41	ribosome	-0.540766	0.271501	0.515764
ZNF768	unknown	-0.416375	0.468658	0.696414
SCAF1	mRNA	-0.141914	0.863923	0.937285
MRPS15	ribosome	-0.247937	0.275421	0.519662
RNASET2	diverse	0.655308	0.178588	0.403417
EIF2B1	mRNA	-0.294428	0.263737	0.507915
RPL36A	ribosome	0.328123	0.418209	0.653058
RPL36AL	ribosome	-0.344148	0.275207	0.519455
DDX26B	mRNA	0.420813	0.228506	0.467895
INTS6	snRNA	0.971332	0.00172473	0.0180887
RPS7	ribosome	-0.524174	0.0173026	0.094253
RRNAD1	unknown	1.05791	0.00686612	0.049468
MRPS21	ribosome	-0.515906	0.0849543	0.256234
SETD7	ncRNA	0.760058	0.234568	0.47563
RBM8A	mRNA	-0.303225	0.116175	0.310513
MAGOH	mRNA	-0.373722	0.202243	0.434943
MAGOHB	mRNA	-0.418605	0.305875	0.55018
RPL37A	ribosome	-1.01703	0.00271827	0.0253399
NOLC1	snoRNA	-0.529414	0.148495	0.359484
IARS2	tRNA	0.0208023	0.933353	0.969207
LSM1	snRNA	0.293541	0.397705	0.634905
SUPT4H1	mRNA	0.345876	0.297693	0.542202
EXO1	diverse	-0.0567027	0.923135	0.964228
DCP1B	mRNA	-0.294774	0.448241	0.678616
DCP1A	mRNA	-0.0889897	0.823091	0.916588
DNAJC17	unknown	0.0894793	0.858797	0.934472
RNGTT	mRNA	0.92774	0.00274099	0.0254916
DUSP11	mRNA	-0.367447	0.101448	0.286162
CHERP	mRNA	-0.336261	0.578364	0.776803
WDR61	mRNA	-0.309372	0.158306	0.373483
NANOS1	mRNA	0.460205	0.314229	0.558842
EBNA1BP2	rRNA	-0.58612	0.0637499	0.215902
HELZ	mRNA	0.129307	0.524177	0.738012
RNMTL1	rRNA	-0.321209	0.346841	0.590314
PDCD4	mRNA	-0.238216	0.355405	0.598536
PTRH2	tRNA	0.523154	0.125003	0.324421
SART3	snRNA	0.0589403	0.816395	0.913762
ZC3H10	unknown	1.12672	0.000315	0.00483768
LSM2	snRNA	-0.241621	0.710812	0.855934
MRPS25	ribosome	-0.248709	0.242293	0.484196
ZMAT2	snRNA	0.249162	0.353243	0.59659
IFIT1	ncRNA	-1.10673	0.0480298	0.182478
IFIT2	ncRNA	1.72827	0.00173749	0.0181904
IFIT5	tRNA	-0.52776	0.324253	0.568924
IFIT1B	ncRNA	-0.16447	0.854297	0.93231
IFIT3	ncRNA	-0.0593761	0.905829	0.956809
SNRPD3	snRNA	0.108213	0.542792	0.750859
YARS2	tRNA	-0.0297097	0.923405	0.96432
PTCD1	tRNA	-0.0627306	0.900917	0.954613
TSR1	rRNA	-0.302116	0.297942	0.542406
MRPS6	ribosome	0.57223	0.148127	0.359032
TAF9	snoRNA	0.733556	0.0785319	0.244635
RPL11	ribosome	-1.11507	1.25e-05	0.000363
DDX23	snRNA	0.465436	0.199318	0.43131
DDX59	mRNA	-0.157377	0.539658	0.748626
CCNT2	ncRNA	0.594169	0.0438343	0.172818
CCNT1	ncRNA	0.220878	0.605615	0.793065
RPL8	ribosome	-1.09436	0.116072	0.310477
SARNP	mRNA	0.877796	0.138736	0.34515
IMP3	snoRNA	0.524	0.240465	0.481783
CNP	mRNA	-0.156334	0.685657	0.84341
EIF3K	mRNA	-0.487437	0.307371	0.551796
EIF2S2	tRNA	0.481651	0.0577851	0.203444
RNMT	mRNA	-0.55756	0.144079	0.353491
MRPL42	ribosome	-0.797522	0.0431004	0.170833
THRAP3	mRNA	-0.210859	0.297588	0.542162
BCLAF1	mRNA	-0.0892341	0.757592	0.881795
CXorf23	mRNA	0.526447	0.0326167	0.141963
PNO1	rRNA	0.383669	0.242507	0.484435
RBM4	mRNA	-0.0351405	0.901563	0.954871
RBM4B	mRNA	0.197326	0.509898	0.727615
RBM14	mRNA	0.528314	0.0983661	0.280542
R3HCC1	unknown	-0.664923	0.146865	0.357141
R3HCC1L	unknown	1.18319	0.00257676	0.0243362
KIAA0430	ncRNA	0.352166	0.242061	0.483958
POP5	ncRNA	0.0997299	0.682321	0.841782
MRPL51	ribosome	0.442781	0.265134	0.509156
MARS	tRNA	0.649234	0.0302149	0.135102
TYW1	tRNA	0.244817	0.325894	0.570615
MRPL16	ribosome	-1.14659	0.00086	0.0107312
DUS1L	tRNA	-0.373711	0.537891	0.746918
QRSL1	tRNA	-0.284947	0.373339	0.614119
WARS2	tRNA	-0.0639402	0.82163	0.916122
WRAP53	ncRNA	1.14477	0.00425796	0.0349562
RSL24D1	rRNA	-0.588527	0.084782	0.255844
SF3B4	mRNA	-0.373138	0.255713	0.499877
TDRD7	mRNA	1.55146	0.000448	0.00638302
LARP1	mRNA	-0.423909	0.0387364	0.159696
LARP1B	mRNA	0.120416	0.697845	0.848714
RPL23A	ribosome	-0.983653	0.00515185	0.0401588
BAZ2A	ncRNA	0.183424	0.521876	0.73688
BAZ2B	ncRNA	0.878154	0.00315354	0.0283792
EIF3E	mRNA	-1.09218	0.00137173	0.0152991
CWC15	mRNA	-0.249416	0.276008	0.52015
TOP1	unknown	0.672561	0.169409	0.389911
RPL31	ribosome	-0.897688	9.75e-08	5.83e-06
SUPT6H	mRNA	-0.245268	0.190442	0.418747
TST	rRNA	3.18449	1.09e-05	0.000327
HNRNPU	mRNA	0.0847546	0.767681	0.887137
HNRNPUL1	mRNA	-0.000521	0.998249	0.999332
HNRNPUL2	mRNA	-0.224103	0.425981	0.659892
RPS25	ribosome	-0.677883	0.00234908	0.0226639
MRPL23	ribosome	-0.115873	0.880674	0.94551
EIF1AD	mRNA	0.378295	0.175903	0.399701
SETX	mRNA	0.26898	0.467174	0.695166
MARS2	tRNA	-0.38276	0.418369	0.653133
CNOT3	mRNA	0.294098	0.451946	0.68174
MTIF2	tRNA	-0.069146	0.78171	0.8946
FASTKD1	mRNA	0.403405	0.303281	0.547493
LGALS1	mRNA	7.59277	1.34e-17	4.01e-15
ANXA2	mRNA	5.11774	1.82e-09	1.74e-07
LRP1	mRNA	1.00763	0.391616	0.629888
LGALS3	mRNA	4.29321	5.38e-05	0.00121153
CKAP4	mRNA	1.99056	0.0338357	0.145772
PLEC	mRNA	2.26693	0.0123295	0.0748796
GRN	mRNA	2.21252	0.0101482	0.0652733
KIF1C	mRNA	2.32781	0.00438552	0.0356459
CORO1A	mRNA	2.13676	0.00736264	0.0518839
FLNA	mRNA	1.34442	0.0435192	0.171918
S100A4	mRNA	2.25917	5.88e-05	0.00129665
AHNAK	mRNA	2.6807	1.83e-08	1.33e-06
SLC16A3	mRNA	1.74976	0.000908	0.0111446
TMSB4X	mRNA	2.85669	9.88e-06	0.000302
CDC42EP4	mRNA	0.996974	0.166978	0.386113
ZYX	mRNA	0.574043	0.389201	0.627812
PKM	mRNA	0.625407	0.234212	0.475111
GRB2	mRNA	0.863209	0.0455559	0.176931
KIAA1324	mRNA	1.0668	0.386637	0.625905
FNDC3B	mRNA	2.50032	1.3e-15	3.26e-13
SNTB2	mRNA	0.260994	0.756892	0.881642
SAMSN1	mRNA	1.71868	0.0283546	0.129942
CAST	mRNA	1.20606	0.0195206	0.102139
TWF2	mRNA	1.37333	0.101496	0.286194
P4HB	mRNA	0.72155	0.0982362	0.280334
ARHGEF1	mRNA	0.983561	0.157857	0.372942
HLA-A	mRNA	1.33959	0.00304507	0.0275952
MARK2	mRNA	0.863922	0.00886116	0.0592258
CSTB	mRNA	1.39145	0.016118	0.0898413
TPD52L2	mRNA	0.400246	0.384048	0.623418
LTA4H	mRNA	0.0510275	0.936108	0.970836
DIAPH1	mRNA	0.779305	0.0988667	0.28149
FAM32A	mRNA	0.647147	0.0551215	0.197477
SLC3A2	mRNA	0.407969	0.300883	0.545121
CCDC137	mRNA	0.915527	0.177159	0.401249
ACTN4	mRNA	0.501057	0.338189	0.582248
TES	mRNA	0.651759	0.0438629	0.172851
ACAA2	mRNA	0.826117	0.0521047	0.191641
NDUFV3	mRNA	0.388588	0.0830859	0.25269
CTNNA1	mRNA	-0.00469925	0.988441	0.994497
NOSIP	mRNA	0.43162	0.518041	0.733734
RPN1	mRNA	0.504342	0.114304	0.307341
YWHAZ	mRNA	1.05938	0.0225959	0.112246
C7orf50	mRNA	0.293129	0.683971	0.842635
PTPN1	mRNA	0.358722	0.382258	0.621912
GTF2E2	mRNA	0.77227	0.012357	0.0749886
EZR	mRNA	0.427159	0.432814	0.665872
HADHB	mRNA	0.312919	0.191443	0.420378
DYNC1LI1	mRNA	0.634732	0.0315144	0.13852
RTN4	mRNA	1.15417	0.0211462	0.107631
KMT2C	mRNA	0.583435	0.0579881	0.203925
PDIA4	mRNA	0.200787	0.440626	0.671707
LRRC59	mRNA	0.159406	0.606935	0.793751
PPIB	mRNA	-0.147414	0.789843	0.899281
PSMD4	mRNA	0.292288	0.389409	0.627834
CCDC124	mRNA	0.416073	0.662736	0.829544
PDIA3	mRNA	0.712072	0.055617	0.198319
APOBEC3C	mRNA	0.425218	0.17661	0.400541
SLC25A5	mRNA	0.0902711	0.714814	0.858805
UBE2I	mRNA	0.0549369	0.844489	0.927554
MTDH	mRNA	0.307071	0.302261	0.546401
CCDC9	mRNA	0.254603	0.674819	0.837165
HMGB2	mRNA	0.209108	0.605192	0.793033
SEC61B	mRNA	0.223632	0.607365	0.794182
EDF1	mRNA	-0.413611	0.524202	0.738012
PRRC2C	mRNA	0.302799	0.441029	0.672106
UBE2L3	mRNA	0.426125	0.0615574	0.211828
ADK	mRNA	0.5895	0.102355	0.287832
AATF	mRNA	0.409012	0.0325163	0.14163
FAM208A	mRNA	-0.173232	0.484469	0.708377
IFI16	mRNA	-0.379864	0.317819	0.56276
RPGR	mRNA	0.420763	0.305059	0.549234
LLPH	mRNA	0.382354	0.105932	0.293724
PSMC1	mRNA	0.426377	0.160441	0.376798
HDGF	mRNA	0.121282	0.626917	0.806419
SEC23IP	mRNA	0.199394	0.316032	0.56096
MDH2	mRNA	-0.329191	0.460284	0.689519
APEH	mRNA	-0.273677	0.643776	0.818085
PKN2	mRNA	0.814189	0.033391	0.144433
SYNE1	mRNA	-1.4414	1.09e-06	4.72e-05
SUMO1	mRNA	0.409397	0.255777	0.499886
ARCN1	mRNA	0.27391	0.361696	0.604328
KRI1	mRNA	0.411355	0.24835	0.490459
FDPS	mRNA	0.330149	0.326326	0.570952
ADD1	mRNA	-0.0533526	0.852368	0.931447
YWHAG	mRNA	0.392073	0.121798	0.319563
PRRC2A	mRNA	0.182748	0.724626	0.863801
TCF20	mRNA	-0.385693	0.334922	0.579418
LYAR	mRNA	0.000723	0.998458	0.999332
C1orf52	mRNA	-0.26353	0.380386	0.620032
FLYWCH2	mRNA	0.424701	0.546887	0.753895
IMMT	mRNA	0.132805	0.43868	0.670162
MAP4	mRNA	0.529641	0.0114063	0.0708681
SUCLG1	mRNA	-0.0400022	0.838083	0.924927
COA6	mRNA	0.538739	0.154295	0.368117
FNDC3A	mRNA	0.00506364	0.983958	0.992202
ATP5C1	mRNA	0.0245616	0.918068	0.96205
RCC2	mRNA	-0.220343	0.345811	0.589571
CCT6A	mRNA	0.0670518	0.750522	0.878261
ENO1	mRNA	-0.0920508	0.84681	0.928445
SEC63	mRNA	-0.154604	0.56221	0.765157
XRCC5	mRNA	-0.226298	0.258974	0.502841
MANF	mRNA	1.21951	0.00701685	0.0502074
CPNE3	mRNA	-0.781249	0.0592086	0.206914
CHD2	mRNA	0.39596	0.308369	0.553116
CCDC47	mRNA	0.0722012	0.75416	0.880305
HSPA8	mRNA	1.23704	6.68e-05	0.00143218
TBL2	mRNA	0.0566765	0.849617	0.930154
ATP5A1	mRNA	-0.415598	0.118073	0.313391
GLRX3	mRNA	-0.0185554	0.954077	0.978756
PRRC2B	mRNA	-0.901797	0.0831456	0.25277
HERC5	mRNA	-1.89964	4.29e-05	0.00101456
PPIG	mRNA	-0.442382	0.277472	0.521543
CRKL	mRNA	-0.0690749	0.735748	0.869677
WBSCR16	mRNA	-0.0294642	0.954296	0.978756
GOLGB1	mRNA	0.274114	0.564171	0.766766
KTN1	mRNA	0.0485094	0.898808	0.95357
KNOP1	mRNA	0.0185142	0.967976	0.984909
BCCIP	mRNA	-0.0582915	0.757109	0.881709
CSRP1	mRNA	-0.966227	0.00765356	0.0531605
C1orf35	mRNA	-0.26384	0.522616	0.737266
PPIA	mRNA	0.801115	0.00343782	0.0300638
USP36	mRNA	-0.497515	0.0891899	0.264472
NGRN	mRNA	-0.0177041	0.955348	0.979056
TPT1	mRNA	-0.112365	0.678486	0.839526
HSPA9	mRNA	-0.0901073	0.734029	0.86897
CHD3	mRNA	-0.488399	0.105268	0.292612
NQO1	mRNA	1.22212	0.00436296	0.0355326
MYBBP1A	mRNA	-0.571885	0.382351	0.62194
YWHAE	mRNA	0.682626	0.00314423	0.0283207
PPHLN1	mRNA	0.00605213	0.977588	0.989638
GANAB	mRNA	-0.325876	0.111114	0.301877
STIP1	mRNA	0.406035	0.122186	0.32026
USO1	mRNA	0.180281	0.566132	0.768155
HMGB1	mRNA	-0.350641	0.206094	0.439481
C14orf166	mRNA	-0.521451	0.0264859	0.124701
TRAP1	mRNA	-0.866653	0.123211	0.321697
UCHL5	mRNA	0.0111532	0.967812	0.984909
BST2	mRNA	-1.22815	0.11397	0.306792
HIST1H4H	mRNA	-0.297744	0.549829	0.755888
DNAJC2	mRNA	-0.326123	0.465605	0.69405
SSBP1	mRNA	-0.210263	0.33985	0.583774
NVL	mRNA	-0.105355	0.717877	0.860551
C1orf131	mRNA	0.299993	0.343022	0.587183
HUWE1	mRNA	-0.552734	0.00122828	0.0140695
NAA15	mRNA	-0.105451	0.803311	0.906488
UBFD1	mRNA	-0.177542	0.61374	0.798383
TXN	mRNA	0.278923	0.362482	0.604961
TFRC	mRNA	0.673718	0.210047	0.444914
CISD2	mRNA	0.175884	0.529511	0.741921
MKI67	mRNA	-1.00665	0.136925	0.342623
SSRP1	mRNA	-0.706609	0.00751626	0.0525953
NAP1L4	mRNA	0.635597	0.0152476	0.0863204
METAP2	mRNA	-0.611464	0.135093	0.339724
SUPT16H	mRNA	-0.223909	0.357115	0.5998
RDX	mRNA	-0.135808	0.65729	0.826102
FKBP3	mRNA	-0.169807	0.723707	0.863573
MFAP1	mRNA	0.478051	0.207909	0.442199
HSP90AA1	mRNA	0.710911	0.0798027	0.246619
BTF3	mRNA	-0.783688	0.00241184	0.023147
WDR6	mRNA	-1.03008	0.0602731	0.209253
WDR75	mRNA	0.053325	0.859016	0.934638
C14orf93	mRNA	-1.10715	0.00329625	0.029268
CLNS1A	mRNA	-0.525426	0.0347641	0.148451
GNB2L1	mRNA	-1.18128	0.00312125	0.0281458
METTL16	mRNA	-0.579602	0.0489445	0.184711
FASN	mRNA	0.120824	0.885439	0.947828
ALDH6A1	mRNA	-0.567219	0.057044	0.201471
PELP1	mRNA	-0.596031	0.178828	0.403552
C15orf52	mRNA	-1.12178	0.0289131	0.131309
HSPE1	mRNA	-0.0299825	0.955354	0.979056
CIRH1A	mRNA	-0.249367	0.356	0.598902
DIEXF	mRNA	-0.628264	0.068154	0.224287
PHF6	mRNA	-0.382906	0.346529	0.590286
CCT4	mRNA	-0.645288	0.0141882	0.0823129
SCG3	mRNA	0.395885	0.54588	0.753032
NUSAP1	mRNA	-0.720354	0.0838892	0.254282
FKBP4	mRNA	-0.713193	0.199648	0.431657
H1F0	mRNA	-2.71547	0.000112	0.0021889
HSPD1	mRNA	-0.00148524	0.996891	0.998574
NME1	mRNA	-0.694828	0.134646	0.339028
DUT	mRNA	-0.521712	0.291471	0.53593
FSCN1	mRNA	-0.166587	0.844855	0.927722
PEBP1	mRNA	-0.798962	0.0130715	0.0779102
HIST1H1B	mRNA	-0.652456	0.435629	0.668037
HSP90AB1	mRNA	-0.812708	0.0144476	0.0833695
HIST1H1C	mRNA	-1.07143	0.0966281	0.277279
DMGDH	mRNA	-0.58386	0.482858	0.707198
HLTF	mRNA	-1.31042	0.00980364	0.0635576
SERPINH1	mRNA	-0.614995	0.357351	0.599984
TRIP6	mRNA	-2.86967	6.63e-05	0.00142368
TNS1	mRNA	-2.31101	7.12e-05	0.00151059
COL14A1	mRNA	-1.81644	0.0290129	0.131662
ALDH18A1	mRNA	-0.990496	0.0486727	0.184066
HSPB1	mRNA	-1.4039	0.112038	0.303517
STXBP1	mRNA	-2.6507	0.000224	0.00373884
KRT18	mRNA	-1.19264	0.220229	0.457173

## Sheet: Clusters
C1	C2	C3	C4
RBMS1	DYNC1LI1	PABPC5	EIF5A2
TMSB4X	RTN4	NOVA1	DDX43
ZMAT3	SUMO1	C15orf52	ZFP36L1
TDRD7	MRPS36	PLD6	TDRD9
S100A4	MCTS1	HERC5	HNRNPLL
AHNAK	MRPL39	MKRN3	SNTB2
SAMHD1	FASTKD1	SAMD4A	ISG20
ANXA2	RBM43	ARHGEF28	CDC42EP4
CSTB	GRSF1	NSUN7	ANG
FNDC3B	EXOSC3	ELAVL4	PKM
PIWIL4	GTF3A	TDRD1	ZNF385A
HEXIM1	FKBP3	RPL11	GRN
FAM46A	IGF2BP3	GNB2L1	RRP12
RNASE6	TRIM71	QARS	SLC16A3
TLR7	MAEL	TRIP6	LRP1
TLR8	APOBEC3H	HABP4	SIDT2
KIF1C	PIWIL3	NPM3	UBA1
RBM47	TEP1	PTRF	TUFM
PPARGC1A	CLK1	RPS10	RBM19
LGALS3	IFIT2	EIF5AL1	SRRT
AFF2	MRPL33	PRPF40B	ALYREF
ZC3H12D	POLR2G	NPM2	THOC6
ZFP36	TAF9	KHDRBS3	DDX49
CCRN4L	SRP54	MRPL38	PUF60
WARS	IMP3	BICC1	PRRC2A
CPEB4	MANF	PURG	TBRG4
RNASE2	NQO1	STXBP1	U2AF2
RNASE3	DYNLL1	ENOX1	PRRC2B
LGALS1	HSPA8	ZC3H12B	SETD1A
NXF3	GEMIN2	COL14A1	DHX38
	CLK4	PCBP3	SYMPK
	PIH1D2	H1F0	RRP7A
	ERI1	SERPINH1	ZMAT5
	PTGES3	ANGEL1	DRG2
	TRIT1	NYNRIN	CPSF4
	DDX52	AC004381.6	CLASRP
	MTIF3	RBM11	RRP1
		SIDT1	NAA38
		TNS1	FLNA
		RBFOX2	ZYX
		IPO4	POLR2A
		ADARB2	P4HB
		PSIP1	DXO
		RBPMS	C9orf114
		ZC3H12C	IPO13
		RPL17	GNL1
		C2orf15	CSRP1
		OAS3	RPUSD3
			CCAR2
			GTPBP1
			NOL12
			TCF20
			U2AF1L4
			GEMIN4
			NOL6
			TCOF1
			MEPCE
			ATXN2L
			DZIP1L
			PCBP4
			PRR3
			VARS2
			PPAN
			GTPBP3
			REXO4
			ZNF768
			AARS
			HIST1H1B
			MRPS26
			PELP1
			C1orf35
			TSEN54
			APEX1
			TRAP1
			PRPF19
			PRPF6
			RPL3
			FBL
			RPL18A
			RPS15
			EEF2
			GLTSCR2
			MRPS2
			RPL36
			RPL28
			RPS2
			RPS28
			RPLP2
			RPL18
			RPL13
			RPS19
			RPL35
			MAZ
			SNRPA
			REPIN1
			WDR6
			HIST1H1C
			CTIF
			NOC2L
			TARBP2
			QTRT1
			TRMT1
			FASTK
			EXOSC5
			NOB1
			TRMT61A
			DGCR14
			EEFSEC
			POLRMT
			INTS5
			RNASEH2A
			VARS
			APEH
			EXOSC4
			RUVBL2
			FARSA
			HSPB1
			POLR2I
			FSCN1
			FASN
			TRMT2A
			RNASEH2C
			DUS3L
			DDX54
			ZC3H7B
			BOP1
			INTS1
			CPSF3L
			SCAF1
			MRPL4
			PUS1
			RAVER1
			ZNF598
			LONP1
			RPUSD1
			CHERP
			SF3A2
			GTF2F1
			CPSF1
			DHX37
			PTCD1
			CACTIN
			MOV10
			AARS2
			PPRC1
			CCDC86
			RRP9
			MYBBP1A
			ILF3
			RPLP1
			EIF3G
			XAB2
			MRPL55
			LSM7
			CCDC124
			CCDC9
			TSEN34
			TWF2
			MRPS34
			NOC4L
			CCDC137
			POLR2L
			TSR3
			PUSL1
			MRPL41
			TBL3
			RPS19BP1
			NOSIP
			UPF1
			POLR2J
			C7orf50
			SETD1B
			ACTN4
			ARHGEF1
			DDX41
			RBM42
			EDC4
			SART1
			RBM10
			DUS1L
			PTBP1
			ZC3H3
			WBSCR16
			SUGP1
			HELZ2
			BST2
			MVP
			CORO1A
			TST
			MRPL23
			EEF1D
			RPS16
			EIF3K
			UBA52
			C11orf68
			MRPS18A
			RPS9
			SKIV2L
			PIH1D1
			EIF6
			SF3B5
			TRPT1
			MRPL54
			SNRPB
			SUPT5H
			PQBP1
			EDF1
			ISY1
			RPL13A
			RPL29
			FAU
			R3HCC1
			RPS3
			RPL19
			RPL8
			RPS8
			RPS5
