# Supplementary material for: Transcriptomic Analysis Identifies RNA Binding Proteins as Putative Regulators of Myelopoiesis and Leukemia
Source: Front Oncol. 2019 Aug 6;9:692. doi: 10.3389/fonc.2019.00692 (PMC6691814; doi:10.3389/fonc.2019.00692)
Supplement: Supplementary file 9 [file Table_9.xlsx]

## Sheet: Hubs of disease module II
Table 9_v1
Symbol	avg_SP_length	Betweenness_centrality	closeness_centrality	clustering_coeff	degree	eccentricity	percentile_90	degree_check
UBA52	2.43808	0.0450213	0.410158	0.301899	80	6	31	1
RPS3	2.52463	0.014408	0.396097	0.491567	64	5	31	1
RPL3	2.63782	0.0150568	0.379101	0.503966	62	6	31	1
FAU	2.61784	0.00923081	0.381994	0.543169	61	5	31	1
EIF4G1	2.60053	0.0235676	0.384537	0.471751	60	6	31	1
RPS11	2.64181	0.00491919	0.378528	0.578609	59	6	31	1
RPS5	2.64048	0.010056	0.378719	0.555815	59	6	31	1
RPS8	2.65113	0.00896683	0.377197	0.563218	58	6	31	1
RPS15	2.67377	0.00554224	0.374004	0.628571	56	6	31	1
RPL13A	2.66045	0.00282717	0.375876	0.668013	55	6	31	1
RPL19	2.65246	0.010798	0.377008	0.610774	55	6	31	1
RPS19	2.78029	0.00263037	0.359674	0.63367	55	6	31	1
RPS28	2.78296	0.00219952	0.35933	0.643098	55	6	31	1
RPL11	2.6285	0.00519391	0.380446	0.641509	54	6	31	1
RPLP0	2.69774	0.00608225	0.370681	0.645702	54	6	31	1
RPS16	2.67244	0.00358528	0.37419	0.640811	54	6	31	1
RPS2	2.6751	0.0027578	0.373818	0.661775	54	6	31	1
SNRPB	2.747	0.0141287	0.364033	0.371768	54	6	31	1
UPF1	2.7004	0.0218521	0.370316	0.527576	53	6	31	1
RPL18A	2.80027	0.00274085	0.357109	0.669683	52	6	31	1
RPL35	2.78429	0.0027675	0.359158	0.676471	52	6	31	1
RPS10	2.63116	0.00286546	0.380061	0.696833	52	6	31	1
RPS21	2.79361	0.00174643	0.35796	0.684766	52	6	31	1
RPL18	2.69241	0.00201552	0.371414	0.712157	51	6	31	1
RPL36	2.7723	0.00278834	0.360711	0.701961	51	6	31	1
RPL13	2.80692	0.00224325	0.356262	0.712653	50	6	31	1
RPL37A	2.82024	0.00249456	0.35458	0.709388	50	6	31	1
EEF2	2.70306	0.0133312	0.369951	0.439626	49	6	31	1
RPL29	2.82024	0.00159268	0.35458	0.729592	49	6	31	1
RPL37	2.83089	0.00106195	0.353246	0.751773	48	6	31	1
RPL8	2.70706	0.00205193	0.369405	0.758865	48	6	31	1
GTF2F1	2.67776	0.0197319	0.373446	0.380676	46	6	31	1
SNRPD2	2.84021	0.00551898	0.352086	0.457971	46	6	31	1
SF3A2	2.84953	0.0138517	0.350935	0.437374	45	6	31	1
SMG5	2.70439	0.00480039	0.369769	0.761099	44	6	31	1
RPLP2	2.79361	0.00364131	0.35796	0.822813	43	6	31	1
SF3B2	2.88016	0.00859794	0.347203	0.526024	43	6	31	1
U2AF2	2.83755	0.00986743	0.352417	0.470653	43	6	31	1
POLR2I	2.82157	0.00523036	0.354412	0.522648	42	6	31	1
POLR2J	2.82024	0.00558436	0.35458	0.521487	42	6	31	1
POLR2L	2.83489	0.00469736	0.352748	0.539024	41	6	31	1
RPL41	2.85486	0.000588	0.35028	0.906098	41	6	31	1
RPL41	2.85486	0.000588	0.35028	0.906098	41	6	31	1
RPLP1	2.85486	0.000588	0.35028	0.906098	41	6	31	1
SNRNP70	2.84421	0.00783771	0.351592	0.528049	41	6	31	1
ALYREF	2.77364	0.00833017	0.360538	0.517949	40	6	31	1
SF3A1	2.85353	0.00773629	0.350443	0.55641	40	6	31	1
SNRNP200	2.81625	0.00868996	0.355083	0.574359	40	6	31	1
PRPF6	2.84154	0.00615599	0.351921	0.547908	39	6	31	1
SMG9	2.88016	3.05e-05	0.347203	0.985775	38	6	31	1
DHX38	2.92144	0.00106237	0.342297	0.649206	36	6	31	1
PTBP1	2.79494	0.0109854	0.357789	0.555556	36	6	31	1
CD2BP2	2.93209	0.0046741	0.341054	0.7041	34	6	31	1
SNRPA	2.80959	0.00412887	0.355924	0.684492	34	6	31	1
SF3B5	2.94008	0.000516	0.340127	0.782197	33	6	31	1
SUGP1	2.96138	0.000344	0.33768	0.802419	32	6	31	1
PRPF19	2.79494	0.0143198	0.357789	0.300493	29	6	31	0
FBL	2.86152	0.0154246	0.349465	0.214286	28	6	31	0
RPL7A	3.09321	0.000605	0.323289	0.708995	28	6	31	0
HSPB1	2.60453	0.00804137	0.383947	0.2849	27	5	31	0
XAB2	2.99201	0.00732049	0.334223	0.253561	27	6	31	0
RPL10	2.96005	0.00162612	0.337832	0.649231	26	6	31	0
SUPT5H	3.04394	0.0118797	0.328521	0.193846	26	7	31	0
ACTN4	2.88016	0.025097	0.347203	0.0733333	25	6	31	0
EIF3B	3.0972	0.00275481	0.322872	0.656667	25	6	31	0
EIF3G	3.09854	0.00258038	0.322733	0.653333	25	6	31	0
MRPL4	3.17177	0.00361996	0.315281	0.596667	25	6	31	0
EIF3D	3.15579	0.00448998	0.316878	0.706522	24	6	31	0
EIF3K	3.16378	0.00154257	0.316077	0.770751	23	6	31	0
MRPL11	3.10519	0.00354793	0.322041	0.636364	23	6	31	0
PARP1	2.81491	0.0164715	0.355251	0.134387	23	6	31	0
SART1	3.08256	0.0140027	0.324406	0.375494	23	7	31	0
GEMIN4	3.07856	0.0126685	0.324827	0.0909091	22	6	31	0
LSM10	3.0719	0.00391314	0.325531	0.4	21	6	31	0
MRPL2	3.25832	0.000447	0.306906	0.714286	21	6	31	0
NAT10	3.21571	0.00233123	0.310973	0.395238	21	6	31	0
RPS9	2.97603	0.000645	0.336018	0.731579	20	6	31	0
RUVBL2	3.02796	0.0144536	0.330255	0.0631579	20	6	31	0
EIF6	3.21704	0.0056921	0.310844	0.239766	19	7	31	0
MRPS2	3.23036	0.000335	0.309563	0.72549	18	6	31	0
NHP2	3.16112	0.000841	0.316344	0.653595	18	6	31	0
BYSL	3.21971	0.00302637	0.310587	0.338235	17	6	31	0
CHD3	2.86684	0.0148088	0.348816	0.102941	17	6	31	0
HELZ2	3.26498	0.00660268	0.306281	0.0808824	17	7	31	0
PELP1	3.06658	0.00740563	0.326096	0.161765	17	6	31	0
NOL6	3.35819	0.00240827	0.29778	0.391667	16	6	31	0
UBTF	3.16778	0.00667538	0.315679	0.0416667	16	7	31	0
DDX54	3.13182	0.00370716	0.319303	0.371429	15	6	31	0
KAT8	3.10919	0.00566302	0.321627	0.219048	15	6	31	0
NOC4L	3.3968	0.00206546	0.294394	0.514286	15	7	31	0
PES1	3.31691	0.00119327	0.301485	0.447619	15	7	31	0
RCC2	3.3036	0.00844466	0.302701	0.152381	15	6	31	0
RRP12	3.30892	0.000934	0.302213	0.4	15	7	31	0
ZYX	3.09987	0.00731162	0.322595	0.180952	15	6	31	0
EXOSC4	3.29161	0.00371152	0.303803	0.208791	14	6	31	0
EXOSC5	3.23569	0.00254653	0.309053	0.197802	14	6	31	0
GTPBP1	3.51398	0.00515574	0.284577	0.032967	14	7	31	0
LSM7	3.29294	0.00338818	0.30368	0.241758	14	6	31	0
NOC2L	3.06791	0.00211397	0.325955	0.43956	14	6	31	0
IPO4	2.9028	0.00751015	0.344495	0.0897436	13	6	31	0
KHSRP	3.0972	0.00331498	0.322872	0.0769231	13	6	31	0
LRP1	2.86551	0.014644	0.348978	0.0897436	13	6	31	0
SYMPK	3.19041	0.00463169	0.313439	0.192308	13	6	31	0
TRIP6	3.08389	0.0111576	0.324266	0.0128205	13	6	31	0
AGO2	2.83356	0.00819174	0.352914	0.121212	12	6	31	0
DHX37	3.65779	0.00116577	0.273389	0.545455	12	7	31	0
ILF3	3.04394	0.00381023	0.328521	0.0454546	12	6	31	0
MYBBP1A	2.9747	0.0036721	0.336168	0.0454546	12	6	31	0
SERPINH1	2.93742	0.00366523	0.340435	0.424242	12	6	31	0
CCAR2	2.94807	0.00144867	0.339205	0.4	11	6	31	0
GNL3L	3.4261	0.000585	0.291877	0.654545	11	7	31	0
GTPBP2	3.73236	0.00218844	0.267927	0.0363636	11	7	31	0
PDCD11	3.40346	0.000256	0.293818	0.545455	11	7	31	0
POLDIP3	3.13981	0.00644343	0.31849	0.145455	11	7	31	0
RBM10	3.34621	0.000483	0.298846	0.6	11	7	31	0
RRP1	3.37949	0.000961	0.295902	0.454545	11	6	31	0
TNS1	3.30892	0.00409478	0.302213	0.254545	11	6	31	0
CPSF3L	3.44474	0.00100555	0.290298	0.4	10	7	31	0
CPSF4	3.46205	0.00212079	0.288846	0.311111	10	6	31	0
LAS1L	3.49933	0.00346278	0.285769	0.311111	10	7	31	0
MVP	3.1518	0.00835752	0.317279	0.0222222	10	6	31	0
PRPF40B	3.1984	0.000516	0.312656	0.6	10	7	31	0
TNPO2	3.41944	0.00315786	0.292445	0.0222222	10	7	31	0
ZMAT5	3.29561	0.00391056	0.303434	0.377778	10	7	31	0
FASN	2.98935	0.00372238	0.334521	0.305556	9	6	31	0
P4HB	3.30892	0.00791804	0.302213	0	9	6	31	0
RRP9	3.5992	0.000134	0.277839	0.75	9	7	31	0
TRAP1	3.0719	0.011281	0.325531	0	9	6	31	0
APEX1	2.98935	0.00381116	0.334521	0.142857	8	6	31	0
CHERP	3.33822	0.00325325	0.299561	0.321429	8	7	31	0
HABP4	3.16778	0.00280945	0.315679	0.0357143	8	6	31	0
ISG20	3.74434	0.00688842	0.26707	0.0357143	8	7	31	0
ISY1	3.30493	0.00273518	0.302579	0.357143	8	6	31	0
AAR2	3.38349	3.4e-05	0.295553	0.761905	7	7	31	0
CLK3	3.36485	0.00680727	0.29719	0	7	6	31	0
DGCR14	3.502	0.0027397	0.285551	0.285714	7	7	31	0
EDC4	3.63648	0.00301671	0.274991	0.142857	7	7	31	0
FLNA	3.68575	0.00492691	0.271315	0	7	7	31	0
SETD1A	3.51931	0.00276291	0.284147	0.285714	7	6	31	0
SETD1B	3.51931	0.00276291	0.284147	0.285714	7	6	31	0
STXBP1	3.54461	0.00578746	0.282119	0.0476191	7	6	31	0
TBL3	3.75899	0	0.266029	1	7	7	31	0
UBA1	3.03462	0.00287147	0.329531	0.142857	7	6	31	0
ZFP36L1	3.3249	0.000771	0.300761	0.238095	7	6	31	0
AKAP1	3.4514	0.00823086	0.289738	0	6	6	31	0
DGCR8	3.16378	0.000284	0.316077	0.266667	6	6	31	0
FTSJ3	3.47137	0.000383	0.288071	0.466667	6	7	31	0
HDLBP	3.35286	0.00146023	0.298253	0	6	7	31	0
LONP1	3.63648	0.00123151	0.274991	0	6	7	31	0
URM1	3.43808	0.00133079	0.29086	0	6	6	31	0
ARHGEF28	3.52597	0.00135902	0.28361	0	5	7	31	0
DDX41	3.0759	0.0028528	0.325108	0.2	5	6	31	0
EDC3	3.38349	0.00102924	0.295553	0.3	5	6	31	0
MRPS18A	3.61385	0	0.276713	1	5	7	31	0
NELFE	3.71105	0.00293558	0.269465	0.2	5	7	31	0
PKM	3.27963	0.00103189	0.304913	0.2	5	7	31	0
PPRC1	3.83888	0.001562	0.260493	0.2	5	7	31	0
TCOF1	3.56991	0.00291032	0.280119	0	5	7	31	0
ARHGEF1	3.3249	0.000185	0.300761	0.5	4	6	31	0
BST2	3.21438	0.00339562	0.311102	0	4	6	31	0
EIF5A	3.18242	0.000191	0.314226	0.333333	4	6	31	0
GLTSCR2	3.12783	0.00167677	0.319711	0.333333	4	6	31	0
H1F0	3.35153	0.00358457	0.298371	0	4	7	31	0
HIST1H1B	3.60186	0.000342	0.277634	0.166667	4	6	31	0
HIST1H1C	3.23569	0.00267988	0.309053	0.333333	4	7	31	0
IPO13	3.59387	0.000706	0.278251	0	4	7	31	0
KHDRBS3	3.44341	0.0011283	0.29041	0.166667	4	7	31	0
MRPL23	3.99467	0.00197799	0.250333	0.5	4	7	31	0
NOB1	3.86152	0.000158	0.258966	0.333333	4	7	31	0
PABPC4	3.3249	0.00053	0.300761	0.333333	4	7	31	0
PUF60	3.59521	0.00097	0.278148	0.166667	4	7	31	0
TCF20	3.45539	0.000382	0.289403	0	4	7	31	0
TUFM	3.80959	0.00135406	0.262496	0	4	7	31	0
WDR6	3.8988	0.00274002	0.256489	0	4	7	31	0
DAZAP1	3.7763	0.000143	0.26481	0	3	7	31	0
DXO	3.93875	1.22e-06	0.253888	0.666667	3	8	31	0
EEF1D	4.60852	0.000182	0.216989	0	3	8	31	0
GRN	3.34887	0.00266655	0.298608	0	3	6	31	0
GRWD1	3.48202	0.000591	0.287189	0	3	7	31	0
MRPL41	3.30626	0.00272832	0.302457	0	3	7	31	0
PINX1	3.45672	0.000344	0.289291	0	3	7	31	0
PTRF	3.71638	1.21e-06	0.269079	0.666667	3	7	31	0
QARS	3.4767	0.00855069	0.287629	0	3	7	31	0
RAVER1	3.56991	0.000249	0.280119	0	3	7	31	0
RBM42	3.60985	2.38e-05	0.27702	0.333333	3	7	31	0
SNTB2	4.22903	0.00281371	0.236461	0	3	7	31	0
TARBP2	3.6245	5.11e-06	0.2759	0.666667	3	6	31	0
THOC6	3.34088	0.00273537	0.299322	0	3	7	31	0
TNRC6C	3.81625	6.05e-05	0.262038	0	3	7	31	0
TSEN54	3.51265	0.000245	0.284685	0.333333	3	7	31	0
VARS	3.13316	0	0.319167	1	3	6	31	0
YBX3	3.85752	0.000284	0.259234	0	3	7	31	0
AKAP8L	3.25033	0.000753	0.307661	0	2	6	31	0
APEH	4.10919	0.000276	0.243357	0	2	7	31	0
C1orf35	3.69241	1.75e-06	0.270826	0	2	7	31	0
CTIF	3.38349	1.36e-05	0.295553	0	2	7	31	0
FASTK	3.76032	0.00019	0.265935	0	2	7	31	0
GNL1	3.59787	4.2e-06	0.277942	0	2	7	31	0
GTPBP3	3.72836	4e-05	0.268214	0	2	7	31	0
INTS1	4.01598	0.000613	0.249005	0	2	7	31	0
MIF4GD	3.57523	0.00022	0.279702	0	2	7	31	0
MOV10	3.69507	0.000118	0.270631	0	2	7	31	0
MRPL38	4.84554	3.48e-05	0.206375	0	2	8	31	0
NAA38	5.08921	0.00266312	0.196494	0	2	8	31	0
PIH1D1	3.42876	0.000105	0.29165	0	2	7	31	0
REXO4	3.50999	5.59e-05	0.284901	0	2	7	31	0
RNASEH2A	1	0	1	1	2	1	31	0
RNASEH2C	1	0	1	1	2	1	31	0
RRP7A	4.30892	0	0.232077	1	2	7	31	0
SKIV2L	4.11718	0	0.242885	1	2	7	31	0
TDRD9	3.49933	0.0012749	0.285769	0	2	7	31	0
TPD52L2	4.17976	0.00531913	0.239248	0	2	7	31	0
TSEN34	3.86551	0	0.258698	1	2	7	31	0
USP36	3.24234	0.000522	0.308419	0	2	6	31	0
VARS2	3.86818	0.00133159	0.25852	0	2	7	31	0
ANGEL1	3.5992	0	0.277839	0	1	7	31	0
ATXN2L	1	0	1	0	1	1	31	0
BICC1	4.08256	0	0.244945	0	1	7	31	0
C14orf93	5.61252	0	0.178173	0	1	9	31	0
CACTIN	4.70972	0	0.212327	0	1	8	31	0
CCDC124	4.14248	0	0.241401	0	1	7	31	0
CLASRP	6.07057	0	0.164729	0	1	10	31	0
CSRP1	3.72836	0	0.268214	0	1	7	31	0
DCPS	3.98003	0	0.251255	0	1	7	31	0
DRG2	3.253	0	0.307409	0	1	6	31	0
EDF1	3.59654	0	0.278045	0	1	7	31	0
EEFSEC	4.14647	0	0.241169	0	1	8	31	0
EIF5AL1	4.77364	0	0.209484	0	1	8	31	0
FTSJ1	4.89747	0	0.204187	0	1	8	31	0
INTS5	4.9494	0	0.202045	0	1	8	31	0
MEPCE	5.49401	0	0.182016	0	1	9	31	0
MRPS34	5.22636	0	0.191338	0	1	9	31	0
NOL12	4.08256	0	0.244945	0	1	8	31	0
NPM3	4.88415	0	0.204744	0	1	8	31	0
PCBP4	3.37417	0	0.296369	0	1	7	31	0
PQBP1	3.8482	0	0.259862	0	1	7	31	0
PRRC2A	6.46471	0	0.154686	0	1	10	31	0
PUS1	1	0	1	0	1	1	31	0
RALY	3.64048	0	0.274689	0	1	7	31	0
SCAF1	3.253	0	0.307409	0	1	6	31	0
TRMT1	1	0	1	0	1	1	31	0
U2AF1L4	3.83622	0	0.260673	0	1	7	31	0
ZNF385A	4.86019	0	0.205753	0	1	8	31	0
