# Supplementary material for: Transcriptomic Analysis Identifies RNA Binding Proteins as Putative Regulators of Myelopoiesis and Leukemia
Source: Front Oncol. 2019 Aug 6;9:692. doi: 10.3389/fonc.2019.00692 (PMC6691814; doi:10.3389/fonc.2019.00692)
Supplement: Supplementary file 10 [file Table_10.xlsx]

## Sheet: Primers used for qRT-PCR
Table 10_v1
Gene name	Forward primer (5'-3')	Reverse primer (5'-3')
CLK4	GGGACCGGAGATACGTTGAC	TGCAGTGGATTCGATACCCG
NSUN7	GGACTCCGTTTATGTCATGGC	CTCAGACTCGGACAAGGACC
ERI1	GGGCTGTAGCTCAAACTTCAT	GGAAGGCGAATCAAACAACCAA
RBM47	TGATGGACTTTGACGGCAAGA	GGGCGGATCTCGTAGTTGTT
DZIP3	AGGCATCCTGCTGTGGAG	GGGACAAGATCAGTAGGTATGTCA
ACTIN	CCGACAGGATGCAGAAGGA	TCAGGAGGAGCAATGATCTTGAT
GAPDH	GGAGTCCACTGGCGTCTTCAC	CTGATGATCTTGAGGCTGTTGTCA
MVP	TACATCCGGCAGGACAATGAG	CTGTGCAGTAGTGACGTGGG
SRA1	CTGAGGTCAGTCAGTGGATGG	AGCCTGGTATGGTATGGTTCT
CSTB	AGGTCCCAGCTTGAAGAGAAA	CGCAGGTGTACGAAGTCCTC
CPEB2	GCAGAGATCATCGTAGAACCG	GGTGGTGCTATGACATTACCAG
CPEB4	CACCCTTCACACATAGAAATGCT	TGTTGGTGACGGACTCTGGT
ZFP36L1	TCCAGCATAGCTTTAGCTTTGC	GGTCATCGGCGCTCAGAATAG
CKAP4	TGGACAGTTTGGTTGCATACTC	CCTCAGGTCATCTAGTAAACCCT
MEX3B	AAGAGCGTGAACATGACCGAG	CGCTTTGATTTTACAACCTTGCC
FAM46A	CTGGACTGCCTGTTGGACTTC	TCCATCGGTCAGAGTCATTGC
KHDRBS3	TTCCAGTGGTTCGAGGGAAAC	CTCGTGGTACTACAACTCCAAC
TERT	TCACGGAGACCACGTTTCAAA	TTCAAGTGCTGTCTGATTCCAAT
ZCCHC24	CGAGGGCCTGACTCCATAC	ACACGTTGATGTGGCACTTGA
ZNF385A	TGTGCTCTCCCACACTTTTGG	TGGCGATTACCTTTGTAGTGC
MEX3A	CAAGCTCTGCGCTCTCTACAAA	GGCCTTAATCTTGCAGCCTTG
CD14	TCCAGGAAAGGAAGGGGGCTGGC	ACGCGCGCTCCATGGTCGAT
